# Supplementary material for: SpliPath enhances disease gene discovery in case-control analyses of rare splice-altering genetic variants
Source: Cell Rep Methods. 2025 Sep 17;5(10):101176. doi: 10.1016/j.crmeth.2025.101176 (PMC12570325; doi:10.1016/j.crmeth.2025.101176)
Supplement: Table S1. crsQTL identified from paired NYGC WGS and RNA-seq of patient tissues, related to Figure 2 — Each row represents a variant mapped to an outlier splicing junction observed in an individual’s genome and tissues. Group: the disease classification of the individual. Coordinates_of_unannotated_junc: Genomic coordinates of the outlier splice junctions. Event: the splicing event annotation for the outlier splice junction. LeafCutterMD_Pval_X: the LeafCutter P values of the outlier splice junctions observed in different tissues. LeafCutterMD_Pval_meta: the meta P value combines the LeafCutterMD P values of multiple groups, calculated by Fisher’s method. DNA_variant: genomic location and allele information of the variants, formatted as “chromosome:position:reference allele:alternative allele”. Variant_dosage: the dosage of the variant of the individual. SpliceAI_score: the maximum SpliceAI delta score of the variant. SpliceAI_pred_match_junction: the type of ‘matching’ between a variant and a splice junction. [file mmc2.xlsx]

## Sheet: Table S1
Gene_id	Gene	Group	Coordinates_of_unannotated_junc	Event	LeafCutterMD_Pval_motor	LeafCutterMD_Pval_frontal	LeafCutterMD_Pval_cervical	LeafCutterMD_Pval_lumbar	LeafCutterMD_Pval_meta	DNA_variant	Variant_dosage	SpliceAI_score	SpliceAI_pred_match_junction
ENSG00000131697	NPHP4	ALS Spectrum MND	1:5967363:5978269:-	Exon_skipping	7.99360577730113e-14	6.40149178110505e-08	0.00020562482761366	3.34523105305351e-06	1.91328456575668e-25	chr1:5969086:C:T	1	0.96	full_match
ENSG00000179403	VWA1	Non-Neurological Control	1:1437484:1439012:+	Unannotated_acceptor	0.00103011865815361	0.0208631458602577	NA	NA	0.000252479153834785	chr1:1438989:C:T	1	0.61	full_match
ENSG00000158062	UBXN11	ALS Spectrum MND	1:26282937:26284361:-	Exon_skipping	5.40017352612665e-07	NA	6.31938945616639e-13	NA	1.48521104569288e-17	chr1:26284141:C:T	1	0.99	partial_match
ENSG00000187815	ZFP69	ALS Spectrum MND	1:40479488:40481776:+	Unannotated_acceptor	0.0232426680677005	0.000210258648453809	0.00041976914033004	0.000880205206404971	6.66062286111799e-09	chr1:40481762:G:T	1	1	full_match
ENSG00000084652	TXLNA	ALS Spectrum MND	1:32179771:32180313:+	Unannotated_donor	1.23709931187932e-11	7.55662199480867e-12	4.44089209850063e-16	7.99360577730113e-15	9.44865203843026e-47	chr1:32179777:G:T	1	1	full_match
ENSG00000117408	IPO13	ALS Spectrum MND	1:43957315:43957441:+	Unannotated_acceptor	0.00579767711299173	0.00616524846290734	0.248915813944979	NA	0.000714055265512982	chr1:43957428:C:T	1	0.26	full_match
ENSG00000179178	TMEM125	ALS Spectrum MND	1:43272351:43272577:+	Unannotated_donor	0.00939240574538891	NA	4.50750547997814e-14	6.0668362358296e-05	2.7315523097796e-17	chr1:43272357:G:C	1	0.58	full_match
ENSG00000127481	UBR4	ALS Spectrum MND	1:19076899:19077975:-	Unannotated_acceptor	0.000424987258838661	0.000463350026914	NA	0.000716367748161639	3.96272648945441e-08	chr1:19076906:C:T	1	0.25	full_match
ENSG00000187815	ZFP69	ALS Spectrum MND	1:40479488:40481776:+	Unannotated_acceptor	0.00701703793067443	0.00295673443243527	NA	NA	0.000244469742363001	chr1:40481762:G:T	1	1	full_match
ENSG00000127481	UBR4	ALS Spectrum MND	1:19076899:19077975:-	Unannotated_acceptor	4.44089209850063e-16	4.66293670342566e-15	4.44089209850063e-16	1.88737914186277e-14	7.32616757475354e-54	chr1:19076901:TTC:T	1	1	full_match
ENSG00000187815	ZFP69	ALS Spectrum MND	1:40479488:40481776:+	Unannotated_acceptor	0.000198260744476153	4.69797167441666e-05	0.00306841082549658	0.00312707453755667	4.47138542561934e-10	chr1:40481762:G:T	1	1	full_match
ENSG00000204138	PHACTR4	Non-Neurological Control	1:28407463:28416942:+	Unannotated_acceptor	0.00671018939840051	5.05203209446581e-05	NA	NA	5.38918681769947e-06	chr1:28416928:TGAGTTA:T	1	0.79	full_match
ENSG00000204138	PHACTR4	Non-Neurological Control	1:28417019:28457831:+	Unannotated_donor	0.00691532747691426	0.0455917737702096	NA	NA	0.00285709943667225	chr1:28416928:TGAGTTA:T	1	0.79	full_match
ENSG00000142949	PTPRF	Non-Neurological Control	1:43617941:43618629:+	Unannotated_donor	0.0202823378498385	0.133634410683431	0.0206938026917871	NA	0.00329222863499307	chr1:43617940:G:A	1	0.53	full_match
ENSG00000183317	EPHA10	ALS Spectrum MND	1:37754358:37761404:-	Unannotated_acceptor	7.09048885811914e-05	1.20058433230597e-05	NA	NA	1.86295033506993e-08	chr1:37754371:C:G	1	0.85	full_match
ENSG00000184313	MROH7	ALS Spectrum MND	1:54654078:54665166:+	Unannotated_donor	0.0014120431732938	NA	0.0019934825353094	NA	3.87907533046643e-05	chr1:54654083:GC:G	1	0.37	full_match
ENSG00000117461	PIK3R3	ALS Spectrum MND	1:46080750:46130395:-	Unannotated_donor	3.3268560661881e-06	9.94307790667115e-05	NA	NA	7.55182393973673e-09	chr1:46130396:A:C	1	0.85	full_match
ENSG00000117461	PIK3R3	ALS Spectrum MND	1:46130461:46131846:-	Unannotated_acceptor	NA	0.000582900142688914	0.000289378169963106	0.0154977898549966	5.64752455155636e-07	chr1:46130396:A:C	1	0.85	full_match
ENSG00000117859	OSBPL9	ALS Spectrum MND	1:51669512:51686911:+	Unannotated_acceptor	9.8987300778397e-07	0.00132933157692117	0.0122434667615865	0.00151326601258783	1.37902617923269e-10	chr1:51686987:A:G	1	0.31	full_match
ENSG00000088035	ALG6	ALS Spectrum MND	1:63396597:63404452:+	Exon_skipping	3.72519095570567e-08	0.00146725750199894	1.68172768599817e-07	2.38737918323295e-11	9.9068333496039e-24	chr1:63402348:G:A	1	0.92	full_match
ENSG00000134744	TUT4	ALS Spectrum MND	1:52516054:52525347:-	Unannotated_donor	0.0675819737123768	NA	0.00296316021246401	0.00874070579399433	0.000178735163070031	chr1:52525367:T:TC	1	0.59	full_match
ENSG00000134744	TUT4	ALS Spectrum MND	1:52525395:52525562:-	Unannotated_acceptor	0.0675819737123768	NA	0.00065504362964397	0.00916232508308457	5.03059075378039e-05	chr1:52525367:T:TC	1	0.59	full_match
ENSG00000088035	ALG6	ALS Spectrum MND	1:63396597:63404452:+	Exon_skipping	4.06474314473826e-06	0.000528890052307718	6.20046239845351e-05	1.95652453327533e-06	3.65583457605566e-15	chr1:63402348:G:A	1	0.92	full_match
ENSG00000162434	JAK1	ALS Spectrum MND	1:64995088:64996260:-	Unannotated_donor	0.00107108957165769	NA	4.21607062259799e-05	4.00957889112874e-09	1.25693788485727e-13	chr1:64996257:C:T	1	0.34	full_match
ENSG00000137944	KYAT3	ALS Spectrum MND	1:88962145:88968669:-	Exon_skipping	1.88737914186277e-14	3.99680288865056e-15	4.69739802611002e-11	4.44089209850063e-16	5.10946844620809e-49	chr1:88964824:C:G	1	0.77	full_match
ENSG00000143590	EFNA3	ALS Spectrum MND	1:155086205:155086415:+	Unannotated_acceptor	3.53246836226617e-08	NA	0.000108903823236473	0.144301051604782	2.37256053567592e-10	chr1:155086411:A:C	1	1	partial_match
ENSG00000162631	NTNG1	ALS Spectrum MND	1:107285537:107324281:+	Unannotated_donor	0.0197060060290069	0.0122748674785313	0.811531732562851	0.738802863553039	0.0237813185236804	chr1:107285515:A:G	1	0.24	full_match
ENSG00000180488	MIGA1	ALS Spectrum MND	1:77783351:77801419:+	Unannotated_acceptor	0.00125392535336633	NA	0.00474263535634556	1.62814713000614e-05	2.80690811364749e-08	chr1:77801410:A:T	1	0.21	full_match
ENSG00000134262	AP4B1	ALS Spectrum MND	1:113898801:113900269:-	Unannotated_donor	6.3593574850529e-13	3.20239168516423e-10	1.07137492211251e-07	1.03862474176708e-10	2.7528101816806e-34	chr1:113899899:C:T	1	0.34	full_match
ENSG00000117155	SSX2IP	ALS Spectrum MND	1:84650527:84655831:-	Exon_skipping	0.000249019183058419	NA	NA	6.29704815962029e-05	2.9747881251401e-07	chr1:84651955:G:A	1	0.54	full_match
ENSG00000160767	FAM189B	ALS Spectrum MND	1:155250533:155251094:-	Unannotated_acceptor	0.0345210308502777	0.0451528995339818	NA	0.125346141501797	0.00898966916060554	chr1:155250823:T:C	1	0.87	full_match
ENSG00000197956	S100A6	ALS Spectrum MND	1:153535360:153536129:-	Unannotated_donor	0.00790956530925579	0.00253538771946404	0.433103403260942	0.463467949368476	0.00165089626598618	chr1:153536132:C:G	1	0.4	full_match
ENSG00000122417	ODF2L	Non-Neurological Control	1:86358891:86359088:-	Unannotated_donor	0.0221601088735073	NA	0.279312817466958	0.00953828835175297	0.00343278167298495	chr1:86360425:C:T	1	1	partial_match
ENSG00000122417	ODF2L	Non-Neurological Control	1:86358891:86371017:-	Exon_skipping	0.0169067739545643	NA	0.00351727588956519	0.00129358365612742	1.16570580362994e-05	chr1:86360425:C:T	1	1	partial_match
ENSG00000186141	POLR3C	ALS Spectrum MND	1:145837596:145839889:+	Exon_skipping	0.00393128718665214	4.88287548661148e-06	0.00129954940642829	NA	8.06866129124667e-09	chr1:145838207:G:T	1	0.99	partial_match
ENSG00000117155	SSX2IP	ALS Spectrum MND	1:84671308:84690051:-	Unannotated_donor	0.00890395980289171	7.9415663578386e-05	NA	NA	1.07213129985969e-05	chr1:84690046:G:A	1	0.33	partial_match
ENSG00000116455	WDR77	ALS Spectrum MND	1:111447576:111449054:-	Exon_skipping	0.0745937790469791	2.21876429873369e-06	1.76656249570861e-05	0.00132497628729955	2.58596631479104e-11	chr1:111448615:T:A	1	0.22	partial_match
ENSG00000134262	AP4B1	ALS Spectrum MND	1:113897943:113899903:-	Exon_skipping	0.00167044283673867	0.00815936391638439	0.00806828434296292	0.00541790015740817	1.09931718056029e-06	chr1:113898803:T:C	1	1	partial_match
ENSG00000131778	CHD1L	ALS Spectrum MND	1:147254976:147255272:+	Unannotated_acceptor	4.36358856159558e-07	0.00339603201388172	NA	0.000279044097719394	1.80308196451511e-10	chr1:147255359:C:G	1	0.27	full_match
ENSG00000197147	LRRC8B	ALS Spectrum MND	1:89528274:89549914:+	Unannotated_donor	0.000293328544204829	0.0140330456094293	0.019766194285322	NA	1.22505987378547e-05	chr1:89528277:G:A	1	0.54	full_match
ENSG00000162636	FAM102B	ALS Spectrum MND	1:108629657:108635430:+	Unannotated_acceptor	1.02069376550773e-06	1.5592648489049e-05	0.00156348877935009	0.0469559747029706	8.64762938535067e-12	chr1:108635180:G:A	2	0.25	full_match
ENSG00000134222	PSRC1	ALS Spectrum MND	1:109280156:109280776:-	Exon_skipping	1.57651669496772e-14	4.44089209850063e-16	4.44089209850063e-16	5.10702591327572e-15	6.71545088927107e-54	chr1:109280391:C:A	1	0.3	full_match
ENSG00000162645	GBP2	ALS Spectrum MND	1:89109856:89110163:-	Unannotated_acceptor	0.00390911405096195	NA	8.43267677907988e-10	1.05908615211092e-11	4.85148181409722e-20	chr1:89109871:C:T	1	1	full_match
ENSG00000135835	KIAA1614	ALS Spectrum MND	1:180938711:180941046:+	Unannotated_acceptor	8.4357226812104e-05	NA	2.65031412349792e-06	NA	5.19165525913268e-09	chr1:180941044:G:C	1	0.98	full_match
ENSG00000143318	CASQ1	ALS Spectrum MND	1:160192886:160195011:+	Exon_skipping	7.13363368376463e-10	0.0141032716495939	0.045061546171355	NA	1.96451633523582e-10	chr1:160193745:A:G	1	0.97	partial_match
ENSG00000132702	HAPLN2	ALS Spectrum MND	1:156619535:156619989:+	Unannotated_acceptor	0.34526625575354	NA	0.00369167728152409	0.0202193576406209	0.00173673311017534	chr1:156620015:CAGG:C	1	0.33	full_match
ENSG00000132702	HAPLN2	ALS Spectrum MND	1:156619535:156620026:+	Unannotated_acceptor	9.86136727831877e-10	3.41530906198262e-05	4.44089209850063e-16	4.44089209850063e-16	1.20027941138898e-39	chr1:156620015:CAGG:C	1	0.33	partial_match
ENSG00000132702	HAPLN2	ALS Spectrum MND	1:156619535:156620058:+	Unannotated_acceptor	0.0963828737752914	0.0802370352579565	0.00128337978477592	0.00271132289516373	2.83365358675639e-05	chr1:156620015:CAGG:C	1	0.33	partial_match
ENSG00000132718	SYT11	ALS Spectrum MND	1:155859795:155866634:+	Unannotated_acceptor	0.00191665772226468	0.00360562360019667	NA	NA	8.90272258592394e-05	chr1:155866706:G:A	1	0.2	full_match
ENSG00000186283	TOR3A	ALS Spectrum MND	1:179082387:179085627:+	Exon_skipping	3.82313802838041e-09	0.000585574996492255	NA	4.21884749357559e-15	1.75333448222162e-23	chr1:179083055:T:C	1	0.95	partial_match
ENSG00000143337	TOR1AIP1	ALS Spectrum MND	1:179900148:179901301:+	Unannotated_donor	NA	NA	0.0139104244622577	0.00572530904922819	0.000831295807706874	chr1:179900153:A:G	1	0.88	full_match
ENSG00000117475	BLZF1	ALS Spectrum MND	1:169376979:169377137:+	Unannotated_acceptor	0.0410498941668951	9.98174239545957e-05	9.38686905982422e-11	NA	2.56321024500029e-13	chr1:169377223:A:G	1	0.85	full_match
ENSG00000162755	KLHDC9	ALS Spectrum MND	1:161099062:161100060:+	Exon_skipping	5.17240962061294e-07	0.00112621864758244	4.06740127516514e-05	0.000261926931258705	6.94569330253302e-14	chr1:161099797:G:C	1	0.71	full_match
ENSG00000117523	PRRC2C	ALS Spectrum MND	1:171485735:171491275:+	Unannotated_acceptor	1.4210854715202e-14	4.44089209850063e-16	4.88498130835069e-15	4.44089209850063e-16	5.80907371646833e-54	chr1:171491445:C:T	1	0.86	full_match
ENSG00000116539	ASH1L	ALS Spectrum MND	1:155439068:155477885:-	Exon_skipping	0.00710755690090492	4.57565428482187e-05	4.18197470875015e-07	0.0119894074701077	1.17310813464678e-11	chr1:155459901:GGAGAAA:G	1	0.26	full_match
ENSG00000134371	CDC73	ALS Spectrum MND	1:193135589:193141849:+	Exon_skipping	0.00234078987428554	NA	NA	1.06670206578841e-06	5.19565372362129e-08	chr1:193138178:G:C	1	0.37	full_match
ENSG00000197959	DNM3	ALS Spectrum MND	1:171841817:171850788:+	Unannotated_acceptor	5.77296775494673e-07	0.000628203898370927	1.4299672557172e-13	NA	7.0987557996814e-20	chr1:171850899:G:C	1	0.55	full_match
ENSG00000197959	DNM3	ALS Spectrum MND	1:171850922:171921747:+	Unannotated_donor	1.68954050749903e-09	3.83264564751684e-07	5.04193509165418e-09	NA	4.95389737988981e-21	chr1:171850899:G:C	1	0.55	full_match
ENSG00000197965	MPZL1	ALS Spectrum MND	1:167773368:167774748:+	Unannotated_acceptor	0.00163418857505127	0.175863337303199	0.0151660085041565	0.296708817776067	0.000674911670072322	chr1:167774700:G:T	1	0.2	full_match
ENSG00000143486	EIF2D	ALS Spectrum MND	1:206593103:206593618:-	Unannotated_acceptor	0.0448590531556849	NA	0.000401162751483497	6.02123531658894e-05	2.54324170952113e-07	chr1:206592956:G:C	1	0.31	full_match
ENSG00000162885	B3GALNT2	ALS Spectrum MND	1:235450340:235454155:-	Exon_skipping	0.00167981154804431	0.0528352569708896	NA	0.000405982073044875	5.9456426345317e-06	chr1:235453140:C:T	1	0.61	full_match
ENSG00000077585	GPR137B	ALS Spectrum MND	1:236183906:236207132:+	Unannotated_acceptor	0.000432508420854738	0.00602399317209468	NA	2.76878598870489e-06	2.56629828760259e-09	chr1:236205251:G:A	1	0.92	full_match
ENSG00000077585	GPR137B	ALS Spectrum MND	1:236183906:236208049:+	Exon_skipping	4.44089209850063e-16	4.44089209850063e-16	NA	4.44089209850063e-16	5.01885013487628e-43	chr1:236205251:G:A	1	0.92	full_match
ENSG00000173409	ARV1	ALS Spectrum MND	1:230995984:231000137:+	Exon_skipping	0.0026688390432934	0.0406214080591405	NA	0.0481407737703117	0.000454760236632144	chr1:230997268:G:A	1	0.97	full_match
ENSG00000054392	HHAT	ALS Spectrum MND	1:210400662:210418153:+	Exon_skipping	0.279507409767037	0.00210626918123857	0.0144946388807745	NA	0.000689349953267498	chr1:210404680:G:A	1	0.98	full_match
ENSG00000186063	AIDA	ALS Spectrum MND	1:222685780:222686929:-	Unannotated_acceptor	0.0020713040236191	3.84927645313837e-11	2.32185071169511e-09	NA	2.41230803096011e-19	chr1:222685734:T:C	1	0.97	full_match
ENSG00000184144	CNTN2	Non-Neurological Control	1:205065259:205065788:+	Unannotated_donor	1.61648472385423e-12	2.56259846009854e-07	4.44089209850063e-16	NA	5.69472819845942e-31	chr1:205065262:G:A	1	0.43	full_match
ENSG00000136643	RPS6KC1	ALS Spectrum MND	1:213078079:213104453:+	Unannotated_donor	6.25924757358121e-06	NA	0.00348233910425955	0.0180998506446708	1.01425847472601e-07	chr1:213078052:A:G	1	0.54	full_match
ENSG00000163050	COQ8A	ALS Spectrum MND	1:226965737:226969993:+	Unannotated_acceptor	0.0101076604248238	1.58230785118896e-06	0.00064984137163826	0.213213546795805	7.99687180326019e-09	chr1:226970098:G:A	1	0.34	full_match
ENSG00000163050	COQ8A	ALS Spectrum MND	1:226970095:226977448:+	Unannotated_donor	0.0447712094619146	0.0116967411019431	NA	0.000127719002756876	1.02987725544932e-05	chr1:226970098:G:A	1	0.34	full_match
ENSG00000143811	PYCR2	ALS Spectrum MND	1:225921371:225921857:-	Exon_skipping	2.15232252576136e-06	NA	NA	4.9915627187147e-13	4.55251884391038e-17	chr1:225921612:A:C	1	0.26	full_match
ENSG00000196418	ZNF124	ALS Spectrum MND	1:247157121:247159005:-	Unannotated_acceptor	0.000107084299019178	0.00589960971537096	0.0913462485217991	0.0174793827403383	1.73264058211762e-06	chr1:247157135:G:A	1	0.2	full_match
ENSG00000143653	SCCPDH	Non-Neurological Control	1:246758356:246759108:+	Unannotated_acceptor	0.0205269541961191	0.0151836712483917	NA	NA	0.00282799472422872	chr1:246759054:G:A	1	0.23	full_match
ENSG00000143653	SCCPDH	Non-Neurological Control	1:246758356:246759108:+	Unannotated_acceptor	0.00921126268232997	5.43802646912894e-07	NA	NA	1.00743239725074e-07	chr1:246759054:G:A	1	0.23	full_match
ENSG00000171163	ZNF692	ALS Spectrum MND	1:248854051:248855389:-	Unannotated_donor	0.160728874381168	0.00961375567837619	0.0394750863596938	0.000529658268086042	3.30243608473199e-05	chr1:248855390:T:C	1	0.81	full_match
ENSG00000158828	PINK1	ALS Spectrum MND	1:20648632:20649111:+	Unannotated_acceptor	NA	0.000415207441575305	0.0141362544800705	3.65655117429142e-06	7.02405229859884e-09	chr1:20649085:G:A	1	0.22	full_match
ENSG00000184677	ZBTB40	ALS Spectrum MND	1:22491533:22502298:+	Exon_skipping	NA	0.506983777470771	0.00612886952817493	0.00188252044816539	0.000500947935628362	chr1:22501661:A:T	1	0.22	full_match
ENSG00000119535	CSF3R	ALS Spectrum MND	1:36471642:36472065:-	Unannotated_acceptor	NA	0.121955718154124	0.00712703526198943	4.24921073438611e-07	9.55037799039814e-08	chr1:36471647:C:G	1	0.96	full_match
ENSG00000116704	SLC35D1	ALS Spectrum MND	1:67052989:67053839:-	Unannotated_donor	NA	0.138122390965078	1.96155028369116e-05	5.21330434666289e-06	4.7749785424147e-09	chr1:67053835:T:C	1	0.97	full_match
ENSG00000125703	ATG4C	ALS Spectrum MND	1:62821209:62834775:+	Exon_skipping	NA	0.0237540088733621	1.68373134399324e-05	1.36166849129538e-07	2.7117313184884e-11	chr1:62834116:G:A	1	0.95	full_match
ENSG00000125703	ATG4C	ALS Spectrum MND	1:62829176:62834775:+	Exon_skipping	NA	6.75301858876765e-09	1.75567138605004e-09	0.00625820346648021	7.53211994854799e-17	chr1:62834116:G:A	1	0.95	full_match
ENSG00000162378	ZYG11B	ALS Spectrum MND	1:52785053:52796291:+	Exon_skipping	NA	0.0298343466144602	0.0460527108979139	NA	0.010428387195907	chr1:52790032:C:T	1	0.34	full_match
ENSG00000198799	LRIG2	ALS Spectrum MND	1:113100282:113107593:+	Exon_skipping	NA	4.72688554964407e-12	0.000119463573742928	3.43852414941281e-06	2.30265167060889e-18	chr1:113100488:TGTAA:T	1	0.99	full_match
ENSG00000131778	CHD1L	ALS Spectrum MND	1:147275468:147276114:+	Unannotated_acceptor	NA	6.0693614156726e-07	0.00187438056010003	1.20601306718982e-10	1.35503669428753e-16	chr1:147276102:A:G	1	0.99	full_match
ENSG00000168275	COA6	ALS Spectrum MND	1:234373678:234374184:+	Unannotated_acceptor	NA	1.73194791841524e-14	1.81948633937168e-08	7.51241291396809e-11	6.45166833403576e-29	chr1:234374229:G:C	1	0.96	full_match
ENSG00000168275	COA6	ALS Spectrum MND	1:234373840:234374184:+	Unannotated_acceptor	NA	0.00627341331812259	NA	4.93276161361855e-06	5.66021042757969e-07	chr1:234374229:G:C	1	0.96	full_match
ENSG00000117335	CD46	ALS Spectrum MND	1:207775745:207783291:+	Unannotated_donor	NA	0.0223055868794224	0.00376698924771079	NA	0.000872548006681366	chr1:207775710:T:C	1	0.23	full_match
ENSG00000143486	EIF2D	ALS Spectrum MND	1:206602453:206602676:-	Unannotated_donor	NA	0.00861258781407725	1.89537274764007e-11	0.00213636636275139	2.33655114549991e-13	chr1:206602672:T:C	1	0.72	full_match
ENSG00000143486	EIF2D	ALS Spectrum MND	1:206602766:206602950:-	Unannotated_acceptor	NA	1.42875767306094e-06	8.65820441942056e-06	0.0021932046211568	1.41121152920976e-11	chr1:206602672:T:C	1	0.72	full_match
ENSG00000203666	EFCAB2	ALS Spectrum MND	1:244970448:245017241:+	Unannotated_donor	NA	2.04060566932895e-06	1.00735618913106e-06	3.96517312317712e-08	8.23981878658279e-17	chr1:244970444:G:A	1	1	full_match
ENSG00000203666	EFCAB2	ALS Spectrum MND	1:244970448:245059385:+	Unannotated_donor	NA	1.93178806284777e-14	0.00043174621880504	4.44089209850063e-16	1.06076587555318e-29	chr1:244970444:G:A	1	1	partial_match
ENSG00000179403	VWA1	Non-Neurological Control	1:1437133:1437321:+	Unannotated_donor	NA	NA	1.03289715358557e-06	1.68753899743024e-14	8.1045159121018e-19	chr1:1437136:G:A	1	0.52	full_match
ENSG00000116478	HDAC1	Non-Neurological Control	1:32326288:32326938:+	Unannotated_donor	NA	NA	1.85087349859892e-05	0.0167104878296291	4.94523349211605e-06	chr1:32326293:C:G	1	0.69	full_match
ENSG00000184677	ZBTB40	ALS Spectrum MND	1:22452004:22474375:+	Unannotated_acceptor	NA	NA	4.30746229775902e-05	0.014438719723163	9.50975960685397e-06	chr1:22474446:C:G	1	0.93	full_match
ENSG00000162434	JAK1	Non-Neurological Control	1:64995088:64996260:-	Unannotated_donor	NA	NA	3.16822790225046e-10	0.00357704794762981	3.23054556837974e-11	chr1:64996257:C:T	1	0.34	full_match
ENSG00000142864	SERBP1	Non-Neurological Control	1:67424277:67425082:-	Exon_skipping	NA	NA	4.44089209850063e-16	3.77475828372553e-15	1.16607060938027e-28	chr1:67424961:T:C	1	0.97	full_match
ENSG00000142864	SERBP1	Non-Neurological Control	1:67424986:67425082:-	Unannotated_acceptor	NA	NA	0.000304085763566109	6.08884080488536e-07	4.33440141121992e-09	chr1:67424961:T:C	1	0.97	full_match
ENSG00000088035	ALG6	Non-Neurological Control	1:63396597:63404452:+	Exon_skipping	NA	NA	0.00451889898790347	0.000124756569042095	8.6755316893528e-06	chr1:63402348:G:A	1	0.92	full_match
ENSG00000117133	RPF1	ALS Spectrum MND	1:84482995:84490318:+	Exon_skipping	NA	NA	8.75410854916936e-12	1.20825194294127e-09	4.97080273126859e-19	chr1:84489729:G:A	1	0.99	full_match
ENSG00000188641	DPYD	Non-Neurological Control	1:97306297:97382392:-	Exon_skipping	NA	NA	9.55550233383562e-07	0.000747362673366503	1.5753941317851e-08	chr1:97373557:T:C	1	0.73	full_match
ENSG00000142871	CCN1	ALS Spectrum MND	1:85582585:85582739:+	Unannotated_donor	NA	NA	0.0453720247642004	0.00393180345895217	0.00171820365801797	chr1:85582629:G:A	1	0.51	full_match
ENSG00000116147	TNR	ALS Spectrum MND	1:175391438:175396543:-	Exon_skipping	NA	NA	0.00708225777798477	0.0401332690140943	0.00260520846695187	chr1:175393843:C:T	1	0.21	full_match
ENSG00000132702	HAPLN2	ALS Spectrum MND	1:156619535:156620032:+	Unannotated_acceptor	NA	NA	0.00512871749425914	0.0306498429833348	0.00153390712347856	chr1:156620015:CAGG:C	1	0.33	partial_match
ENSG00000092978	GPATCH2	ALS Spectrum MND	1:217620499:217630744:-	Unannotated_donor	NA	NA	0.0468155239670534	0.00187016833603981	0.000905583152880199	chr1:217630916:C:G	1	0.24	full_match
ENSG00000153207	AHCTF1	ALS Spectrum MND	1:246918321:246931577:-	Unannotated_acceptor	NA	NA	0.000604369984216202	0.0124209300864004	9.60852379481098e-05	chr1:246918332:C:G	1	0.48	full_match
ENSG00000171055	FEZ2	ALS Spectrum MND	2:36555748:36560784:-	Exon_skipping	0.0398193003923009	0.129134891038725	0.136004464075826	0.00899510616985899	0.00233384556842299	chr2:36558514:C:T	1	0.66	partial_match
ENSG00000118965	WDR35	ALS Spectrum MND	2:19966909:19973562:-	Exon_skipping	6.28249869549791e-05	5.18049676800914e-06	1.10489839499905e-10	4.88416640465061e-10	8.89388496952139e-25	chr2:19969607:T:C	1	0.99	full_match
ENSG00000197872	FAM49A	ALS Spectrum MND	2:16624019:16625659:-	Unannotated_donor	1.77635683940025e-15	NA	2.99760216648792e-14	4.21884749357559e-15	1.10548107852573e-39	chr2:16625657:C:T	1	0.69	full_match
ENSG00000115808	STRN	ALS Spectrum MND	2:36849625:36850999:-	Exon_skipping	1.77635683940025e-15	1.37898581442641e-11	6.66133814775094e-16	1.02140518265514e-14	5.70870141886484e-50	chr2:36849818:G:C	1	0.35	full_match
ENSG00000151779	NBAS	ALS Spectrum MND	2:15238686:15246514:-	Unannotated_donor	0.0139040134012676	0.0244679436365558	0.0012362176863927	0.00656464893224085	4.11542693566787e-06	chr2:15246515:A:C	1	0.57	full_match
ENSG00000151779	NBAS	ALS Spectrum MND	2:15246604:15275483:-	Unannotated_acceptor	0.000690608972018669	0.00488326651516324	0.000207880538995342	0.0012182108297174	3.40881691495569e-09	chr2:15246515:A:C	1	0.57	full_match
ENSG00000152133	GPATCH11	ALS Spectrum MND	2:37092084:37092164:+	Unannotated_donor	0.00359529717632623	NA	1.68422318580497e-06	5.32852093981795e-05	1.4306414365755e-10	chr2:37092039:A:G	1	0.87	full_match
ENSG00000115970	THADA	ALS Spectrum MND	2:43430302:43471050:-	Unannotated_donor	0.0978802432681685	0.00465849254134532	0.000217306155222197	0.0499560995968655	6.77480141288771e-06	chr2:43471040:TGAAAACA:T	1	0.84	full_match
ENSG00000115970	THADA	ALS Spectrum MND	2:43471106:43485233:-	Unannotated_acceptor	NA	0.168514052204587	0.00310123984776411	0.0499560995968655	0.00175543052692941	chr2:43471040:TGAAAACA:T	1	0.84	full_match
ENSG00000115970	THADA	ALS Spectrum MND	2:43556555:43556957:-	Unannotated_donor	0.161602129495568	NA	0.0130749199659017	0.00360214459858432	0.000625934041181819	chr2:43556955:C:T	1	0.27	full_match
ENSG00000143924	EML4	ALS Spectrum MND	2:42326252:42328897:+	Unannotated_acceptor	NA	NA	0.000210047504086042	1.07888220122199e-05	4.73745828232846e-08	chr2:42328885:G:C	1	0.97	partial_match
ENSG00000115355	CCDC88A	ALS Spectrum MND	2:55335164:55336660:-	Unannotated_donor	0.0460719212677976	0.025932151723405	NA	NA	0.00923516041285093	chr2:55336675:A:G	1	0.31	full_match
ENSG00000116127	ALMS1	ALS Spectrum MND	2:73519932:73534823:+	Unannotated_donor	6.96425805912781e-10	NA	0.00814184887710123	0.000544411626045349	1.82924420951046e-12	chr2:73519937:C:G	1	0.71	full_match
ENSG00000144115	THNSL2	ALS Spectrum MND	2:88175401:88182698:+	Exon_skipping	NA	NA	0.000946213893582737	9.17103724991097e-05	1.49777466638336e-06	chr2:88179015:T:C	1	0.95	partial_match
ENSG00000042445	RETSAT	ALS Spectrum MND	2:85351853:85354335:-	Unannotated_acceptor	4.9498138920967e-10	1.86517468137026e-14	4.44089209850063e-16	3.77475828372553e-15	4.75420680312091e-48	chr2:85351864:T:C	1	0.99	full_match
ENSG00000144040	SFXN5	Non-Neurological Control	2:72968533:72971557:-	Unannotated_donor	4.66293670342566e-15	9.54791801177635e-15	3.66373598126302e-14	4.44089209850063e-16	2.81332320873965e-52	chr2:72971565:C:T	1	0.96	full_match
ENSG00000135636	DYSF	ALS Spectrum MND	2:71589686:71598563:+	Exon_skipping	4.23638901736467e-12	4.44089209850063e-16	6.21724893790088e-15	2.10109707410311e-11	7.0502426707095e-47	chr2:71590293:G:A	1	0.52	full_match
ENSG00000114993	RTKN	ALS Spectrum MND	2:74430677:74432489:-	Unannotated_donor	0.227863392183749	0.0180255357058614	4.44089209850063e-16	4.44089209850063e-16	6.2137900281321e-29	chr2:74432467:C:T	1	0.42	full_match
ENSG00000115084	SLC35F5	Non-Neurological Control	2:113725498:113729400:-	Unannotated_acceptor	0.000129460599971543	NA	3.18725756898175e-09	2.46922196467381e-07	1.0197837627032e-16	chr2:113725529:C:T	1	0.26	full_match
ENSG00000176771	NCKAP5	ALS Spectrum MND	2:133030959:133129977:-	Unannotated_acceptor	0.00343424107638701	0.0364064939143407	0.159620405956445	NA	0.00140456163730347	chr2:133030860:C:G	2	0.24	full_match
ENSG00000157827	FMNL2	ALS Spectrum MND	2:152608726:152611494:+	Unannotated_donor	0.211710251624715	NA	0.00796830029856621	0.0134479495458881	0.00156244823016569	chr2:152608700:A:G	1	0.52	full_match
ENSG00000197635	DPP4	ALS Spectrum MND	2:162024939:162035163:-	Exon_skipping	0.00655718157720409	NA	0.0264386627851632	0.170280224526099	0.00194324490033398	chr2:162033541:C:T	1	0.67	full_match
ENSG00000115145	STAM2	ALS Spectrum MND	2:152120802:152126225:-	Exon_skipping	1.43640888072838e-08	NA	1.55431223447522e-15	NA	1.18678188758553e-21	chr2:152123765:C:A	1	0.99	full_match
ENSG00000153246	PLA2R1	ALS Spectrum MND	2:159977416:159983927:-	Exon_skipping	0.0548235126856853	0.0249384114514537	0.00297920477887903	0.0999722685305411	0.000266676985930079	chr2:159979915:C:T	1	0.96	full_match
ENSG00000175497	DPP10	ALS Spectrum MND	2:115730171:115739738:+	Unannotated_donor	2.00820592133333e-06	0.0011935862383472	0.0272891252907652	0.0379113999748253	8.84128844366708e-09	chr2:115730177:C:T	1	0.47	full_match
ENSG00000144290	SLC4A10	ALS Spectrum MND	2:161708829:161710617:+	Unannotated_acceptor	0.0149225492490208	0.000160014723531887	NA	0.0360690350993105	1.28830260571053e-05	chr2:161710676:T:A	1	0.24	full_match
ENSG00000152127	MGAT5	ALS Spectrum MND	2:134318739:134338258:+	Exon_skipping	1.28877853722287e-07	1.25462173983237e-09	1.24603338758078e-08	4.2881593853572e-07	4.98953187849459e-26	chr2:134336268:G:A	1	0.2	full_match
ENSG00000163093	BBS5	ALS Spectrum MND	2:169487134:169487986:+	Exon_skipping	9.67361524217836e-10	NA	3.47992745730608e-11	NA	1.54306230214414e-18	chr2:169487843:G:T	1	0.38	full_match
ENSG00000091428	RAPGEF4	ALS Spectrum MND	2:173017204:173017446:+	Unannotated_acceptor	9.76996261670138e-15	NA	0.0117940937052254	NA	4.34404635036328e-15	chr2:173017432:G:T	1	0.39	full_match
ENSG00000138411	HECW2	ALS Spectrum MND	2:196274123:196278532:-	Unannotated_donor	0.000276900356270593	3.89794984867464e-06	0.00038692078585445	0.0843657237573565	1.9257518185347e-10	chr2:196278534:C:T	1	0.6	full_match
ENSG00000138433	CIR1	ALS Spectrum MND	2:174381777:174395550:-	Exon_skipping	1.72538756304519e-06	0.0216006027024642	4.44089209850063e-16	3.72914144008973e-10	4.37083738133587e-28	chr2:174387684:C:G	1	1	partial_match
ENSG00000023228	NDUFS1	ALS Spectrum MND	2:206145057:206146902:-	Unannotated_acceptor	7.45827199999383e-09	NA	0.00149316499245677	0.439140615823077	1.79079708513554e-09	chr2:206145046:T:C	1	0.38	full_match
ENSG00000115368	WDR75	ALS Spectrum MND	2:189442154:189448378:+	Unannotated_donor	0.000432514446278676	NA	NA	0.0103431126399589	5.95756801823725e-05	chr2:189441583:G:A	1	0.36	full_match
ENSG00000162944	RFTN2	ALS Spectrum MND	2:197617921:197633717:-	Exon_skipping	0.0520579639713086	NA	0.0158506218827765	0.000199355181689675	2.28024522709044e-05	chr2:197631006:C:T	1	0.36	full_match
ENSG00000144366	GULP1	ALS Spectrum MND	2:188381883:188383762:+	Unannotated_donor	4.44089209850063e-16	6.21724893790088e-15	0.000108316091137262	NA	9.14390503120565e-31	chr2:188381888:A:G	1	0.7	full_match
ENSG00000077380	DYNC1I2	ALS Spectrum MND	2:171728850:171744048:+	Exon_skipping	1.54320621872372e-05	0.0109203818570613	1.65212732383679e-10	1.64213371820487e-05	9.61523690974345e-18	chr2:171729856:A:C	1	0.89	full_match
ENSG00000128654	MTX2	Non-Neurological Control	2:176269669:176296865:+	Unannotated_acceptor	5.92859095149834e-14	3.00307734235616e-09	NA	NA	9.09429784417557e-21	chr2:176296859:G:C	1	1	full_match
ENSG00000132321	IQCA1	ALS Spectrum MND	2:236497487:236500306:-	Unannotated_donor	0.00121261018222518	6.46056426423236e-05	NA	6.4829175430603e-05	1.85458161039936e-09	chr2:236500403:C:T	1	0.97	full_match
ENSG00000085982	USP40	ALS Spectrum MND	2:233512622:233520990:-	Exon_skipping	0.00888910374661034	0.0112239791410269	1.34898844506015e-05	0.000600916991908118	3.24644826145596e-09	chr2:233519672:C:T	1	0.98	full_match
ENSG00000085982	USP40	ALS Spectrum MND	2:233549229:233554379:-	Exon_skipping	1.72960433530989e-07	0.00469953057984163	1.82076576038526e-14	6.72842610516255e-08	5.71610828177465e-26	chr2:233551522:G:C	1	0.86	partial_match
ENSG00000135924	DNAJB2	Non-Neurological Control	2:219281771:219281875:+	Unannotated_acceptor	2.44249065417534e-15	7.105427357601e-15	NA	NA	1.16666285093994e-27	chr2:219281937:A:G	1	1	full_match
ENSG00000135924	DNAJB2	Non-Neurological Control	2:219281771:219281959:+	Unannotated_acceptor	1.33226762955019e-14	4.44089209850063e-16	NA	NA	4.04092904364714e-28	chr2:219281937:A:G	1	1	partial_match
ENSG00000135924	DNAJB2	Non-Neurological Control	2:219281771:219281962:+	Unannotated_acceptor	6.96000511164474e-05	2.62811994389267e-12	NA	NA	6.81138187148985e-15	chr2:219281937:A:G	1	1	partial_match
ENSG00000135924	DNAJB2	Non-Neurological Control	2:219281771:219282108:+	Unannotated_acceptor	2.45969911105703e-09	0.000340290051513703	NA	NA	2.41134028096029e-11	chr2:219281937:A:G	1	1	partial_match
ENSG00000135924	DNAJB2	Non-Neurological Control	2:219281771:219282836:+	Exon_skipping	0.0256396929672797	3.75024118537404e-06	NA	NA	1.64976112699753e-06	chr2:219281937:A:G	1	1	partial_match
ENSG00000079308	TNS1	ALS Spectrum MND	2:217920236:217943719:-	Unannotated_donor	0.0172678274165128	NA	3.49808360056159e-09	1.42855866180902e-06	6.23086109683608e-14	chr2:217943864:C:T	1	0.99	full_match
ENSG00000123983	ACSL3	ALS Spectrum MND	2:222887888:222892263:+	Unannotated_acceptor	0.000809637360575932	4.38574100447564e-05	0.000304095220552192	0.0167383119863975	8.44243733390996e-10	chr2:222892254:C:T	1	0.3	full_match
ENSG00000123983	ACSL3	ALS Spectrum MND	2:222892301:222900673:+	Unannotated_donor	0.0164634142473725	0.000361813099061914	0.000211700809249038	0.0433555274110373	1.36834387103571e-07	chr2:222892254:C:T	1	0.3	full_match
ENSG00000163359	COL6A3	ALS Spectrum MND	2:237353403:237357337:-	Exon_skipping	NA	NA	0.000549357595817535	0.000593979511890108	5.19984377626563e-06	chr2:237354921:C:T	1	0.21	full_match
ENSG00000176720	BOK	ALS Spectrum MND	2:241559088:241559454:+	Unannotated_donor	0.00180524243194746	0.0951951203179882	0.00232513582797989	4.65139531113934e-07	8.65760881857533e-10	chr2:241559091:G:A	1	0.24	full_match
ENSG00000115738	ID2	ALS Spectrum MND	2:8682513:8682638:+	Unannotated_acceptor	NA	0.0061041380865603	5.32810693121277e-07	1.00597181695861e-08	2.48454093385105e-14	chr2:8682633:C:T	1	0.43	full_match
ENSG00000115738	ID2	ALS Spectrum MND	2:8682674:8682842:+	Unannotated_donor	NA	0.00163213379862648	7.37153160734749e-08	4.68021255617401e-06	3.67460986626258e-13	chr2:8682633:C:T	1	0.43	full_match
ENSG00000143924	EML4	ALS Spectrum MND	2:42326252:42328900:+	Unannotated_acceptor	NA	NA	0.0115371849764836	0.0114070975773142	0.00130759563040991	chr2:42328885:G:C	1	0.97	partial_match
ENSG00000168758	SEMA4C	ALS Spectrum MND	2:96865030:96865203:-	Unannotated_acceptor	NA	0.0217252798218761	0.000233680808594983	0.0177458472649501	1.34062123439718e-05	chr2:96865054:G:A	1	0.23	full_match
ENSG00000116127	ALMS1	Non-Neurological Control	2:73386192:73399257:+	Unannotated_acceptor	NA	3.76926835365943e-06	0.00254418979200599	NA	1.86640896279756e-07	chr2:73399258:C:G	1	0.48	full_match
ENSG00000116127	ALMS1	Non-Neurological Control	2:73399343:73419122:+	Unannotated_donor	NA	2.82202483603555e-10	1.04760479313626e-06	NA	1.08668356232688e-14	chr2:73399258:C:G	1	0.48	full_match
ENSG00000169967	MAP3K2	ALS Spectrum MND	2:127385573:127387451:-	Unannotated_acceptor	NA	0.413685778592598	0.000790874963018773	0.000338024777440715	1.60687097848144e-05	chr2:127343126:C:T	1	0.76	partial_match
ENSG00000115252	PDE1A	ALS Spectrum MND	2:182186037:182186467:-	Unannotated_acceptor	NA	0.00437428780418148	NA	0.00071575844934757	4.28129456665844e-05	chr2:182186080:C:A	1	0.97	partial_match
ENSG00000116044	NFE2L2	ALS Spectrum MND	2:177232008:177233249:-	Exon_skipping	NA	8.13938916266466e-10	5.61772850460329e-14	4.44089209850063e-16	7.82597217178035e-35	chr2:177232584:C:T	1	0.99	partial_match
ENSG00000116044	NFE2L2	ALS Spectrum MND	2:177232651:177233249:-	Unannotated_acceptor	NA	0.0570733789034061	6.38073312624332e-05	6.7100495848571e-07	9.41239588538599e-10	chr2:177232584:C:T	1	0.99	full_match
ENSG00000155657	TTN	ALS Spectrum MND	2:178689890:178692015:-	Unannotated_acceptor	NA	0.0359881157962558	5.37818656276556e-09	9.84222057187623e-08	1.48702786040753e-14	chr2:178689897:C:T	1	1	full_match
ENSG00000163093	BBS5	ALS Spectrum MND	2:169482333:169487805:+	Exon_skipping	NA	7.11591534585665e-08	NA	0.000436227175453219	7.82113567958039e-10	chr2:169487058:T:C	1	0.35	full_match
ENSG00000151689	INPP1	ALS Spectrum MND	2:190362687:190366727:+	Unannotated_acceptor	NA	0.00200436770796886	0.00843708326735393	1.79910568745001e-05	8.00190892392061e-08	chr2:190366692:TA:T	1	0.91	partial_match
ENSG00000151689	INPP1	ALS Spectrum MND	2:190362687:190366847:+	Unannotated_acceptor	NA	9.7938081198512e-05	0.000122095970979341	1.87654139893745e-06	1.18095430257235e-11	chr2:190366692:TA:T	1	0.91	full_match
ENSG00000144579	CTDSP1	ALS Spectrum MND	2:218401712:218401925:+	Unannotated_acceptor	NA	0.000373907029057374	0.0456016387316638	0.000849418599704554	2.63531978564256e-06	chr2:218402038:G:C	1	0.26	full_match
ENSG00000068024	HDAC4	ALS Spectrum MND	2:239352918:239400691:-	Unannotated_donor	NA	0.0108402231936708	0.472137012731632	0.0227099862774178	0.00593954544371036	chr2:239400376:C:T	1	0.55	full_match
ENSG00000130414	NDUFA10	ALS Spectrum MND	2:240007370:240008817:-	Unannotated_donor	NA	0.0153099496477243	NA	0.00150069860251212	0.000268379984578965	chr2:240008959:G:A	1	0.22	full_match
ENSG00000135926	TMBIM1	ALS Spectrum MND	2:218280126:218282151:-	Unannotated_donor	NA	1.2780382085964e-08	NA	3.92783294778098e-09	1.93420213054086e-15	chr2:218282146:G:A	1	0.43	full_match
ENSG00000176946	THAP4	ALS Spectrum MND	2:241606473:241632998:-	Unannotated_donor	NA	0.000337095374905783	0.000577157474760615	0.130416411001528	4.34981885698997e-06	chr2:241632917:C:T	1	0.45	full_match,partial_match
ENSG00000138101	DTNB	ALS Spectrum MND	2:25388361:25432885:-	Exon_skipping	NA	NA	0.0297617985585412	0.0332105281855199	0.00782759271832187	chr2:25419585:T:C	1	0.64	full_match
ENSG00000163029	SMC6	Non-Neurological Control	2:17666517:17678858:-	Exon_skipping	NA	NA	1.36416113094562e-06	0.000254166645841103	7.89924241312449e-09	chr2:17670421:A:T	1	0.64	full_match
ENSG00000042445	RETSAT	Non-Neurological Control	2:85351853:85354335:-	Unannotated_acceptor	NA	NA	4.44089209850063e-16	3.5527136788005e-15	1.0984347084741e-28	chr2:85351864:T:C	1	0.99	full_match
ENSG00000042493	CAPG	Non-Neurological Control	2:85398782:85399203:-	Unannotated_donor	NA	NA	5.54721579781869e-09	0.0137709473115086	1.85591768613946e-09	chr2:85399204:T:C	1	0.84	full_match
ENSG00000183091	NEB	ALS Spectrum MND	2:151503441:151505417:-	Unannotated_donor	NA	NA	0.030177483842531	0.00616249350849429	0.00178342591698249	chr2:151505476:A:G	1	0.98	full_match
ENSG00000123636	BAZ2B	Non-Neurological Control	2:159557707:159615393:-	Unannotated_acceptor	NA	NA	2.44279583883067e-05	4.71224033686823e-05	2.48437553735413e-08	chr2:159557501:T:C	1	0.55	full_match
ENSG00000123636	BAZ2B	Non-Neurological Control	2:159557707:159616241:-	Unannotated_acceptor	NA	NA	3.10862446895044e-15	5.22204501862689e-12	9.8021558462222e-25	chr2:159557501:T:C	1	0.55	full_match
ENSG00000151687	ANKAR	Non-Neurological Control	2:189728097:189728659:+	Exon_skipping	NA	NA	0.00393080742197438	0.00140203081950618	7.22437710754244e-05	chr2:189728425:G:T	1	0.64	full_match
ENSG00000064989	CALCRL	ALS Spectrum MND	2:187387493:187431296:-	Exon_skipping	NA	NA	2.45715736646446e-09	5.5384125405844e-06	4.48109820597429e-13	chr2:187387661:C:T	1	0.94	full_match
ENSG00000157087	ATP2B2	ALS Spectrum MND	3:10485572:10505464:-	Unannotated_acceptor	1.68753899743024e-14	NA	NA	0.000165955969964937	1.15990461082931e-16	chr3:10485485:G:A	1	0.77	full_match
ENSG00000157103	SLC6A1	ALS Spectrum MND	3:10992929:11007632:+	Unannotated_acceptor	0.0530810726842161	NA	8.97794361931492e-05	2.77213565436085e-08	6.21398068366975e-11	chr3:11007705:G:T	1	0.88	full_match
ENSG00000168137	SETD5	ALS Spectrum MND	3:9445740:9447101:+	Unannotated_acceptor	0.00876833296189616	0.0653571719945394	NA	0.0180380945692624	0.000810146255045282	chr3:9447071:G:A	1	0.32	full_match
ENSG00000131374	TBC1D5	ALS Spectrum MND	3:17376613:17383756:-	Unannotated_donor	3.57684308949224e-06	NA	3.5501320994058e-08	3.70479291689207e-09	5.90842504576881e-19	chr3:17383912:C:T	1	0.99	partial_match
ENSG00000131374	TBC1D5	ALS Spectrum MND	3:17376613:17403180:-	Exon_skipping	7.105427357601e-15	NA	3.16191517413245e-13	4.27236024336253e-12	3.76274577408191e-35	chr3:17383912:C:T	1	0.99	partial_match
ENSG00000033867	SLC4A7	ALS Spectrum MND	3:27379098:27379248:-	Unannotated_acceptor	0.00322000467604489	0.0128538448604913	NA	0.76927943139074	0.00206850700961817	chr3:27376783:T:A	1	0.24	full_match
ENSG00000131375	CAPN7	ALS Spectrum MND	3:15227965:15228065:+	Unannotated_acceptor	0.067179787724549	NA	0.000728987529146519	0.0234779963627656	0.000124397785025789	chr3:15228125:GATAAT:G	1	0.33	full_match
ENSG00000131370	SH3BP5	ALS Spectrum MND	3:15303682:15304102:-	Unannotated_acceptor	0.0675748004001551	0.00083515618950325	0.0560479809313539	2.26095229149958e-05	1.73217924485308e-07	chr3:15303530:G:A	1	0.56	full_match
ENSG00000182606	TRAK1	ALS Spectrum MND	3:42115484:42125419:+	Unannotated_donor	0.00258920831909237	NA	1.72859504488088e-11	1.25284762166888e-05	5.19284733990804e-16	chr3:42115352:T:A	2	0.89	full_match
ENSG00000010282	HHATL	ALS Spectrum MND	3:42696877:42697507:-	Exon_skipping	0.891157782177535	0.00735194884132717	4.95381513587745e-13	6.66133814775094e-14	9.76700270844101e-24	chr3:42697000:C:T	1	0.99	full_match
ENSG00000056736	IL17RB	ALS Spectrum MND	3:53860228:53864878:+	Unannotated_acceptor	0.267636555424394	0.00251994554645329	0.171774935749451	0.0204085099879121	0.00108818178657792	chr3:53864733:T:C	1	0.26	full_match
ENSG00000164068	RNF123	ALS Spectrum MND	3:49705679:49706790:+	Exon_skipping	0.000203665183472701	3.42972680935638e-05	0.00167273100697063	0.214826302153336	8.93748343283101e-09	chr3:49705996:C:T	1	0.29	full_match
ENSG00000164080	RAD54L2	Non-Neurological Control	3:51590133:51590366:+	Unannotated_donor	0.000756691422850286	NA	1.26299355263093e-05	0.0507201034594471	1.22367000587437e-07	chr3:51590136:G:A	1	0.21	full_match
ENSG00000114904	NEK4	ALS Spectrum MND	3:52741499:52744238:-	Exon_skipping	0.0103091276388345	2.79818347126426e-05	0.0070928442439	0.000106993390043053	1.00335054057324e-09	chr3:52743400:GTCT:G	1	0.2	full_match
ENSG00000144674	GOLGA4	ALS Spectrum MND	3:37340199:37343604:+	Unannotated_acceptor	0.663536077736351	0.0264653858117909	0.00819411186185359	0.0620559270899284	0.00305498726391128	chr3:37343580:T:TA	1	0.3	full_match
ENSG00000144674	GOLGA4	ALS Spectrum MND	3:37343724:37347192:+	Unannotated_donor	0.0248296689459253	0.00409304530889321	0.305200174207111	0.000145012866227923	6.24393558060671e-06	chr3:37343580:T:TA	1	0.3	full_match
ENSG00000160746	ANO10	Non-Neurological Control	3:43561325:43565652:-	Unannotated_acceptor	4.34511651103975e-08	4.28076967207147e-07	NA	NA	6.06664440689371e-13	chr3:43561334:C:A	1	0.46	full_match
ENSG00000114405	C3ORF14	ALS Spectrum MND	3:62319076:62319720:+	Unannotated_donor	0.000247749475817294	1.67653695171133e-06	0.00297714780291614	0.000108715280368266	1.18843892876471e-12	chr3:62319055:G:C	1	0.74	full_match
ENSG00000169855	ROBO1	ALS Spectrum MND	3:78932634:78938600:-	Unannotated_acceptor	5.78539438578218e-11	0.00168491435391482	6.89376418261389e-06	0.00409987003802947	5.19389690160996e-17	chr3:78932554:T:C	1	0.69	full_match
ENSG00000169855	ROBO1	ALS Spectrum MND	3:78935381:78938600:-	Unannotated_acceptor	0.00803743180346661	NA	NA	0.0238826961557677	0.00183475843518846	chr3:78935212:T:C	1	0.82	full_match
ENSG00000154175	ABI3BP	ALS Spectrum MND	3:100811277:100812466:-	Exon_skipping	8.46880713492038e-05	0.00163018337583343	1.78856929267113e-10	3.57991303268079e-09	2.98067867985332e-21	chr3:100811827:A:G	1	0.33	full_match
ENSG00000158220	ESYT3	ALS Spectrum MND	3:138468881:138470059:+	Exon_skipping	0.0179334014651533	0.000497399168051249	NA	NA	0.000112635439979585	chr3:138469503:A:G	1	0.55	full_match
ENSG00000074416	MGLL	ALS Spectrum MND	3:127820870:127821693:-	Unannotated_acceptor	8.426772059833e-05	6.34233976448684e-08	0.00181387779849107	0.0556350414128444	4.25870166925124e-12	chr3:127820873:T:G	1	0.43	full_match
ENSG00000114054	PCCB	ALS Spectrum MND	3:136283941:136293755:+	Unannotated_donor	1.19904086659517e-13	1.4963141836688e-11	1.87627691161651e-13	1.04797592825889e-09	6.9371531326798e-41	chr3:136283950:A:C	1	0.68	full_match
ENSG00000172020	GAP43	ALS Spectrum MND	3:115676610:115720802:+	Unannotated_acceptor	9.10382880192628e-15	NA	0.00113981460236467	0.000163072997200864	2.01806611402563e-18	chr3:115720792:A:T	1	0.99	full_match
ENSG00000113971	NPHP3	ALS Spectrum MND	3:132682090:132682438:-	Unannotated_donor	0.000180862284440586	6.30094847995366e-05	1.49658063719471e-12	1.77447530183006e-05	9.57649373818404e-21	chr3:132682593:C:T	1	0.29	full_match
ENSG00000113971	NPHP3	ALS Spectrum MND	3:132682603:132682702:-	Unannotated_acceptor	0.00374532595246513	2.38602586466463e-06	1.55593783235375e-06	0.000382720016496751	6.02361396380248e-14	chr3:132682593:C:T	1	0.29	full_match
ENSG00000065534	MYLK	ALS Spectrum MND	3:123701005:123707753:-	Exon_skipping	1.18666170223491e-08	0.249847858909193	3.49446893643801e-09	NA	8.3386739927469e-15	chr3:123701433:C:T	1	0.58	full_match
ENSG00000145087	STXBP5L	ALS Spectrum MND	3:120935647:120954939:+	Unannotated_donor	4.18383105937892e-11	4.44089209850063e-16	NA	0.0146304712712899	5.65098734961984e-25	chr3:120935650:T:A	1	0.28	full_match
ENSG00000114670	NEK11	ALS Spectrum MND	3:131029878:131078483:+	Unannotated_acceptor	0.267077175897267	0.0116633766444765	0.00080846996411843	0.180286246876779	0.000291258687946166	chr3:131078508:G:A	1	0.33	full_match
ENSG00000114670	NEK11	ALS Spectrum MND	3:131078590:131080422:+	Unannotated_donor	0.323076282185009	0.0499123244310635	0.0146432949228643	0.201970134450646	0.0107151054867134	chr3:131078508:G:A	1	0.33	full_match
ENSG00000113971	NPHP3	ALS Spectrum MND	3:132689284:132690527:-	Unannotated_acceptor	0.0270806917081183	0.11243160993901	0.000801277568035497	0.013611331814817	3.37917425493405e-05	chr3:132689263:CCT:C	1	1	full_match
ENSG00000163608	NEPRO	ALS Spectrum MND	3:113011336:113012733:-	Unannotated_acceptor	0.0210926782801204	NA	0.0905683003163162	0.000710293242096816	0.000143524811247755	chr3:113011339:C:A	1	0.55	full_match
ENSG00000174776	WDR49	ALS Spectrum MND	3:167528710:167529051:-	Unannotated_acceptor	0.0131427670816637	NA	3.61932706027801e-14	4.55191440096314e-14	4.86134644135248e-26	chr3:167528605:G:C	2	0.38	full_match
ENSG00000113838	TBCCD1	Non-Neurological Control	3:186554751:186556408:-	Exon_skipping	1.67926261118723e-07	NA	9.49063839887909e-05	4.36469327347311e-09	7.08168819277589e-17	chr3:186554898:C:A	1	0.71	full_match
ENSG00000145012	LPP	ALS Spectrum MND	3:188154021:188187755:+	Unannotated_acceptor	0.00145810134329261	NA	9.21356324568023e-11	0.001676410482359	1.54517453443154e-13	chr3:188187816:T:A	1	0.37	full_match
ENSG00000181804	SLC9A9	Non-Neurological Control	3:143652360:143655493:-	Unannotated_donor	6.1398431685511e-06	0.00255330205567295	4.04787314778332e-13	1.63879354531105e-10	5.95848387912907e-26	chr3:143655591:G:C	1	0.6	full_match
ENSG00000181804	SLC9A9	Non-Neurological Control	3:143655591:143693191:-	Unannotated_acceptor	9.75205518627398e-06	0.0101634610649028	1.87768793846743e-07	9.19539778099221e-07	2.87444579026593e-16	chr3:143655591:G:C	1	0.6	full_match
ENSG00000169313	P2RY12	ALS Spectrum MND	3:151339608:151340595:-	Unannotated_acceptor	0.0383031467653243	NA	1.35447209004269e-14	0.00577359151873202	2.56220732232966e-15	chr3:151339448:G:C	1	0.3	full_match
ENSG00000127249	ATP13A4	ALS Spectrum MND	3:193489864:193492916:-	Exon_skipping	0.00553111367379078	0.0310985817896641	0.132031995672108	NA	0.0015638487787713	chr3:193491330:T:A	1	0.85	partial_match
ENSG00000127249	ATP13A4	ALS Spectrum MND	3:193489864:193493089:-	Exon_skipping	0.00154628734979023	3.32208465181338e-08	0.129470112158934	NA	2.38039977946568e-09	chr3:193491330:T:A	1	0.85	partial_match
ENSG00000157087	ATP2B2	Non-Neurological Control	3:10485572:10505464:-	Unannotated_acceptor	NA	9.417155943936e-11	NA	0.00598493860731608	1.64599279575522e-11	chr3:10485485:G:A	1	0.77	full_match
ENSG00000157087	ATP2B2	Non-Neurological Control	3:10485572:10534038:-	Unannotated_acceptor	NA	1.28785870856518e-14	NA	0.000943543630320898	4.85441577363118e-16	chr3:10485485:G:A	1	0.77	full_match
ENSG00000113811	SELENOK	Non-Neurological Control	3:53885912:53888392:-	Exon_skipping	NA	0.00600335541897712	NA	0.00567917111816274	0.00038479900217702	chr3:53886851:C:A	1	0.36	partial_match
ENSG00000144724	PTPRG	Non-Neurological Control	3:61876754:61989624:+	Unannotated_donor	NA	3.50833406770334e-09	1.5153716059757e-09	NA	2.16781305631803e-16	chr3:61876626:G:A	1	0.5	full_match
ENSG00000152952	PLOD2	ALS Spectrum MND	3:146070872:146071276:-	Exon_skipping	NA	7.18980878389175e-07	4.44089209850063e-16	4.44089209850063e-16	5.22554182961095e-34	chr3:146071041:C:T	1	0.99	full_match
ENSG00000131374	TBC1D5	ALS Spectrum MND	3:17376613:17383981:-	Unannotated_donor	NA	NA	3.86278760089453e-08	1.57787116705776e-11	2.61728555238885e-17	chr3:17383912:C:T	1	0.99	partial_match
ENSG00000131370	SH3BP5	Non-Neurological Control	3:15259020:15259760:-	Unannotated_acceptor	NA	NA	0.000980325011486372	0.000258450774348828	4.1015942756801e-06	chr3:15259045:C:A	1	0.22	full_match
ENSG00000012171	SEMA3B	ALS Spectrum MND	3:50274134:50274362:+	Unannotated_donor	NA	NA	0.0414398075100746	0.0447000048525479	0.0135061002567732	chr3:50274137:G:A	1	0.47	full_match
ENSG00000114767	RRP9	ALS Spectrum MND	3:51936555:51937544:-	Exon_skipping	NA	NA	4.26653438463376e-05	0.0221428981097023	1.4050431464784e-05	chr3:51937180:GCACTCACT:G	1	0.9	full_match
ENSG00000163536	SERPINI1	ALS Spectrum MND	3:167823072:167825246:+	Exon_skipping	NA	NA	4.70005577197785e-05	3.54481135556028e-08	4.68511118975957e-11	chr3:167824468:T:A	1	0.59	partial_match
ENSG00000169313	P2RY12	ALS Spectrum MND	3:151338859:151339450:-	Unannotated_donor	NA	NA	3.03476355156818e-10	0.000101752344314754	9.91497943779749e-13	chr3:151339448:G:C	1	0.3	full_match
ENSG00000114796	KLHL24	Non-Neurological Control	3:183672484:183675457:+	Unannotated_acceptor	NA	NA	2.29286296615783e-08	6.70590549756156e-08	5.3981965113895e-14	chr3:183675543:A:G	1	0.48	full_match
ENSG00000114796	KLHL24	Non-Neurological Control	3:183675543:183679085:+	Unannotated_donor	NA	NA	0.0141501206333365	0.0187472893667482	0.0024497581698028	chr3:183675543:A:G	1	0.48	full_match
ENSG00000189058	APOD	Non-Neurological Control	3:195571365:195572025:-	Unannotated_donor	NA	NA	0.0203822012722121	0.00746313318791514	0.00148933948711382	chr3:195572021:T:C	2	0.58	full_match
ENSG00000178177	LCORL	ALS Spectrum MND	4:17899540:17909093:-	Unannotated_acceptor	0.000728070899401301	NA	9.63242665714681e-05	NA	1.2253902909713e-06	chr4:17899545:T:A	1	0.52	full_match
ENSG00000071127	WDR1	ALS Spectrum MND	4:10088532:10088663:-	Unannotated_acceptor	3.55460565426569e-08	0.00611203048896103	NA	NA	5.05124742807904e-09	chr4:10088551:C:A	1	0.22	full_match
ENSG00000072840	EVC	ALS Spectrum MND	4:5741839:5745203:+	Unannotated_donor	0.141221688054061	0.202469144680389	0.000350082199267465	0.000360976389953915	5.17990855982477e-06	chr4:5741815:G:A	1	1	full_match
ENSG00000163629	PTPN13	ALS Spectrum MND	4:86762953:86764592:+	Unannotated_donor	3.5770055806239e-09	NA	3.0915492388317e-11	4.44089209850063e-16	1.57171243034071e-31	chr4:86762958:A:G	1	0.36	full_match
ENSG00000134852	CLOCK	ALS Spectrum MND	4:55444785:55449395:-	Exon_skipping	4.88498130835069e-15	1.86517468137026e-14	1.63447033685316e-12	4.66293670342566e-15	2.29932740658307e-49	chr4:55448776:T:C	1	0.78	full_match
ENSG00000172493	AFF1	ALS Spectrum MND	4:86948571:87046183:+	Unannotated_acceptor	7.54507567535256e-13	8.14474678811905e-07	2.15333850972499e-07	4.44089209850063e-16	8.04335001868531e-36	chr4:87046164:A:G	1	0.99	full_match
ENSG00000172493	AFF1	ALS Spectrum MND	4:87007424:87046183:+	Unannotated_acceptor	4.44089209850063e-16	1.77635683940025e-15	2.70894418008538e-14	1.33226762955019e-15	1.18869631398781e-53	chr4:87046164:A:G	1	0.99	full_match
ENSG00000035928	RFC1	ALS Spectrum MND	4:39291852:39300020:-	Exon_skipping	0.00143498380202511	NA	0.00408792634102628	1.38987650966094e-06	2.87390799237467e-09	chr4:39295609:C:T	1	0.63	full_match
ENSG00000150471	ADGRL3	ALS Spectrum MND	4:61383189:61419395:+	Unannotated_acceptor	NA	0.00066103011976959	0.00141670733318255	0.0199502397977152	3.30949391173444e-06	chr4:61419390:G:T	1	0.79	full_match
ENSG00000197712	FAM114A1	ALS Spectrum MND	4:38932374:38934246:+	Unannotated_acceptor	NA	1.09222526347708e-05	1.22351018205791e-11	4.44089209850063e-16	1.57731978517899e-28	chr4:38934301:A:G	1	0.88	full_match
ENSG00000109790	KLHL5	ALS Spectrum MND	4:39096878:39100177:+	Unannotated_acceptor	0.014426689149583	0.00257615889862373	3.38224893905448e-05	2.47073667001274e-05	1.71768075632646e-10	chr4:39100274:A:G	1	0.62	full_match
ENSG00000109790	KLHL5	ALS Spectrum MND	4:39100274:39103286:+	Unannotated_donor	0.00014370753472881	1.89697824559687e-07	0.000480958697054668	0.000958159719348206	1.33413903173381e-13	chr4:39100274:A:G	1	0.62	full_match
ENSG00000157796	WDR19	ALS Spectrum MND	4:39234875:39244247:+	Exon_skipping	0.00784603572821485	0.241085605620624	0.025357531102788	0.0418907933726906	0.000957153763837202	chr4:39240273:TC:T	1	0.42	full_match
ENSG00000151806	GUF1	ALS Spectrum MND	4:44686713:44689842:+	Exon_skipping	1.4210854715202e-14	4.44089209850063e-16	4.44089209850063e-16	1.4210854715202e-12	1.48792276737852e-51	chr4:44689280:C:G	1	0.23	full_match
ENSG00000078177	N4BP2	ALS Spectrum MND	4:40131919:40142672:+	Exon_skipping	0.0119127066739688	NA	0.0473138533906627	0.00124342378316844	8.10025219485798e-05	chr4:40136943:G:C	1	0.97	partial_match
ENSG00000071205	ARHGAP10	ALS Spectrum MND	4:147875108:147879231:+	Unannotated_donor	2.75335310107039e-14	NA	4.66293670342566e-15	NA	8.37372878986121e-27	chr4:147875151:G:A	1	1	full_match
ENSG00000145348	TBCK	ALS Spectrum MND	4:106247287:106248920:-	Exon_skipping	1.13455463370826e-05	1.4051413532945e-05	1.95981329451644e-05	0.0234838830093069	6.80465417006912e-13	chr4:106248317:A:C	1	0.28	full_match
ENSG00000164066	INTU	ALS Spectrum MND	4:127644056:127645318:+	Unannotated_acceptor	1.58925399507126e-08	9.76996261670138e-15	4.44089209850063e-16	1.84297022087776e-14	3.4977093782227e-46	chr4:127645493:T:G	1	0.41	full_match
ENSG00000151466	SCLT1	ALS Spectrum MND	4:128892253:128936654:-	Unannotated_acceptor	8.17877815006973e-06	0.000314737296579271	NA	0.00143883702574454	1.38424774026714e-09	chr4:128892100:T:C	1	0.53	full_match
ENSG00000145349	CAMK2D	ALS Spectrum MND	4:113611568:113661712:-	Unannotated_acceptor	0.0214274513181056	NA	2.72133100533978e-05	NA	8.95361683670724e-06	chr4:113611494:T:C	1	0.82	full_match
ENSG00000071205	ARHGAP10	ALS Spectrum MND	4:147881932:147909731:+	Exon_skipping	0.04800332617575	NA	0.0113630029812388	0.00352477724895772	0.000193759971289009	chr4:147906672:G:A	1	0.22	full_match
ENSG00000138738	PRDM5	ALS Spectrum MND	4:120776697:120777187:-	Unannotated_acceptor	1.26576527037514e-11	1.93885197230514e-07	NA	NA	1.01966117249955e-16	chr4:120776589:T:C	1	0.95	full_match
ENSG00000164169	PRMT9	ALS Spectrum MND	4:147654566:147660845:-	Exon_skipping	3.21706576169589e-05	0.0182248103756346	0.16181085655504	0.0102604397556163	1.68021636234185e-06	chr4:147657787:C:T	1	0.26	full_match
ENSG00000138688	KIAA1109	ALS Spectrum MND	4:122281774:122284637:+	Unannotated_acceptor	0.054987560398881	NA	6.0078223595994e-06	0.00119760099812538	1.01687168932248e-07	chr4:122284655:T:A	1	0.59	full_match
ENSG00000138688	KIAA1109	ALS Spectrum MND	4:122284681:122286540:+	Unannotated_donor	1.06174422587202e-08	NA	8.46456238434712e-12	2.02410747274229e-07	3.30471183739496e-23	chr4:122284655:T:A	1	0.59	full_match
ENSG00000109738	GLRB	ALS Spectrum MND	4:157138949:157152717:+	Exon_skipping	0.0027973982074867	0.0243274506744111	NA	0.385889804203496	0.00176400114243804	chr4:157143963:A:G	1	0.79	full_match
ENSG00000150627	WDR17	ALS Spectrum MND	4:176135276:176139871:+	Unannotated_acceptor	6.61341654084602e-06	0.0186598285104507	0.0176709113795392	0.0717382489115987	3.43665472682636e-07	chr4:176137522:G:A	1	0.3	partial_match
ENSG00000171509	RXFP1	ALS Spectrum MND	4:158639331:158646790:+	Exon_skipping	1.11101132738156e-08	0.00112791591887129	NA	NA	3.27101250233214e-10	chr4:158645139:G:A	1	0.59	full_match
ENSG00000169762	TAPT1	ALS Spectrum MND	4:16186604:16191360:-	Exon_skipping	NA	6.01529072574714e-06	2.77555756156289e-14	2.37087406151915e-07	7.00674261759397e-23	chr4:16188357:TAAAA:T	1	0.66	full_match
ENSG00000130997	POLN	ALS Spectrum MND	4:2174312:2174690:-	Unannotated_acceptor	NA	0.000150346741820684	0.148960975091179	0.00022471147605363	1.01986683414603e-06	chr4:2174148:G:A	1	0.65	full_match
ENSG00000168228	ZCCHC4	ALS Spectrum MND	4:25364505:25369028:+	Exon_skipping	NA	NA	0.0068682088004397	9.16893441171851e-08	1.39712646381869e-08	chr4:25365019:C:T	1	0.43	full_match
ENSG00000178950	GAK	Non-Neurological Control	4:882040:882122:-	Unannotated_donor	NA	NA	0.00597530712702632	0.0230007053649555	0.00135956779571965	chr4:882692:C:G	1	0.3	full_match
ENSG00000163629	PTPN13	Non-Neurological Control	4:86765473:86766431:+	Unannotated_donor	NA	NA	3.08997272213674e-12	2.57571741713036e-14	4.67926784996196e-24	chr4:86765488:G:C	1	0.91	partial_match
ENSG00000184178	SCFD2	Non-Neurological Control	4:53358545:53365103:-	Unannotated_acceptor	NA	NA	0.000108111679340883	0.000490627253565412	9.41620210623785e-07	chr4:53358426:G:A	1	0.5	full_match
ENSG00000153147	SMARCA5	Non-Neurological Control	4:143514101:143516455:+	Unannotated_acceptor	NA	NA	3.47144535339794e-12	6.84354795055242e-11	1.20665570015517e-20	chr4:143516501:G:A	1	0.53	full_match
ENSG00000256043	CTSO	ALS Spectrum MND	4:155926881:155928335:-	Unannotated_acceptor	NA	NA	0.0223099134620799	0.0268511230196433	0.00504407217016013	chr4:155926797:G:C	1	0.26	full_match
ENSG00000120251	GRIA2	Non-Neurological Control	4:157317711:157332818:+	Exon_skipping	NA	NA	5.92859095149834e-14	4.44089209850063e-16	1.75890789796247e-27	chr4:157321436:A:G	1	0.93	full_match
ENSG00000082068	WDR70	ALS Spectrum MND	5:37479987:37605063:+	Exon_skipping	1.67554286589766e-05	3.47988304838509e-12	4.44089209850063e-16	9.49574004209808e-05	2.34363118131248e-31	chr5:37516591:G:A	1	0.97	full_match
ENSG00000124275	MTRR	ALS Spectrum MND	5:7891432:7892726:+	Unannotated_donor	4.99111862950485e-12	5.08284792033464e-09	1.44106948596345e-13	2.7853053197191e-11	1.69727473861736e-38	chr5:7891432:C:G	1	0.94	full_match
ENSG00000133401	PDZD2	ALS Spectrum MND	5:31973181:31983154:+	Unannotated_donor	0.00269622425528615	NA	0.0251396287062087	0.000335395811720485	3.94361524424474e-06	chr5:31973181:T:G	1	0.46	full_match
ENSG00000067113	PLPP1	ALS Spectrum MND	5:55491114:55534606:-	Unannotated_donor	0.00871263806135048	NA	0.157408646922693	0.004192122005231	0.000493665710758925	chr5:55534567:C:A	1	0.69	full_match
ENSG00000155545	MIER3	ALS Spectrum MND	5:56947071:56952093:-	Exon_skipping	1.85984423417551e-08	NA	3.04423153352218e-13	NA	2.69617837392458e-19	chr5:56950654:T:C	1	0.95	partial_match
ENSG00000197603	CPLANE1	ALS Spectrum MND	5:37142450:37148180:-	Unannotated_acceptor	1.29918298341636e-12	4.44089209850063e-16	0.000170424022326587	6.84989484773801e-05	6.18890449461871e-31	chr5:37142481:C:G	1	0.7	partial_match
ENSG00000197603	CPLANE1	ALS Spectrum MND	5:37142453:37148180:-	Unannotated_acceptor	1.73638881051374e-13	3.68016409304506e-05	0.000975809850820353	0.00826476220252692	1.23150891556658e-18	chr5:37142481:C:G	1	0.7	full_match
ENSG00000164588	HCN1	ALS Spectrum MND	5:45645608:45695227:-	Unannotated_donor	4.53939566380512e-05	2.01316415866515e-05	NA	NA	1.99342354286542e-08	chr5:45695223:G:C	1	0.69	full_match
ENSG00000153113	CAST	ALS Spectrum MND	5:96757654:96765220:+	Exon_skipping	4.44089209850063e-16	1.90958360235527e-14	5.99520433297585e-15	4.44089209850063e-16	9.47511757698798e-54	chr5:96762252:A:G	1	0.31	full_match
ENSG00000153113	CAST	ALS Spectrum MND	5:96757654:96765223:+	Exon_skipping	2.56767229700472e-09	0.00221683619205582	8.38980593309557e-06	1.50546242139171e-13	3.78759185061519e-25	chr5:96762252:A:G	1	0.31	full_match
ENSG00000153113	CAST	ALS Spectrum MND	5:96757654:96765220:+	Exon_skipping	3.99680288865056e-15	NA	4.44089209850063e-16	2.88657986402541e-15	2.71709156829392e-41	chr5:96762252:A:G	1	0.31	full_match
ENSG00000153113	CAST	ALS Spectrum MND	5:96757654:96765223:+	Exon_skipping	0.083366656286527	NA	5.19978757744788e-05	0.00038417908462085	3.755422240876e-07	chr5:96762252:A:G	1	0.31	full_match
ENSG00000085231	AK6	ALS Spectrum MND	5:69352253:69355894:-	Exon_skipping	3.7819702924935e-10	6.74571509762245e-13	5.470741393232e-08	0.00423541850054909	3.82007329335911e-27	chr5:69355793:AC:A	1	0.99	partial_match
ENSG00000085231	AK6	ALS Spectrum MND	5:69355790:69355894:-	Unannotated_acceptor	0.000514623352544596	NA	NA	1.76596334056089e-05	1.77365340451061e-07	chr5:69355793:AC:A	1	0.99	partial_match
ENSG00000164209	SLC25A46	ALS Spectrum MND	5:110748678:110755464:+	Unannotated_donor	0.00581205695147791	0.00214431543982507	0.00145903773966549	2.46795040537151e-05	1.91371365143728e-09	chr5:110748642:T:G	1	0.28	full_match
ENSG00000175471	MCTP1	Non-Neurological Control	5:94905932:94909250:-	Unannotated_acceptor	0.0154627827647387	NA	NA	0.000554872983899335	0.000108673542486571	chr5:94905919:G:C	1	0.24	full_match
ENSG00000177034	MTX3	ALS Spectrum MND	5:79987107:79988461:-	Exon_skipping	3.35553806962707e-12	8.5129629789904e-08	1.67045424670498e-06	8.78585158603506e-06	2.2615298252397e-25	chr5:79988234:C:T	1	0.86	full_match
ENSG00000132842	AP3B1	ALS Spectrum MND	5:78003055:78020691:-	Exon_skipping	0.0829183833815699	0.00623408608623333	3.99834224773521e-06	1.10454562318729e-06	1.59560495311508e-11	chr5:78015405:C:A	1	0.51	full_match
ENSG00000164253	WDR41	ALS Spectrum MND	5:77489572:77491811:-	Unannotated_donor	0.0119535696131134	9.3490505283178e-05	0.0107653014971529	0.00118236038994857	4.17431300208205e-08	chr5:77491812:T:C	1	0.76	full_match
ENSG00000198677	TTC37	ALS Spectrum MND	5:95514923:95516524:-	Exon_skipping	4.44089209850063e-16	8.21565038222616e-15	3.57205376388947e-11	7.23510140687722e-11	2.46549845293051e-45	chr5:95516411:TAAAAA:T	1	0.99	full_match
ENSG00000145743	FBXL17	ALS Spectrum MND	5:108185064:108186116:-	Unannotated_acceptor	2.66239696955495e-10	6.88338275267597e-15	0.0186100111747141	4.19605148573865e-05	8.0879278806753e-26	chr5:108184912:T:C	1	0.6	full_match
ENSG00000164199	ADGRV1	Non-Neurological Control	5:90802882:90807601:+	Exon_skipping	4.44089209850063e-16	4.44089209850063e-16	NA	NA	1.41405313901571e-29	chr5:90805395:G:A	1	0.3	full_match
ENSG00000164199	ADGRV1	ALS Spectrum MND	5:90694220:90696936:+	Unannotated_donor	1.49170099918994e-05	2.8887749661255e-06	NA	NA	1.07159548422238e-09	chr5:90694224:G:A	1	0.38	full_match
ENSG00000152700	SAR1B	ALS Spectrum MND	5:134607066:134608388:-	Unannotated_donor	0.000200651712041422	0.000233887543980016	7.35202161146198e-05	6.29890206660377e-09	3.59450476652016e-16	chr5:134608369:T:TA	1	0.57	full_match
ENSG00000153037	SRP19	ALS Spectrum MND	5:112864528:112864640:+	Unannotated_acceptor	2.44249065417534e-15	4.44089209850063e-16	4.41868763800812e-14	2.69857469703538e-11	4.21940463048059e-49	chr5:112864619:A:G	1	0.97	full_match
ENSG00000197375	SLC22A5	ALS Spectrum MND	5:132385499:132387061:+	Unannotated_acceptor	0.0320250715410471	NA	0.0982973454785308	0.00896979111610752	0.00187312565137207	chr5:132387052:C:T	1	0.56	full_match
ENSG00000145781	COMMD10	ALS Spectrum MND	5:116134178:116257081:+	Unannotated_acceptor	0.0258309535253269	NA	NA	4.89230878031321e-12	3.87959280622515e-12	chr5:116257132:G:C	1	0.62	full_match
ENSG00000133706	LARS	ALS Spectrum MND	5:146135664:146142871:-	Exon_skipping	0.00731835840943651	1.19434648393479e-07	NA	NA	1.91052077230633e-08	chr5:146140202:A:T	1	0.85	full_match
ENSG00000145819	ARHGAP26	ALS Spectrum MND	5:143014116:143041815:+	Exon_skipping	1.765254609154e-12	2.79776202205539e-14	1.96311808844385e-05	1.51202086184909e-07	1.54458101950008e-32	chr5:143037177:CCTT:C	1	0.35	full_match
ENSG00000204956	PCDHGA1	ALS Spectrum MND	5:141476146:141505392:+	Unannotated_donor	0.434591603100878	0.0604911427661385	0.0363465350278278	0.00132169623636957	0.000662273766763423	chr5:141494865:G:T	1	0.38	partial_match
ENSG00000204956	PCDHGA1	ALS Spectrum MND	5:141478546:141505392:+	Unannotated_donor	0.0445156480903059	5.23380553660857e-05	1.42671363612124e-09	5.55052004358458e-09	4.67349757286135e-19	chr5:141494865:G:T	1	0.38	partial_match
ENSG00000081853	PCDHGA2	ALS Spectrum MND	5:141476146:141505392:+	Unannotated_donor	0.434591603100878	0.0604911427661385	0.0363465350278278	0.00132169623636957	0.000662273766763423	chr5:141494865:G:T	1	0.38	partial_match
ENSG00000081853	PCDHGA2	ALS Spectrum MND	5:141478546:141505392:+	Unannotated_donor	0.0445156480903059	5.23380553660857e-05	1.42671363612124e-09	5.55052004358458e-09	4.67349757286135e-19	chr5:141494865:G:T	1	0.38	partial_match
ENSG00000254245	PCDHGA3	ALS Spectrum MND	5:141476146:141505392:+	Unannotated_donor	0.434591603100878	0.0604911427661385	0.0363465350278278	0.00132169623636957	0.000662273766763423	chr5:141494865:G:T	1	0.38	partial_match
ENSG00000254245	PCDHGA3	ALS Spectrum MND	5:141478546:141505392:+	Unannotated_donor	0.0445156480903059	5.23380553660857e-05	1.42671363612124e-09	5.55052004358458e-09	4.67349757286135e-19	chr5:141494865:G:T	1	0.38	partial_match
ENSG00000254221	PCDHGB1	ALS Spectrum MND	5:141476146:141505392:+	Unannotated_donor	0.434591603100878	0.0604911427661385	0.0363465350278278	0.00132169623636957	0.000662273766763423	chr5:141494865:G:T	1	0.38	partial_match
ENSG00000254221	PCDHGB1	ALS Spectrum MND	5:141478546:141505392:+	Unannotated_donor	0.0445156480903059	5.23380553660857e-05	1.42671363612124e-09	5.55052004358458e-09	4.67349757286135e-19	chr5:141494865:G:T	1	0.38	partial_match
ENSG00000262576	PCDHGA4	ALS Spectrum MND	5:141476146:141505392:+	Unannotated_donor	0.434591603100878	0.0604911427661385	0.0363465350278278	0.00132169623636957	0.000662273766763423	chr5:141494865:G:T	1	0.38	partial_match
ENSG00000262576	PCDHGA4	ALS Spectrum MND	5:141478546:141505392:+	Unannotated_donor	0.0445156480903059	5.23380553660857e-05	1.42671363612124e-09	5.55052004358458e-09	4.67349757286135e-19	chr5:141494865:G:T	1	0.38	partial_match
ENSG00000253910	PCDHGB2	ALS Spectrum MND	5:141476146:141505392:+	Unannotated_donor	0.434591603100878	0.0604911427661385	0.0363465350278278	0.00132169623636957	0.000662273766763423	chr5:141494865:G:T	1	0.38	partial_match
ENSG00000253910	PCDHGB2	ALS Spectrum MND	5:141478546:141505392:+	Unannotated_donor	0.0445156480903059	5.23380553660857e-05	1.42671363612124e-09	5.55052004358458e-09	4.67349757286135e-19	chr5:141494865:G:T	1	0.38	partial_match
ENSG00000253485	PCDHGA5	ALS Spectrum MND	5:141476146:141505392:+	Unannotated_donor	0.434591603100878	0.0604911427661385	0.0363465350278278	0.00132169623636957	0.000662273766763423	chr5:141494865:G:T	1	0.38	partial_match
ENSG00000253485	PCDHGA5	ALS Spectrum MND	5:141478546:141505392:+	Unannotated_donor	0.0445156480903059	5.23380553660857e-05	1.42671363612124e-09	5.55052004358458e-09	4.67349757286135e-19	chr5:141494865:G:T	1	0.38	partial_match
ENSG00000262209	PCDHGB3	ALS Spectrum MND	5:141476146:141505392:+	Unannotated_donor	0.434591603100878	0.0604911427661385	0.0363465350278278	0.00132169623636957	0.000662273766763423	chr5:141494865:G:T	1	0.38	partial_match
ENSG00000262209	PCDHGB3	ALS Spectrum MND	5:141478546:141505392:+	Unannotated_donor	0.0445156480903059	5.23380553660857e-05	1.42671363612124e-09	5.55052004358458e-09	4.67349757286135e-19	chr5:141494865:G:T	1	0.38	partial_match
ENSG00000253731	PCDHGA6	ALS Spectrum MND	5:141476146:141505392:+	Unannotated_donor	0.434591603100878	0.0604911427661385	0.0363465350278278	0.00132169623636957	0.000662273766763423	chr5:141494865:G:T	1	0.38	partial_match
ENSG00000253731	PCDHGA6	ALS Spectrum MND	5:141478546:141505392:+	Unannotated_donor	0.0445156480903059	5.23380553660857e-05	1.42671363612124e-09	5.55052004358458e-09	4.67349757286135e-19	chr5:141494865:G:T	1	0.38	partial_match
ENSG00000253537	PCDHGA7	ALS Spectrum MND	5:141476146:141505392:+	Unannotated_donor	0.434591603100878	0.0604911427661385	0.0363465350278278	0.00132169623636957	0.000662273766763423	chr5:141494865:G:T	1	0.38	partial_match
ENSG00000253537	PCDHGA7	ALS Spectrum MND	5:141478546:141505392:+	Unannotated_donor	0.0445156480903059	5.23380553660857e-05	1.42671363612124e-09	5.55052004358458e-09	4.67349757286135e-19	chr5:141494865:G:T	1	0.38	partial_match
ENSG00000253953	PCDHGB4	ALS Spectrum MND	5:141476146:141505392:+	Unannotated_donor	0.434591603100878	0.0604911427661385	0.0363465350278278	0.00132169623636957	0.000662273766763423	chr5:141494865:G:T	1	0.38	partial_match
ENSG00000253953	PCDHGB4	ALS Spectrum MND	5:141478546:141505392:+	Unannotated_donor	0.0445156480903059	5.23380553660857e-05	1.42671363612124e-09	5.55052004358458e-09	4.67349757286135e-19	chr5:141494865:G:T	1	0.38	partial_match
ENSG00000253767	PCDHGA8	ALS Spectrum MND	5:141476146:141505392:+	Unannotated_donor	0.434591603100878	0.0604911427661385	0.0363465350278278	0.00132169623636957	0.000662273766763423	chr5:141494865:G:T	1	0.38	partial_match
ENSG00000253767	PCDHGA8	ALS Spectrum MND	5:141478546:141505392:+	Unannotated_donor	0.0445156480903059	5.23380553660857e-05	1.42671363612124e-09	5.55052004358458e-09	4.67349757286135e-19	chr5:141494865:G:T	1	0.38	partial_match
ENSG00000276547	PCDHGB5	ALS Spectrum MND	5:141476146:141505392:+	Unannotated_donor	0.434591603100878	0.0604911427661385	0.0363465350278278	0.00132169623636957	0.000662273766763423	chr5:141494865:G:T	1	0.38	partial_match
ENSG00000276547	PCDHGB5	ALS Spectrum MND	5:141478546:141505392:+	Unannotated_donor	0.0445156480903059	5.23380553660857e-05	1.42671363612124e-09	5.55052004358458e-09	4.67349757286135e-19	chr5:141494865:G:T	1	0.38	partial_match
ENSG00000261934	PCDHGA9	ALS Spectrum MND	5:141476146:141505392:+	Unannotated_donor	0.434591603100878	0.0604911427661385	0.0363465350278278	0.00132169623636957	0.000662273766763423	chr5:141494865:G:T	1	0.38	partial_match
ENSG00000261934	PCDHGA9	ALS Spectrum MND	5:141478546:141505392:+	Unannotated_donor	0.0445156480903059	5.23380553660857e-05	1.42671363612124e-09	5.55052004358458e-09	4.67349757286135e-19	chr5:141494865:G:T	1	0.38	partial_match
ENSG00000253305	PCDHGB6	ALS Spectrum MND	5:141476146:141505392:+	Unannotated_donor	0.434591603100878	0.0604911427661385	0.0363465350278278	0.00132169623636957	0.000662273766763423	chr5:141494865:G:T	1	0.38	partial_match
ENSG00000253305	PCDHGB6	ALS Spectrum MND	5:141478546:141505392:+	Unannotated_donor	0.0445156480903059	5.23380553660857e-05	1.42671363612124e-09	5.55052004358458e-09	4.67349757286135e-19	chr5:141494865:G:T	1	0.38	partial_match
ENSG00000253846	PCDHGA10	ALS Spectrum MND	5:141476146:141505392:+	Unannotated_donor	0.434591603100878	0.0604911427661385	0.0363465350278278	0.00132169623636957	0.000662273766763423	chr5:141494865:G:T	1	0.38	partial_match
ENSG00000253846	PCDHGA10	ALS Spectrum MND	5:141478546:141505392:+	Unannotated_donor	0.0445156480903059	5.23380553660857e-05	1.42671363612124e-09	5.55052004358458e-09	4.67349757286135e-19	chr5:141494865:G:T	1	0.38	partial_match
ENSG00000254122	PCDHGB7	ALS Spectrum MND	5:141476146:141505392:+	Unannotated_donor	0.434591603100878	0.0604911427661385	0.0363465350278278	0.00132169623636957	0.000662273766763423	chr5:141494865:G:T	1	0.38	partial_match
ENSG00000254122	PCDHGB7	ALS Spectrum MND	5:141478546:141505392:+	Unannotated_donor	0.0445156480903059	5.23380553660857e-05	1.42671363612124e-09	5.55052004358458e-09	4.67349757286135e-19	chr5:141494865:G:T	1	0.38	partial_match
ENSG00000253873	PCDHGA11	ALS Spectrum MND	5:141476146:141505392:+	Unannotated_donor	0.434591603100878	0.0604911427661385	0.0363465350278278	0.00132169623636957	0.000662273766763423	chr5:141494865:G:T	1	0.38	partial_match
ENSG00000253873	PCDHGA11	ALS Spectrum MND	5:141478546:141505392:+	Unannotated_donor	0.0445156480903059	5.23380553660857e-05	1.42671363612124e-09	5.55052004358458e-09	4.67349757286135e-19	chr5:141494865:G:T	1	0.38	partial_match
ENSG00000253159	PCDHGA12	ALS Spectrum MND	5:141476146:141505392:+	Unannotated_donor	0.434591603100878	0.0604911427661385	0.0363465350278278	0.00132169623636957	0.000662273766763423	chr5:141494865:G:T	1	0.38	partial_match
ENSG00000253159	PCDHGA12	ALS Spectrum MND	5:141478546:141505392:+	Unannotated_donor	0.0445156480903059	5.23380553660857e-05	1.42671363612124e-09	5.55052004358458e-09	4.67349757286135e-19	chr5:141494865:G:T	1	0.38	partial_match
ENSG00000240184	PCDHGC3	ALS Spectrum MND	5:141478546:141505392:+	Exon_skipping	0.0445156480903059	5.23380553660857e-05	1.42671363612124e-09	5.55052004358458e-09	4.67349757286135e-19	chr5:141494865:G:T	1	0.38	partial_match
ENSG00000240184	PCDHGC3	ALS Spectrum MND	5:141476146:141505392:+	Exon_skipping	0.434591603100878	0.0604911427661385	0.0363465350278278	0.00132169623636957	0.000662273766763423	chr5:141494865:G:T	1	0.38	partial_match
ENSG00000081853	PCDHGA2	ALS Spectrum MND	5:141494869:141505392:+	Unannotated_donor	0.845372260699613	0.000160773306657092	0.0315470132331943	4.52196291744755e-07	7.09781841494750e-09	chr5:141494865:G:T	1	0.38	partial_match
ENSG00000204956	PCDHGA1	ALS Spectrum MND	5:141494869:141505392:+	Unannotated_donor	0.845372260699613	0.000160773306657092	0.0315470132331943	4.52196291744755e-07	7.09781841494750e-09	chr5:141494865:G:T	1	0.38	partial_match
ENSG00000240184	PCDHGC3	ALS Spectrum MND	5:141494869:141505392:+	Unannotated_donor	0.845372260699613	0.000160773306657092	0.0315470132331943	4.52196291744755e-07	7.09781841494750e-09	chr5:141494865:G:T	1	0.38	partial_match
ENSG00000240764	PCDHGC5	ALS Spectrum MND	5:141494869:141505392:+	Unannotated_donor	0.845372260699613	0.000160773306657092	0.0315470132331943	4.52196291744755e-07	7.09781841494750e-09	chr5:141494865:G:T	1	0.38	partial_match
ENSG00000242419	PCDHGC4	ALS Spectrum MND	5:141494869:141505392:+	Unannotated_donor	0.845372260699613	0.000160773306657092	0.0315470132331943	4.52196291744755e-07	7.09781841494750e-09	chr5:141494865:G:T	1	0.38	partial_match
ENSG00000253159	PCDHGA12	ALS Spectrum MND	5:141494869:141505392:+	Unannotated_donor	0.845372260699613	0.000160773306657092	0.0315470132331943	4.52196291744755e-07	7.09781841494750e-09	chr5:141494865:G:T	1	0.38	partial_match
ENSG00000253305	PCDHGB6	ALS Spectrum MND	5:141494869:141505392:+	Unannotated_donor	0.845372260699613	0.000160773306657092	0.0315470132331943	4.52196291744755e-07	7.09781841494750e-09	chr5:141494865:G:T	1	0.38	partial_match
ENSG00000253485	PCDHGA5	ALS Spectrum MND	5:141494869:141505392:+	Unannotated_donor	0.845372260699613	0.000160773306657092	0.0315470132331943	4.52196291744755e-07	7.09781841494750e-09	chr5:141494865:G:T	1	0.38	partial_match
ENSG00000253537	PCDHGA7	ALS Spectrum MND	5:141494869:141505392:+	Unannotated_donor	0.845372260699613	0.000160773306657092	0.0315470132331943	4.52196291744755e-07	7.09781841494750e-09	chr5:141494865:G:T	1	0.38	partial_match
ENSG00000253731	PCDHGA6	ALS Spectrum MND	5:141494869:141505392:+	Unannotated_donor	0.845372260699613	0.000160773306657092	0.0315470132331943	4.52196291744755e-07	7.09781841494750e-09	chr5:141494865:G:T	1	0.38	partial_match
ENSG00000253767	PCDHGA8	ALS Spectrum MND	5:141494869:141505392:+	Unannotated_donor	0.845372260699613	0.000160773306657092	0.0315470132331943	4.52196291744755e-07	7.09781841494750e-09	chr5:141494865:G:T	1	0.38	partial_match
ENSG00000253846	PCDHGA10	ALS Spectrum MND	5:141494869:141505392:+	Unannotated_donor	0.845372260699613	0.000160773306657092	0.0315470132331943	4.52196291744755e-07	7.09781841494750e-09	chr5:141494865:G:T	1	0.38	partial_match
ENSG00000253873	PCDHGA11	ALS Spectrum MND	5:141494869:141505392:+	Unannotated_donor	0.845372260699613	0.000160773306657092	0.0315470132331943	4.52196291744755e-07	7.09781841494750e-09	chr5:141494865:G:T	1	0.38	partial_match
ENSG00000253910	PCDHGB2	ALS Spectrum MND	5:141494869:141505392:+	Unannotated_donor	0.845372260699613	0.000160773306657092	0.0315470132331943	4.52196291744755e-07	7.09781841494750e-09	chr5:141494865:G:T	1	0.38	partial_match
ENSG00000253953	PCDHGB4	ALS Spectrum MND	5:141494869:141505392:+	Unannotated_donor	0.845372260699613	0.000160773306657092	0.0315470132331943	4.52196291744755e-07	7.09781841494750e-09	chr5:141494865:G:T	1	0.38	partial_match
ENSG00000254122	PCDHGB7	ALS Spectrum MND	5:141494869:141505392:+	Unannotated_donor	0.845372260699613	0.000160773306657092	0.0315470132331943	4.52196291744755e-07	7.09781841494750e-09	chr5:141494865:G:T	1	0.38	partial_match
ENSG00000254221	PCDHGB1	ALS Spectrum MND	5:141494869:141505392:+	Unannotated_donor	0.845372260699613	0.000160773306657092	0.0315470132331943	4.52196291744755e-07	7.09781841494750e-09	chr5:141494865:G:T	1	0.38	partial_match
ENSG00000254245	PCDHGA3	ALS Spectrum MND	5:141494869:141505392:+	Unannotated_donor	0.845372260699613	0.000160773306657092	0.0315470132331943	4.52196291744755e-07	7.09781841494750e-09	chr5:141494865:G:T	1	0.38	partial_match
ENSG00000261934	PCDHGA9	ALS Spectrum MND	5:141494869:141505392:+	Unannotated_donor	0.845372260699613	0.000160773306657092	0.0315470132331943	4.52196291744755e-07	7.09781841494750e-09	chr5:141494865:G:T	1	0.38	partial_match
ENSG00000262209	PCDHGB3	ALS Spectrum MND	5:141494869:141505392:+	Unannotated_donor	0.845372260699613	0.000160773306657092	0.0315470132331943	4.52196291744755e-07	7.09781841494750e-09	chr5:141494865:G:T	1	0.38	partial_match
ENSG00000262576	PCDHGA4	ALS Spectrum MND	5:141494869:141505392:+	Unannotated_donor	0.845372260699613	0.000160773306657092	0.0315470132331943	4.52196291744755e-07	7.09781841494750e-09	chr5:141494865:G:T	1	0.38	partial_match
ENSG00000276547	PCDHGB5	ALS Spectrum MND	5:141494869:141505392:+	Unannotated_donor	0.845372260699613	0.000160773306657092	0.0315470132331943	4.52196291744755e-07	7.09781841494750e-09	chr5:141494865:G:T	1	0.38	partial_match
ENSG00000155506	LARP1	ALS Spectrum MND	5:154792796:154793627:+	Unannotated_acceptor	0.0013053821788982	NA	0.0405758273234862	0.0309885881141543	0.000169111955307314	chr5:154793616:C:T	1	0.42	full_match
ENSG00000113742	CPEB4	ALS Spectrum MND	5:173910604:173912653:+	Unannotated_acceptor	0.0268965264949692	NA	NA	3.3156566327186e-05	1.33145461071291e-05	chr5:173912647:A:T	1	0.26	full_match
ENSG00000169862	CTNND2	ALS Spectrum MND	5:11898063:11903816:-	Unannotated_acceptor	NA	3.89062885242097e-07	0.000912526741620345	0.000310441199277145	5.24561887580867e-11	chr5:11897978:G:A	1	0.95	full_match
ENSG00000113318	MSH3	Non-Neurological Control	5:80813741:80853045:+	Unannotated_acceptor	NA	0.000722620718133449	0.0377990616723189	0.00156171429662799	6.90884224352071e-06	chr5:80853146:T:G	1	0.81	full_match
ENSG00000131435	PDLIM4	ALS Spectrum MND	5:132262760:132270914:+	Exon_skipping	NA	0.232209291937408	0.000113178605692488	0.00217740169204306	8.96854738653085e-06	chr5:132266550:G:A	1	0.67	full_match
ENSG00000164398	ACSL6	ALS Spectrum MND	5:131973400:131976647:-	Exon_skipping	NA	0.00878449865535802	0.0169992723281196	0.69790959452375	0.00544069073088885	chr5:131974757:C:A	1	0.21	full_match
ENSG00000164176	EDIL3	ALS Spectrum MND	5:84180521:84384307:-	Exon_skipping	NA	NA	4.44089209850063e-16	5.99520433297585e-15	1.83967758290336e-28	chr5:84254081:T:G	1	0.63	partial_match
ENSG00000164176	EDIL3	ALS Spectrum MND	5:84229884:84384307:-	Exon_skipping	NA	NA	6.43929354282591e-15	4.44089209850063e-16	1.97390654106755e-28	chr5:84254081:T:G	1	0.63	partial_match
ENSG00000132842	AP3B1	ALS Spectrum MND	5:78089499:78090038:-	Unannotated_donor	NA	NA	5.70325719984055e-08	0.000148043421326793	2.23727516109267e-10	chr5:78090134:GCC:G	1	0.35	full_match
ENSG00000132842	AP3B1	ALS Spectrum MND	5:78090120:78100952:-	Unannotated_acceptor	NA	NA	1.25347596982017e-05	0.000795006637639428	1.93566023309644e-07	chr5:78090134:GCC:G	1	0.35	full_match
ENSG00000132842	AP3B1	ALS Spectrum MND	5:78089499:78090038:-	Unannotated_donor	NA	NA	5.70325719984055e-08	0.000148043421326793	2.23727516109267e-10	chr5:78090138:AACTC:A	1	0.34	full_match
ENSG00000132842	AP3B1	ALS Spectrum MND	5:78090120:78100952:-	Unannotated_acceptor	NA	NA	1.25347596982017e-05	0.000795006637639428	1.93566023309644e-07	chr5:78090138:AACTC:A	1	0.34	full_match
ENSG00000213523	SRA1	Non-Neurological Control	5:140551163:140551981:-	Unannotated_acceptor	NA	NA	4.44089209850063e-16	4.44089209850063e-16	1.41405313901571e-29	chr5:140551171:T:C	1	0.95	full_match
ENSG00000124523	SIRT5	ALS Spectrum MND	6:13574624:13584075:+	Exon_skipping	5.54042769440599e-08	1.22416213388377e-07	0.0139352089539899	0.266490927210748	2.53756309267875e-13	chr6:13579450:G:A	1	0.97	full_match
ENSG00000204348	DXO	ALS Spectrum MND	6:31970024:31970342:-	Exon_skipping	0.00161631255220462	NA	1.67354796687391e-09	0.000158881589569893	2.84668049801836e-13	chr6:31970055:GCCAGAGGCTGGATCCTGGGAT:G	1	0.36	partial_match
ENSG00000145982	FARS2	ALS Spectrum MND	6:5261656:5368549:+	Unannotated_donor	8.55202157745705e-05	NA	0.00121019070229567	9.42312894380848e-12	8.80086689708676e-16	chr6:5261655:C:A	1	0.63	full_match
ENSG00000124523	SIRT5	ALS Spectrum MND	6:13585127:13591668:+	Unannotated_donor	0.00677839079846732	0.00231696823123761	NA	NA	0.000189429848007094	chr6:13588345:C:T	1	0.39	full_match
ENSG00000112685	EXOC2	ALS Spectrum MND	6:610178:615249:-	Unannotated_donor	0.00486346297583973	NA	0.216948829195445	0.0100928693363922	0.000830655282083309	chr6:615361:C:T	1	0.35	full_match
ENSG00000137210	TMEM14B	ALS Spectrum MND	6:10749268:10749623:+	Unannotated_acceptor	4.44089209850063e-16	1.57651669496772e-14	4.44089209850063e-16	4.66293670342566e-15	6.14377456167824e-54	chr6:10749621:G:C	1	0.99	full_match
ENSG00000156639	ZFAND3	ALS Spectrum MND	6:38006148:38061592:+	Unannotated_donor	0.00246514590128233	0.00479945464530185	0.00267082342108127	NA	5.2897104390653e-06	chr6:38005940:CTTAG:C	1	0.3	full_match
ENSG00000156535	CD109	ALS Spectrum MND	6:73807039:73808082:+	Unannotated_donor	0.00809567866785321	0.00441549327454926	4.76374495406162e-12	5.10702591327572e-15	5.02105674062981e-26	chr6:73807044:C:G	1	0.8	full_match
ENSG00000164627	KIF6	Non-Neurological Control	6:39635299:39639609:-	Unannotated_acceptor	0.017327388141563	0.0439606427985684	0.0148001024929185	NA	0.000871378159880476	chr6:39635230:CA:C	1	0.76	full_match
ENSG00000164627	KIF6	ALS Spectrum MND	6:39343815:39357276:-	Exon_skipping	0.160187878867353	0.0694698014301014	0.00237073673734156	0.000170695731673387	6.25034698250988e-06	chr6:39345789:AC:A	1	0.95	full_match
ENSG00000164627	KIF6	ALS Spectrum MND	6:39345774:39346475:-	Unannotated_acceptor	NA	0.016979003118984	2.94678987655672e-07	4.10431744362061e-05	9.38351319964633e-11	chr6:39345789:AC:A	1	0.95	full_match
ENSG00000079841	RIMS1	ALS Spectrum MND	6:72295966:72296826:+	Unannotated_acceptor	0.00128786151003268	NA	0.0269402452530463	0.0255065331134163	9.91752146648307e-05	chr6:72296903:T:G	1	0.3	full_match
ENSG00000065609	SNAP91	ALS Spectrum MND	6:83593741:83601270:-	Exon_skipping	0.00564054196347352	1.67636313792574e-05	0.345891702205357	NA	5.45441474220783e-06	chr6:83594377:T:C	1	0.2	full_match
ENSG00000151914	DST	ALS Spectrum MND	6:56609575:56610426:-	Unannotated_acceptor	9.20948515292785e-06	1.44375113602102e-05	7.09198976744929e-06	3.698865214119e-08	8.52257005091519e-19	chr6:56609599:G:A	1	0.23	full_match
ENSG00000096093	EFHC1	ALS Spectrum MND	6:52465115:52479036:+	Exon_skipping	0.409547785160044	0.031235333141991	0.000594732951094246	3.71924713249427e-13	3.35389987538474e-14	chr6:52469456:C:T	1	0.5	full_match
ENSG00000124767	GLO1	Non-Neurological Control	6:38680032:38682011:-	Unannotated_acceptor	4.44089209850063e-16	4.44089209850063e-16	3.33066907387547e-15	4.44089209850063e-16	1.34536190121086e-55	chr6:38679961:G:C	1	0.92	full_match
ENSG00000112280	COL9A1	ALS Spectrum MND	6:70281039:70282980:-	Exon_skipping	NA	NA	2.61042298888015e-11	0.0165553481268848	1.27358781181769e-11	chr6:70281387:T:TA	1	0.93	full_match
ENSG00000124587	PEX6	ALS Spectrum MND	6:42968498:42968652:-	Unannotated_donor	0.00501886791630168	0.00961591065975886	0.0166026002073685	0.00790397310340074	8.35496777744409e-06	chr6:42968654:C:T	1	0.44	full_match
ENSG00000124587	PEX6	ALS Spectrum MND	6:42968771:42968873:-	Unannotated_acceptor	0.0437068614286042	NA	0.000984758861375612	NA	0.000475744732163518	chr6:42968654:C:T	1	0.44	full_match
ENSG00000151914	DST	ALS Spectrum MND	6:56572266:56572794:-	Unannotated_donor	9.01501095995627e-14	2.31836772002225e-12	5.55111512312578e-15	4.44089209850063e-16	1.71818633169473e-49	chr6:56572790:T:C	1	0.34	full_match
ENSG00000082293	COL19A1	ALS Spectrum MND	6:70140989:70142022:+	Exon_skipping	0.0109424502963689	0.00274006773096147	NA	NA	0.00034225291949436	chr6:70141929:G:A	1	0.94	full_match
ENSG00000146376	ARHGAP18	ALS Spectrum MND	6:129618852:129634041:-	Exon_skipping	0.0285356991189631	0.00600970619082974	1.23208235613959e-07	0.0148712351770517	1.38908959665517e-09	chr6:129629352:C:A	1	0.99	full_match
ENSG00000135541	AHI1	ALS Spectrum MND	6:135455926:135463124:-	Exon_skipping	2.67944710863333e-07	0.0330999758715123	0.0160555902122124	2.0374464974493e-05	1.98614697617881e-11	chr6:135457659:C:A	1	0.34	full_match
ENSG00000135541	AHI1	ALS Spectrum MND	6:135457713:135465813:-	Exon_skipping	0.000322779943306983	0.000903769073927974	0.979740208348271	0.187442982193335	5.03605529937332e-05	chr6:135463232:T:C	1	0.2	full_match
ENSG00000172461	FUT9	ALS Spectrum MND	6:96016212:96203147:+	Exon_skipping	6.20894956004925e-06	2.03392858111329e-13	NA	4.93974075421733e-07	1.00426601851568e-21	chr6:96114099:C:T	1	0.37	full_match
ENSG00000056972	TRAF3IP2	ALS Spectrum MND	6:111572983:111580196:-	Exon_skipping	0.0434295908827802	NA	0.144724095546511	0.000285922902556912	0.000182832761622063	chr6:111575642:C:T	1	0.97	full_match
ENSG00000196569	LAMA2	ALS Spectrum MND	6:129252295:129253817:+	Unannotated_acceptor	2.95059229717953e-05	0.273022707558965	0.000927814613725264	1.10828405408547e-06	5.16953481458782e-11	chr6:129253892:A:G	1	0.44	full_match
ENSG00000152034	MCHR2	Non-Neurological Control	6:99956174:99966011:-	Unannotated_donor	6.03852738596533e-05	6.54809539923917e-13	NA	NA	1.53296714559601e-15	chr6:99966012:T:C	1	0.68	full_match
ENSG00000112159	MDN1	ALS Spectrum MND	6:89776695:89781398:-	Exon_skipping	0.0400737038268988	0.0679437209487972	0.00361584937778825	NA	0.000777585338011031	chr6:89780243:G:C	1	0.25	full_match
ENSG00000152818	UTRN	ALS Spectrum MND	6:144577288:144614271:+	Unannotated_acceptor	0.027811512929288	NA	0.0227952137738356	5.72690007416554e-07	9.40246644399063e-08	chr6:144614412:G:T	1	0.68	full_match
ENSG00000152818	UTRN	ALS Spectrum MND	6:144448668:144451369:+	Unannotated_donor	0.0535198998755075	0.470023501493983	0.000112066685131973	1.4507062218172e-11	3.96961785736524e-13	chr6:144448734:G:T	1	0.34	full_match
ENSG00000146414	SHPRH	ALS Spectrum MND	6:145945637:145947492:-	Exon_skipping	4.44089209850063e-16	2.44249065417534e-15	4.44089209850063e-16	4.44089209850063e-16	9.93151542725233e-56	chr6:145946232:C:T	1	1	partial_match
ENSG00000137261	KIAA0319	Non-Neurological Control	6:24579950:24580915:-	Unannotated_donor	NA	2.32706784952796e-08	NA	0.0345643245509828	1.76479244192477e-08	chr6:24580926:C:G	1	0.67	full_match
ENSG00000146376	ARHGAP18	ALS Spectrum MND	6:129618852:129629439:-	Unannotated_donor	NA	0.117472304490677	0.00633600741791751	0.000113679046816584	1.26823893358542e-05	chr6:129629352:C:A	1	0.99	full_match
ENSG00000146409	SLC18B1	ALS Spectrum MND	6:132770939:132771055:-	Unannotated_donor	NA	0.00671765142902703	0.00121435071261677	0.00496766732355303	6.60077252822833e-06	chr6:132771051:T:C	1	0.79	full_match
ENSG00000111845	PAK1IP1	ALS Spectrum MND	6:10707514:10707630:+	Unannotated_acceptor	NA	NA	0.00851457814149414	0.00982179116883763	0.000868826179242588	chr6:10707661:G:C	2	0.44	full_match
ENSG00000111845	PAK1IP1	ALS Spectrum MND	6:10707797:10708952:+	Unannotated_donor	NA	NA	0.00302934549039513	0.000412959771114441	1.82540211004302e-05	chr6:10707661:G:C	2	0.44	full_match
ENSG00000079691	CARMIL1	Non-Neurological Control	6:25516569:25517346:+	Unannotated_donor	NA	NA	0.0297018710638832	0.0235399528897806	0.00577914853333131	chr6:25516514:G:A	1	0.42	full_match
ENSG00000112305	SMAP1	Non-Neurological Control	6:70798737:70836946:+	Unannotated_acceptor	NA	NA	4.44089209850063e-16	4.44089209850063e-16	1.41405313901571e-29	chr6:70836940:G:T	1	1	full_match
ENSG00000025796	SEC63	ALS Spectrum MND	6:107907554:107908926:-	Unannotated_acceptor	NA	NA	0.0148717338909286	0.0471598905413748	0.00579490206048468	chr6:107907455:G:A	1	0.23	full_match
ENSG00000164674	SYTL3	Non-Neurological Control	6:158760745:158763303:+	Exon_skipping	NA	NA	0.029952065376766	0.00537141818233899	0.00156618723266505	chr6:158762179:G:GT	1	0.84	full_match
ENSG00000106012	IQCE	Non-Neurological Control	7:2593126:2594889:+	Unannotated_acceptor	0.000377916888842034	6.64874856970421e-06	1.01263189811185e-06	NA	1.52473696349208e-12	chr7:2594883:TAGAG:T	1	0.99	full_match
ENSG00000106537	TSPAN13	ALS Spectrum MND	7:16777911:16779051:+	Unannotated_acceptor	0.00538148454478637	9.35955262699739e-05	0.764388903350993	NA	4.80670673162076e-05	chr7:16779026:G:A	1	0.34	full_match
ENSG00000169902	TPST1	Non-Neurological Control	7:66286709:66330933:+	Unannotated_acceptor	0.00154669882348801	6.15003528934288e-05	NA	NA	1.63307300038151e-06	chr7:66331234:A:G	1	0.94	full_match
ENSG00000105778	AVL9	ALS Spectrum MND	7:32549131:32551333:+	Unannotated_donor	1.65744022999625e-05	1.43027927723693e-07	0.000122365282937187	0.00917818143874682	3.16963238882272e-14	chr7:32549119:T:C	1	0.54	full_match
ENSG00000105778	AVL9	ALS Spectrum MND	7:32549131:32551333:+	Unannotated_donor	8.21780993423005e-05	7.4264876259722e-06	0.147545861003353	0.0545383413209612	1.62494097282683e-08	chr7:32549119:T:C	1	0.54	full_match
ENSG00000105778	AVL9	ALS Spectrum MND	7:32549131:32551333:+	Unannotated_donor	2.26813503534373e-08	3.22906812399992e-10	0.000116201212878586	0.000180671164648594	5.03945647168819e-21	chr7:32549119:T:C	1	0.54	full_match
ENSG00000006715	VPS41	ALS Spectrum MND	7:38728586:38741984:-	Exon_skipping	1.91791027503996e-11	1.99840144432528e-14	2.55351295663786e-13	2.79776202205539e-14	7.39061110361269e-46	chr7:38728686:A:C	1	0.68	full_match
ENSG00000127914	AKAP9	ALS Spectrum MND	7:92098206:92099686:+	Unannotated_donor	2.43822984025144e-07	0.00294479258814451	4.60527706636071e-07	5.91524025539414e-07	4.32580005409958e-18	chr7:92098211:A:G	1	0.62	full_match
ENSG00000085514	PILRA	ALS Spectrum MND	7:100390106:100399290:+	Exon_skipping	0.000932426915839724	0.000157895921149231	7.06876113198973e-10	0.000599731385314994	9.63354989377383e-16	chr7:100397913:G:C	1	0.99	full_match
ENSG00000186088	GSAP	ALS Spectrum MND	7:77321734:77323646:-	Unannotated_acceptor	0.0114432904311847	3.1479629925002e-07	NA	NA	7.3637218319005e-08	chr7:77321678:CA:C	1	0.74	full_match
ENSG00000166526	ZNF3	Non-Neurological Control	7:100079656:100080198:-	Unannotated_donor	0.00137974418671938	NA	0.00601204831874624	0.00159458556293912	2.42969267866097e-06	chr7:100080199:T:C	1	0.69	full_match
ENSG00000166526	ZNF3	Non-Neurological Control	7:100080319:100081634:-	Unannotated_acceptor	0.00034598506422534	NA	0.000409352301323107	0.125983149827709	3.17611949712071e-06	chr7:100080199:T:C	1	0.69	full_match
ENSG00000196652	ZKSCAN5	ALS Spectrum MND	7:99507038:99512452:+	Unannotated_donor	0.000166485662591809	0.0390733158168963	NA	0.140971087793075	0.000102283213981473	chr7:99507043:A:G	1	0.39	full_match
ENSG00000186088	GSAP	ALS Spectrum MND	7:77312187:77313487:-	Unannotated_acceptor	0.00981379621180523	NA	NA	0.00449993562147966	0.000486997393163532	chr7:77312203:C:G	1	0.98	partial_match
ENSG00000186088	GSAP	ALS Spectrum MND	7:77312190:77313487:-	Unannotated_acceptor	0.00981379621180523	NA	1.83358933907307e-05	NA	2.97459711057284e-06	chr7:77312203:C:G	1	0.98	full_match
ENSG00000106665	CLIP2	ALS Spectrum MND	7:74341812:74353879:+	Unannotated_donor	0.0318550628655099	0.0338893120699169	0.00685228859195064	0.0451800901175401	0.000227161056522086	chr7:74341818:C:T	1	0.39	full_match
ENSG00000173114	LRRN3	ALS Spectrum MND	7:111091504:111099885:+	Unannotated_acceptor	2.29806480178674e-06	1.32494015758766e-12	NA	NA	1.2585094516255e-16	chr7:111099871:TACAACAAAG:T	1	0.59	full_match
ENSG00000091136	LAMB1	ALS Spectrum MND	7:107986085:107994886:-	Exon_skipping	0.000827622989846288	9.89602977341519e-09	0.000831251443266234	9.16378084525604e-13	2.40164936546725e-22	chr7:107986175:C:T	1	0.88	full_match
ENSG00000146856	AGBL3	ALS Spectrum MND	7:134987996:134993492:+	Exon_skipping	0.599792599388542	0.9582050798093	0.0302630771621708	0.0450877605676587	0.0742334673903928	chr7:134989291:TCGGTGTGCACTTTTAA:T	1	0.83	full_match
ENSG00000146802	TMEM168	ALS Spectrum MND	7:112784953:112789277:-	Unannotated_donor	0.260990878354919	NA	0.010482113862659	0.000143766020300529	4.89706866118781e-05	chr7:112789419:T:A	1	0.3	full_match
ENSG00000146802	TMEM168	ALS Spectrum MND	7:112789414:112790159:-	Unannotated_acceptor	0.197729938943677	0.00126990834673602	1.67246660964793e-10	0.000172223824621787	8.00359622833942e-14	chr7:112789419:T:A	1	0.3	full_match
ENSG00000106034	CPED1	ALS Spectrum MND	7:121267302:121295439:+	Exon_skipping	0.0831895520592312	0.251337818491417	0.000193083500877655	1.36022828489679e-06	1.79462677037975e-08	chr7:121271430:G:A	1	0.5	full_match
ENSG00000106278	PTPRZ1	ALS Spectrum MND	7:122004660:122010336:+	Unannotated_acceptor	4.44089209850063e-16	1.84297022087776e-14	1.77635683940025e-15	7.32747196252603e-15	4.31948368832126e-53	chr7:122010332:A:C	1	0.97	full_match
ENSG00000106278	PTPRZ1	ALS Spectrum MND	7:122004660:122010339:+	Unannotated_acceptor	0.0106727754410003	1.5324525223015e-05	NA	1.07624575917953e-10	1.37956255472382e-14	chr7:122010332:A:C	1	0.97	partial_match
ENSG00000009335	UBE3C	Non-Neurological Control	7:157166681:157169047:+	Unannotated_donor	0.00907471387453374	0.00237118636374567	0.275441348846549	0.00385100699719199	2.46805569987703e-05	chr7:157166684:G:A	1	0.27	full_match
ENSG00000117868	ESYT2	ALS Spectrum MND	7:158734006:158737047:-	Unannotated_acceptor	2.66570526652465e-06	0.0523004594502752	0.0036552800458749	7.60241940511719e-08	3.7762809377259e-13	chr7:158734170:G:GCAAAAATGCTGAACAATAATACCATTCTTTTCATTATGTTTTTTATTTTTGGAAATACAGTTGTTTTTCCAATATGTCATACGGTAAGATGTTTGGGGCTTACTGTT	1	0.66	full_match
ENSG00000133619	KRBA1	ALS Spectrum MND	7:149721535:149722782:+	Exon_skipping	NA	NA	0.00950348146978275	0.00246157637779487	0.000272840100288079	chr7:149722553:G:A	1	0.69	full_match
ENSG00000106012	IQCE	ALS Spectrum MND	7:2590106:2594885:+	Exon_skipping	NA	2.24265050974282e-14	1.22124532708767e-14	5.0262238815435e-11	5.35252612258433e-35	chr7:2593127:G:A	1	0.96	partial_match
ENSG00000106608	URGCP	Non-Neurological Control	7:43887816:43906310:-	Unannotated_donor	NA	0.047909943499308	0.119867129045324	0.00657065287254244	0.00237919338866541	chr7:43906317:C:T	1	0.26	full_match
ENSG00000105778	AVL9	ALS Spectrum MND	7:32549131:32551333:+	Unannotated_donor	NA	0.00881724294736341	0.01429080120669	0.049911152220357	0.000532668055607297	chr7:32549119:T:C	1	0.54	full_match
ENSG00000106683	LIMK1	ALS Spectrum MND	7:74105980:74106094:+	Unannotated_acceptor	NA	8.36505885692951e-06	NA	0.00784977916618801	1.15165994516677e-06	chr7:74106071:C:A	1	0.21	full_match
ENSG00000170632	ARMC10	Non-Neurological Control	7:103075160:103083681:+	Unannotated_donor	NA	0.0590101387139681	0.00276304198656563	0.0135089830416648	0.000217755130058962	chr7:103075163:C:G	1	0.5	full_match
ENSG00000006747	SCIN	ALS Spectrum MND	7:12629236:12636044:+	Unannotated_donor	NA	NA	1.58317803311547e-13	0.0038402971364675	2.190966370633e-14	chr7:12629235:G:A	1	0.88	full_match
ENSG00000136235	GPNMB	ALS Spectrum MND	7:23260138:23266480:+	Exon_skipping	NA	NA	0.00256616746806793	8.07131717017739e-09	5.30242224826308e-10	chr7:23260775:TAA:T	1	0.96	full_match
ENSG00000136235	GPNMB	ALS Spectrum MND	7:23260138:23266516:+	Exon_skipping	NA	NA	4.44089209850063e-16	2.25088836458553e-11	6.08429802010139e-25	chr7:23260775:TAA:T	1	0.96	full_match
ENSG00000240583	AQP1	ALS Spectrum MND	7:30922644:30923523:+	Unannotated_acceptor	NA	NA	2.39763599585441e-05	1.35767248155005e-06	8.18624695900997e-10	chr7:30923500:C:T	1	0.2	full_match
ENSG00000187391	MAGI2	ALS Spectrum MND	7:78337028:78343777:-	Unannotated_acceptor	NA	NA	2.93995215163712e-05	3.15984014889192e-05	2.02488716630542e-08	chr7:78336945:G:A	1	0.27	full_match
ENSG00000085514	PILRA	Non-Neurological Control	7:100390106:100399290:+	Exon_skipping	NA	NA	0.0405608899400671	7.28048875475729e-06	4.73526308224884e-06	chr7:100397913:G:C	1	0.99	full_match
ENSG00000128591	FLNC	ALS Spectrum MND	7:128843553:128843795:+	Unannotated_donor	NA	NA	4.44089209850063e-16	2.4580337765201e-13	7.13730965901469e-27	chr7:128843556:C:T	1	0.32	full_match
ENSG00000104213	PDGFRL	ALS Spectrum MND	8:17634359:17642612:+	Unannotated_donor	NA	0.00146743905478064	0.0255671213965847	0.0108708922815597	5.05492884997578e-05	chr8:17634214:G:T	1	1	partial_match
ENSG00000165392	WRN	ALS Spectrum MND	8:31081296:31081945:+	Unannotated_acceptor	0.00983949019504182	NA	0.0192641057797731	4.23972749952206e-06	1.93855437456183e-07	chr8:31082040:T:G	1	0.61	full_match
ENSG00000104671	DCTN6	ALS Spectrum MND	8:30164175:30172470:+	Unannotated_acceptor	0.0176483678198427	0.000482145797315203	1.41185650459619e-06	0.000710460078794384	5.31226609849894e-11	chr8:30172599:C:T	1	0.23	full_match
ENSG00000254087	LYN	ALS Spectrum MND	8:55880103:55924084:+	Unannotated_acceptor	0.422406737731347	NA	0.000702839441341085	0.00143126302450769	5.23907880652365e-05	chr8:55924039:G:A	1	0.3	full_match
ENSG00000215114	UBXN2B	ALS Spectrum MND	8:58416953:58434394:+	Exon_skipping	0.00509125109558495	0.0285357879193529	0.000892990831865115	0.232667452081962	3.11987811489684e-05	chr8:58433153:ATT:A	1	0.29	full_match
ENSG00000215114	UBXN2B	ALS Spectrum MND	8:58430669:58434394:+	Exon_skipping	2.5607759428059e-05	6.52338404607544e-05	0.27175243303118	0.0267951840463283	3.63429908734742e-08	chr8:58433153:ATT:A	1	0.29	full_match
ENSG00000158863	FAM160B2	ALS Spectrum MND	8:22102348:22102527:+	Unannotated_donor	4.68793980967774e-07	2.11040296349552e-10	4.44089209850063e-16	1.87208017976559e-08	1.03328287625677e-34	chr8:22102354:G:T	1	0.84	full_match
ENSG00000164808	SPIDR	Non-Neurological Control	8:47291212:47293866:+	Unannotated_donor	1.90292226420752e-13	0.000103127820578308	NA	NA	7.74571187372036e-16	chr8:47291217:A:G	1	0.29	full_match
ENSG00000164808	SPIDR	Non-Neurological Control	8:47291212:47396375:+	Unannotated_donor	3.61162076145671e-05	2.74550160384024e-10	NA	NA	3.29644387334226e-13	chr8:47291217:A:G	1	0.29	partial_match
ENSG00000147408	CSGALNACT1	ALS Spectrum MND	8:19458642:19505060:-	Unannotated_donor	4.44089209850063e-16	4.17443857259059e-14	0.00132312087165132	5.02620167708301e-11	1.90501451592697e-37	chr8:19505196:C:G	1	0.52	full_match
ENSG00000147408	CSGALNACT1	ALS Spectrum MND	8:19458642:19505060:-	Unannotated_donor	6.47981890367078e-10	NA	4.82616573449501e-05	1.29470675069854e-07	4.65777363013645e-18	chr8:19505196:C:G	1	0.52	full_match
ENSG00000134014	ELP3	ALS Spectrum MND	8:28107976:28110084:+	Unannotated_acceptor	0.000403386347627377	NA	0.0122072898609182	0.0613348677173402	3.8872270640421e-05	chr8:28110250:G:A	1	0.62	full_match
ENSG00000134014	ELP3	ALS Spectrum MND	8:28110251:28110369:+	Unannotated_donor	3.58523797316934e-08	NA	1.79856129989275e-14	1.25924648486375e-09	2.00607527569321e-27	chr8:28110250:G:A	1	0.62	full_match
ENSG00000197892	KIF13B	ALS Spectrum MND	8:29113555:29114804:-	Unannotated_donor	1.33226762955019e-15	NA	7.32747196252603e-15	5.32907051820075e-15	2.63611196269848e-40	chr8:29114800:T:C	1	0.5	full_match
ENSG00000165392	WRN	ALS Spectrum MND	8:31081332:31083698:+	Unannotated_donor	1.9660790262499e-07	8.25390925296432e-06	0.000342199892268358	0.0686021276273361	3.71806447276916e-13	chr8:31081332:A:G	1	0.45	full_match
ENSG00000165392	WRN	ALS Spectrum MND	8:31081332:31085165:+	Unannotated_donor	0.000414006838626912	0.00536139730508056	0.0890131346632805	0.0655388166690167	1.53137731818179e-05	chr8:31081332:A:G	1	0.45	full_match
ENSG00000168487	BMP1	ALS Spectrum MND	8:22195587:22195833:+	Unannotated_acceptor	0.0456472123421601	NA	NA	0.016598349487885	0.00620171631756934	chr8:22196021:A:G	1	0.55	full_match
ENSG00000178860	MSC	ALS Spectrum MND	8:71842747:71843571:-	Unannotated_donor	0.0283301494586607	0.0172960048390363	NA	NA	0.00422432935420513	chr8:71843566:G:A	1	0.52	full_match
ENSG00000104490	NCALD	ALS Spectrum MND	8:101689406:101692696:-	Unannotated_donor	0.000256546833736548	0.00662125608676756	0.663580076224341	NA	0.00012228176233219	chr8:101692691:G:A	1	0.36	full_match
ENSG00000165084	C8ORF34	ALS Spectrum MND	8:68776449:68787457:+	Unannotated_acceptor	NA	NA	0.000396370259166723	0.000603749343650373	3.88768588974422e-06	chr8:68787441:A:C	1	1	full_match
ENSG00000156162	DPY19L4	ALS Spectrum MND	8:94777786:94781083:+	Exon_skipping	0.000295358539412316	1.94788075691399e-06	1.51108014989632e-10	4.44089209850063e-16	3.32574525264465e-30	chr8:94780416:G:T	1	0.98	full_match
ENSG00000156162	DPY19L4	ALS Spectrum MND	8:94777786:94783669:+	Exon_skipping	0.0608069869456567	0.044355252726868	0.0119790381137348	0.0258375693216537	0.000475734938405498	chr8:94780416:G:T	1	0.98	full_match
ENSG00000133731	IMPA1	ALS Spectrum MND	8:81681584:81683440:-	Unannotated_donor	1.90070181815827e-13	2.54989362957758e-11	5.25241130993059e-05	5.04884248853088e-07	1.05812266890713e-29	chr8:81683513:T:C	1	0.28	full_match
ENSG00000133731	IMPA1	ALS Spectrum MND	8:81683565:81686251:-	Unannotated_acceptor	0.0178749118501218	2.55867573795143e-08	0.0327745975844589	0.0337978310263207	2.13390270563675e-09	chr8:81683513:T:C	1	0.28	full_match
ENSG00000198363	ASPH	ALS Spectrum MND	8:61551675:61553030:-	Unannotated_acceptor	2.21859596316598e-06	NA	1.32397649332816e-06	NA	8.09348142487042e-11	chr8:61551598:G:A	1	0.98	full_match
ENSG00000156162	DPY19L4	Non-Neurological Control	8:94783802:94789745:+	Exon_skipping	6.09479133828472e-11	1.60069735244406e-11	4.44089209850063e-16	NA	1.555385749656e-33	chr8:94788053:G:A	1	0.98	full_match
ENSG00000170873	MTSS1	ALS Spectrum MND	8:124655563:124699525:-	Unannotated_acceptor	1.46665317668493e-07	NA	0.000154353461739198	1.81743983471705e-05	2.73177447361026e-13	chr8:124655376:C:A	1	0.95	full_match
ENSG00000136960	ENPP2	ALS Spectrum MND	8:119619304:119626564:-	Exon_skipping	0.00228316697168718	NA	3.71437547386222e-09	1.22727527562816e-06	8.37490620366724e-15	chr8:119621447:T:C	1	0.2	full_match
ENSG00000079459	FDFT1	ALS Spectrum MND	8:11803299:11808793:+	Unannotated_donor	NA	0.000195614006259115	6.73954033825197e-06	6.26050088814445e-05	4.00213252097858e-11	chr8:11803264:G:C	1	0.45	full_match
ENSG00000078674	PCM1	ALS Spectrum MND	8:17923188:17934705:+	Unannotated_acceptor	NA	0.0296775559049318	0.00572325002438823	3.70870284702729e-05	1.2482923180048e-06	chr8:17924711:A:T	1	0.98	partial_match
ENSG00000104324	CPQ	ALS Spectrum MND	8:96835180:96965934:+	Exon_skipping	NA	0.000101019695118554	2.32876043455565e-05	9.6568986585055e-08	1.55792567141852e-13	chr8:96880006:G:T	1	0.99	full_match
ENSG00000147576	ADHFE1	Non-Neurological Control	8:66457166:66459451:+	Unannotated_acceptor	NA	1.40301342652638e-05	NA	4.39589824541287e-08	1.79562642969914e-11	chr8:66459541:T:G	1	0.64	full_match
ENSG00000147576	ADHFE1	Non-Neurological Control	8:66459541:66460307:+	Unannotated_donor	NA	0.000393326302558838	NA	1.5402351766225e-05	1.20689625764257e-07	chr8:66459541:T:G	1	0.64	full_match
ENSG00000184428	TOP1MT	ALS Spectrum MND	8:143316084:143317722:-	Unannotated_acceptor	NA	0.0132453154509857	NA	1.54786946371388e-06	3.8344398716073e-07	chr8:143316087:C:G	1	0.64	full_match
ENSG00000129295	LRRC6	ALS Spectrum MND	8:132670096:132675483:-	Unannotated_acceptor	NA	0.0146103398349899	0.00702125857790836	0.0833841347258	0.00069074869258198	chr8:132670049:T:C	1	0.37	full_match
ENSG00000164741	DLC1	ALS Spectrum MND	8:13305302:13401469:-	Exon_skipping	NA	NA	0.00163922704799457	0.010021694169897	0.000197405596664768	chr8:13393694:C:G	1	0.99	full_match
ENSG00000104365	IKBKB	ALS Spectrum MND	8:42293512:42305120:+	Unannotated_acceptor	NA	NA	0.00310614852250435	0.000228915251393458	1.07769717002626e-05	chr8:42305126:G:A	1	0.2	full_match
ENSG00000153317	ASAP1	Non-Neurological Control	8:130061069:130079901:-	Exon_skipping	NA	NA	4.17680405440102e-06	6.7479355436717e-12	1.10224425266061e-15	chr8:130076348:C:T	1	0.47	full_match
ENSG00000105339	DENND3	Non-Neurological Control	8:141185278:141188478:+	Unannotated_acceptor	NA	NA	4.44089209850063e-16	8.70414851306123e-14	2.56752293538167e-27	chr8:141188454:G:A	1	0.47	full_match
ENSG00000184489	PTP4A3	Non-Neurological Control	8:141425137:141426938:+	Unannotated_donor	NA	NA	2.0361556836157e-06	0.00436917786040003	1.73813109277518e-07	chr8:141425137:TGTG:T	1	0.99	partial_match
ENSG00000106686	SPATA6L	ALS Spectrum MND	9:4629168:4633141:-	Unannotated_donor	1.61033223855522e-05	1.94802098136826e-05	NA	NA	7.17818123196684e-09	chr9:4633138:C:CT	1	0.52	full_match
ENSG00000106686	SPATA6L	ALS Spectrum MND	9:4633274:4635274:-	Unannotated_acceptor	0.00292445736375124	1.94802098136826e-05	NA	NA	1.00725585324689e-06	chr9:4633138:C:CT	1	0.52	full_match
ENSG00000107099	DOCK8	ALS Spectrum MND	9:332483:334224:+	Unannotated_donor	NA	NA	1.92453442071638e-08	5.43777624597563e-05	2.99153162391678e-11	chr9:332479:G:A	1	0.99	full_match
ENSG00000107186	MPDZ	ALS Spectrum MND	9:13250372:13262324:-	Unannotated_donor	0.00266285444625791	0.00654572496991102	0.00818721084532315	5.93854987407383e-09	6.44423128917227e-12	chr9:13262322:C:T	1	0.3	full_match
ENSG00000107186	MPDZ	ALS Spectrum MND	9:13262443:13279399:-	Unannotated_acceptor	1.55129908918639e-10	NA	0.00452828688607121	0.000243442903293589	1.19079756513879e-13	chr9:13262322:C:T	1	0.3	full_match
ENSG00000107186	MPDZ	ALS Spectrum MND	9:13206099:13217179:-	Exon_skipping	4.44089209850063e-16	4.44089209850063e-16	4.08562073062058e-13	NA	4.04745887237894e-40	chr9:13216771:T:TA	1	0.46	full_match
ENSG00000096872	IFT74	ALS Spectrum MND	9:26956516:26978127:+	Exon_skipping	0.00126165054596084	5.22126379283172e-05	0.0624678417117741	NA	8.50655912863749e-07	chr9:26962088:G:GT	1	0.73	full_match
ENSG00000096872	IFT74	ALS Spectrum MND	9:26972457:26978127:+	Unannotated_donor	0.00733197385295381	0.289788407100259	0.000666842370680598	NA	0.000148979479392166	chr9:26962088:G:GT	1	0.73	partial_match
ENSG00000107036	RIC1	ALS Spectrum MND	9:5690038:5690292:+	Unannotated_acceptor	0.0130203159597311	0.00558640773553853	NA	0.27192548261968	0.0013941216341231	chr9:5690270:G:T	1	0.45	full_match
ENSG00000130958	SLC35D2	ALS Spectrum MND	9:96343996:96351102:-	Exon_skipping	6.72747778995841e-06	NA	9.40938984064221e-05	NA	1.40405980728454e-08	chr9:96345404:G:T	1	0.57	full_match
ENSG00000119121	TRPM6	ALS Spectrum MND	9:74816964:74821668:-	Exon_skipping	NA	NA	0.00750337486687558	0.00628431708468091	0.000516902357162453	chr9:74820297:T:C	1	0.78	full_match
ENSG00000070061	ELP1	ALS Spectrum MND	9:108898889:108899821:-	Unannotated_acceptor	0.0789217682922021	NA	0.022689879399568	0.00340713703563189	0.000519162726265853	chr9:108898783:T:C	1	0.45	full_match
ENSG00000083067	TRPM3	ALS Spectrum MND	9:70784279:70790604:-	Unannotated_donor	0.000331815590414397	0.000853745096743408	0.00635518553322711	0.00357765079154482	2.0678734215716e-08	chr9:70790682:T:C	1	0.27	full_match
ENSG00000130958	SLC35D2	ALS Spectrum MND	9:96345401:96345841:-	Unannotated_donor	0.720554817638978	0.0249136234494098	3.46517448956973e-06	0.0525410098950001	4.75433861929336e-06	chr9:96345865:C:T	1	0.27	full_match
ENSG00000130958	SLC35D2	ALS Spectrum MND	9:96346001:96351102:-	Unannotated_acceptor	0.107484268395964	0.00497227623317564	0.035570867228478	0.0507538820870637	0.000534236403346636	chr9:96345865:C:T	1	0.27	full_match
ENSG00000106723	SPIN1	ALS Spectrum MND	9:88426591:88434759:+	Unannotated_acceptor	2.45718241309589e-08	1.26565424807268e-14	0.00230008661187386	3.46258746808381e-06	1.36705217802516e-25	chr9:88434833:G:A	1	0.61	full_match
ENSG00000106723	SPIN1	ALS Spectrum MND	9:88434829:88448940:+	Unannotated_donor	5.0400379425497e-09	4.44089209850063e-16	2.56502614703891e-08	8.81619776740283e-05	4.69966227626566e-31	chr9:88434833:G:A	1	0.61	full_match
ENSG00000131669	NINJ1	ALS Spectrum MND	9:93125062:93125656:-	Unannotated_donor	1.999689607457e-06	8.32070683465247e-08	3.24185123190546e-14	8.55315818171221e-13	5.47266368369302e-34	chr9:93125704:C:T	1	0.33	full_match
ENSG00000131669	NINJ1	ALS Spectrum MND	9:93125749:93126409:-	Unannotated_acceptor	0.0356932733817803	0.465284032083396	4.13558583389761e-05	6.99376758728221e-08	2.55000497331809e-10	chr9:93125704:C:T	1	0.33	full_match
ENSG00000136925	TSTD2	ALS Spectrum MND	9:97602767:97603939:-	Unannotated_donor	0.0157394424211437	0.000368663601969077	0.00207824117404409	NA	2.2365165967738e-06	chr9:97604725:A:G	1	0.98	full_match
ENSG00000106772	PRUNE2	ALS Spectrum MND	9:76854208:76905563:-	Unannotated_donor	1.21716653134207e-06	4.33950631495428e-06	0.0749430755400249	0.00135946395358255	4.24991800874608e-12	chr9:76905923:C:T	1	0.31	full_match
ENSG00000130958	SLC35D2	ALS Spectrum MND	9:96356701:96360153:-	Unannotated_acceptor	0.000107146426718829	0.000439373905727125	4.44089209850063e-16	4.44089209850063e-16	1.07563505569897e-33	chr9:96356584:G:C	2	0.84	full_match
ENSG00000107362	ABHD17B	ALS Spectrum MND	9:71883139:71910633:-	Unannotated_acceptor	1.37667655053519e-14	NA	2.59792187762287e-14	4.44089209850063e-16	7.87066687555773e-40	chr9:71883142:C:G	1	0.5	full_match
ENSG00000136932	TRMO	ALS Spectrum MND	9:97904992:97909879:-	Unannotated_donor	0.324914305946869	NA	0.023077554287704	0.027500257612973	0.00938188425444779	chr9:97909957:T:C	1	0.78	full_match
ENSG00000106733	NMRK1	ALS Spectrum MND	9:75070042:75077489:-	Exon_skipping	1.36557432028894e-13	1.33226762955019e-14	4.44089209850063e-16	NA	3.87392776297096e-39	chr9:75077158:C:T	1	0.99	full_match
ENSG00000147912	FBXO10	ALS Spectrum MND	9:37541774:37547288:-	Unannotated_donor	0.0297835251432892	0.0138699641647611	NA	NA	0.0036318733541644	chr9:37547284:T:C	1	0.72	full_match
ENSG00000135048	CEMIP2	ALS Spectrum MND	9:71698204:71699336:-	Unannotated_donor	1.40980262435253e-05	3.09778605700473e-06	NA	0.0597768459656169	1.00078992685818e-09	chr9:71699337:T:C	1	0.34	full_match
ENSG00000148337	CIZ1	ALS Spectrum MND	9:128177763:128178708:-	Exon_skipping	0.00112509727663723	NA	0.0427832112035986	NA	0.000526671878437629	chr9:128178496:A:G	1	0.55	full_match
ENSG00000167113	COQ4	ALS Spectrum MND	9:128325239:128325710:+	Unannotated_acceptor	1.23316341469337e-05	7.27001486022782e-05	NA	0.136321154128703	3.47479022439971e-08	chr9:128325777:A:G	1	0.9	full_match
ENSG00000095397	WHRN	ALS Spectrum MND	9:114420890:114423313:-	Unannotated_acceptor	2.47031180657942e-05	0.0160116848707337	0.000101314711111744	NA	1.24833799763246e-08	chr9:114420917:C:T	1	0.63	full_match
ENSG00000148204	CRB2	ALS Spectrum MND	9:123372315:123373133:+	Unannotated_donor	0.0309220269545747	8.97525640286556e-05	0.000171269024119347	7.02182341161262e-08	3.29085597521155e-13	chr9:123372342:TGTGA:T	1	0.39	full_match
ENSG00000119397	CNTRL	ALS Spectrum MND	9:121107995:121113501:+	Exon_skipping	0.415374555382065	0.903557251365377	0.00131749247388613	8.23123900213218e-05	4.00541733023549e-05	chr9:121112468:A:G	1	0.24	full_match
ENSG00000106991	ENG	Non-Neurological Control	9:127816053:127817124:-	Unannotated_donor	5.54481505155024e-09	1.52637402406341e-06	NA	NA	2.82705163326571e-13	chr9:127817126:C:T	1	0.58	full_match
ENSG00000148291	SURF2	Non-Neurological Control	9:133357257:133357710:+	Unannotated_donor	3.68594044175552e-14	NA	1.35447209004269e-14	8.22543810841125e-10	1.47613491014375e-33	chr9:133357228:CCTCT:C	1	0.21	full_match
ENSG00000148291	SURF2	Non-Neurological Control	9:133357257:133357710:+	Unannotated_donor	3.68594044175552e-14	NA	1.35447209004269e-14	8.22543810841125e-10	1.47613491014375e-33	chr9:133357234:G:GCGGTCCCA	1	0.66	full_match
ENSG00000159069	FBXW5	Non-Neurological Control	9:136944106:136944384:-	Unannotated_donor	2.7054861480913e-05	NA	0.00171073733514837	8.10758758595931e-06	1.6470125004441e-10	chr9:136944380:G:GAC	1	0.22	full_match
ENSG00000107331	ABCA2	ALS Spectrum MND	9:137009572:137009768:-	Unannotated_acceptor	0.000103581413185783	0.0013649093039414	2.16772760963657e-06	1.52136747644249e-10	1.120576474563e-18	chr9:137009653:GGGTGGCAGGCTCAGCTGCTGC:G	1	0.24	full_match
ENSG00000125482	TTF1	ALS Spectrum MND	9:132386621:132388155:-	Unannotated_donor	0.266334751241429	NA	0.0350681538127258	0.000568856726015587	0.00046170402276814	chr9:132388136:T:C	1	0.79	full_match
ENSG00000099219	ERMP1	ALS Spectrum MND	9:5820295:5823895:-	Unannotated_acceptor	NA	0.0110594745013368	0.0317158936631365	0.0505572778660643	0.00127295583877243	chr9:5820298:C:G	2	0.48	full_match
ENSG00000106772	PRUNE2	ALS Spectrum MND	9:76854208:76869430:-	Unannotated_donor	NA	4.44089209850063e-16	1.06581410364015e-14	4.44089209850063e-16	1.13407400240322e-41	chr9:76869490:T:C	1	0.58	full_match
ENSG00000081377	CDC14B	Non-Neurological Control	9:96534542:96536674:-	Unannotated_donor	NA	1.15227605235191e-10	8.5167428665045e-12	3.70148356410027e-13	1.1051313456469e-30	chr9:96536812:C:T	1	0.75	full_match
ENSG00000081377	CDC14B	Non-Neurological Control	9:96536785:96539077:-	Unannotated_acceptor	NA	0.000334134201196656	4.52652692086719e-05	5.55564053583701e-05	3.49020190868086e-10	chr9:96536812:C:T	1	0.75	full_match
ENSG00000158079	PTPDC1	ALS Spectrum MND	9:94085422:94088144:+	Exon_skipping	NA	1.40885459039009e-05	0.00574484801767761	6.83302303627897e-10	4.08738497174286e-14	chr9:94087914:A:G	1	0.27	full_match
ENSG00000095383	TBC1D2	ALS Spectrum MND	9:98209144:98213107:-	Exon_skipping	NA	0.0262411797304882	3.76400751582739e-05	8.55775053905106e-05	2.47809813558003e-08	chr9:98210844:C:G	1	0.99	partial_match
ENSG00000196814	MVB12B	ALS Spectrum MND	9:126421948:126423266:+	Unannotated_acceptor	NA	0.000289711922881741	8.43769498715119e-15	8.41549052665869e-13	4.94880990647486e-27	chr9:126423260:G:T	1	0.25	full_match
ENSG00000056558	TRAF1	ALS Spectrum MND	9:120909470:120911335:-	Unannotated_acceptor	NA	0.335589067049863	0.0222838254793485	0.0231893751185859	0.00817757243946714	chr9:120909479:C:A	1	0.25	full_match
ENSG00000107186	MPDZ	Non-Neurological Control	9:13190299:13193166:-	Exon_skipping	NA	NA	1.33226762955019e-14	1.14832775288676e-07	7.48556428009712e-20	chr9:13192128:T:A	1	0.63	partial_match
ENSG00000135049	AGTPBP1	Non-Neurological Control	9:85633292:85642826:-	Unannotated_acceptor	NA	NA	0.00729886155635873	5.49516117180904e-05	6.30869135860686e-06	chr9:85633319:C:T	1	0.37	full_match
ENSG00000130958	SLC35D2	Non-Neurological Control	9:96346001:96351102:-	Unannotated_acceptor	NA	NA	0.00242666622138943	0.010273087151899	0.000289167154116542	chr9:96345865:C:T	1	0.27	full_match
ENSG00000050555	LAMC3	ALS Spectrum MND	9:131045660:131048241:+	Unannotated_acceptor	NA	NA	0.0145078618970427	2.37464910179952e-07	7.05775548635037e-08	chr9:131048336:C:T	1	0.31	full_match
ENSG00000148300	REXO4	Non-Neurological Control	9:133408842:133410029:-	Unannotated_donor	NA	NA	1.44909894084222e-07	0.000300435365669038	1.08219456051888e-09	chr9:133410208:C:T	1	0.64	full_match
ENSG00000196372	ASB13	ALS Spectrum MND	10:5653050:5666108:-	Unannotated_donor	0.000944946965461657	0.00832842196369921	0.00423481964474481	0.0357304814812884	1.99910076326012e-06	chr10:5666508:C:T	1	0.97	partial_match
ENSG00000196372	ASB13	ALS Spectrum MND	10:5653050:5666487:-	Unannotated_donor	NA	0.00372836804588839	9.78315770105986e-06	0.0167446936637794	1.51031590121153e-07	chr10:5666508:C:T	1	0.97	full_match
ENSG00000148482	SLC39A12	Non-Neurological Control	10:17953537:17958076:+	Unannotated_acceptor	3.89998532801528e-07	6.66448620141313e-05	NA	1.85430381884899e-05	3.17229724170542e-13	chr10:17958221:A:G	1	0.87	full_match
ENSG00000067057	PFKP	ALS Spectrum MND	10:3121964:3129818:+	Unannotated_donor	0.267121425543791	0.000740259302662638	0.745726689252114	2.01702543205506e-05	4.386152493643e-06	chr10:3120045:G:A	1	0.99	partial_match
ENSG00000151468	CCDC3	ALS Spectrum MND	10:12949512:12998337:-	Unannotated_acceptor	0.000885407875798494	0.00430892116711967	NA	NA	5.14150197804819e-05	chr10:12949518:C:A	1	0.75	full_match
ENSG00000107537	PHYH	ALS Spectrum MND	10:13294596:13298186:-	Exon_skipping	2.43513949005347e-07	1.93178806284777e-14	4.37618556947683e-08	4.44089209850063e-16	1.52876996883972e-38	chr10:13295608:T:C	1	1	full_match
ENSG00000173848	NET1	ALS Spectrum MND	10:5412820:5426675:+	Unannotated_acceptor	2.40019325814522e-06	NA	6.83478607044208e-09	4.50641952867148e-05	6.75856722940064e-16	chr10:5426654:G:T	1	0.99	full_match
ENSG00000173848	NET1	ALS Spectrum MND	10:5412820:5429169:+	Exon_skipping	1.07135581484119e-05	0.178783937669007	3.11448644652046e-11	1.01651334660779e-05	1.25387544515296e-17	chr10:5426654:G:T	1	0.99	full_match
ENSG00000136758	YME1L1	ALS Spectrum MND	10:27123699:27126316:-	Unannotated_donor	0.000816604348058858	NA	0.00911446436979579	NA	9.53306565868789e-05	chr10:27126410:A:G	1	0.22	full_match
ENSG00000107968	MAP3K8	Non-Neurological Control	10:30437406:30438924:+	Unannotated_acceptor	NA	NA	0.000128049660028662	0.000175376409812467	4.17960183101179e-07	chr10:30438915:G:T	1	1	full_match
ENSG00000042286	AIFM2	Non-Neurological Control	10:70123520:70132733:-	Exon_skipping	0.0248095927070897	NA	NA	0.0417412824206023	0.00815293659503253	chr10:70123906:C:T	1	0.98	partial_match
ENSG00000107719	PALD1	ALS Spectrum MND	10:70541260:70541462:+	Unannotated_donor	0.0118191951530173	NA	6.79658228808222e-07	0.000507232832529736	1.5122266098988e-09	chr10:70541260:A:G	1	0.94	full_match
ENSG00000156515	HK1	Non-Neurological Control	10:69389296:69394949:+	Exon_skipping	0.000725763200981833	0.000456644949158536	NA	NA	5.27610823800934e-06	chr10:69392124:G:C	1	0.99	partial_match
ENSG00000150275	PCDH15	ALS Spectrum MND	10:54329706:54346395:-	Unannotated_donor	0.00208932458080913	0.000435243418882569	NA	5.85131035126807e-05	1.62012202793598e-08	chr10:54346365:C:T	1	0.64	full_match
ENSG00000197746	PSAP	ALS Spectrum MND	10:71819608:71819713:-	Unannotated_acceptor	0.0633077139332447	0.000999710983779156	0.0584003764184933	0.00710476142925942	2.77618161376108e-05	chr10:71819618:G:A	1	0.33	full_match
ENSG00000107798	LIPA	ALS Spectrum MND	10:89215061:89222510:-	Exon_skipping	9.54791801177635e-15	4.44089209850063e-16	6.43929354282591e-15	4.44089209850063e-16	5.15856322588983e-54	chr10:89215935:T:A	1	0.67	full_match
ENSG00000107798	LIPA	ALS Spectrum MND	10:89215061:89222510:-	Exon_skipping	1.04360964314765e-14	4.44089209850063e-16	1.15463194561016e-14	5.99520433297585e-15	1.26908801298004e-52	chr10:89215935:T:A	1	0.67	full_match
ENSG00000108061	SHOC2	ALS Spectrum MND	10:110922330:110964124:+	Unannotated_donor	0.151566372831635	0.00708168154138411	NA	0.000346968354892674	4.66903979914073e-05	chr10:110922335:A:G	1	0.66	full_match
ENSG00000107902	LHPP	ALS Spectrum MND	10:124517251:124613263:+	Unannotated_donor	0.000918136151521587	NA	0.000159442501972418	0.0473061274275535	1.35929841879357e-06	chr10:124517254:G:A	1	0.47	full_match
ENSG00000076685	NT5C2	ALS Spectrum MND	10:103171452:103174857:-	Unannotated_acceptor	0.00143897771578239	0.000952082972530244	NA	0.00184410987491135	5.47604032846912e-07	chr10:103171470:C:G	1	0.35	full_match
ENSG00000107957	SH3PXD2A	ALS Spectrum MND	10:103674478:103693027:-	Unannotated_acceptor	3.84633370886789e-06	0.000561602603486921	NA	4.07606804753158e-07	5.60453092283886e-13	chr10:103674504:C:A	1	0.3	full_match
ENSG00000150593	PDCD4	Non-Neurological Control	10:110894522:110898027:+	Exon_skipping	2.73276852036375e-07	1.34806137586096e-05	NA	NA	1.00671161294459e-10	chr10:110895946:A:T	1	1	full_match
ENSG00000187908	DMBT1	Non-Neurological Control	10:122591517:122593568:+	Exon_skipping	0.576610691685935	NA	0.014413379539375	5.96472433667117e-08	1.24892603226673e-07	chr10:122592270:A:C	1	0.69	full_match
ENSG00000188385	JAKMIP3	ALS Spectrum MND	10:132153023:132153218:+	Unannotated_acceptor	0.0149922025959421	0.0159464544960479	0.00471913932566737	0.0293665383221333	3.37275934263368e-05	chr10:132153201:C:T	1	0.23	full_match
ENSG00000188385	JAKMIP3	ALS Spectrum MND	10:132137298:132138118:+	Unannotated_donor	0.037818090966649	0.0074798108898444	1	NA	0.012035977952557	chr10:132137304:C:T	1	0.49	full_match
ENSG00000107614	TRDMT1	ALS Spectrum MND	10:17168917:17201570:-	Exon_skipping	NA	0.00592678026205151	0.129622651997668	0.000302683286418581	3.09097515892834e-05	chr10:17174546:C:T	1	0.97	full_match
ENSG00000196372	ASB13	ALS Spectrum MND	10:5640830:5641780:-	Unannotated_donor	NA	3.39384127467923e-08	1.56457391042863e-07	2.20156870236465e-05	1.16289558744351e-16	chr10:5641768:A:C	1	1	full_match
ENSG00000183230	CTNNA3	ALS Spectrum MND	10:67219870:67521765:-	Unannotated_donor	NA	0.000377214177690988	5.96589444512574e-12	NA	7.81518184556806e-14	chr10:67521843:T:C	1	0.77	full_match
ENSG00000172987	HPSE2	ALS Spectrum MND	10:98459739:98490050:-	Exon_skipping	NA	0.000183935608142782	0.0768942233167955	3.63035937605005e-05	1.28957533468901e-07	chr10:98482733:G:A	1	0.32	full_match
ENSG00000196865	NHLRC2	ALS Spectrum MND	10:113901897:113902504:+	Unannotated_acceptor	NA	1.69271237027147e-08	7.14983627858601e-14	1.77362989428609e-06	4.18095532709632e-24	chr10:113902470:G:C	1	0.98	full_match
ENSG00000122912	SLC25A16	ALS Spectrum MND	10:68487212:68493131:-	Exon_skipping	NA	NA	4.44089209850063e-16	4.44089209850063e-16	1.41405313901571e-29	chr10:68488464:T:G	1	0.96	full_match
ENSG00000177156	TALDO1	ALS Spectrum MND	11:760253:763746:+	Exon_skipping	0.000576694668786626	NA	0.000162360599949007	NA	1.60897029764468e-06	chr11:763343:G:A	1	0.94	partial_match
ENSG00000185238	PRMT3	ALS Spectrum MND	11:20393597:20395802:+	Unannotated_donor	0.00165566555213004	NA	0.0193346258659397	0.0194492613563844	7.3082561545522e-05	chr11:20393531:G:T	1	0.35	full_match
ENSG00000134343	ANO3	Non-Neurological Control	11:26647856:26656375:+	Exon_skipping	4.44089209850063e-16	2.36107058348978e-08	NA	NA	5.65282073684457e-22	chr11:26656207:T:C	1	0.78	full_match
ENSG00000166337	TAF10	ALS Spectrum MND	11:6611818:6611941:-	Unannotated_donor	0.000124725427939509	0.00768801246752537	8.9894980443983e-06	5.73920504765013e-06	4.73156508749841e-13	chr11:6611943:C:T	1	0.64	partial_match
ENSG00000149090	PAMR1	ALS Spectrum MND	11:35470818:35492044:-	Exon_skipping	0.0300178059917471	NA	0.000786665331317993	4.76950487031669e-05	2.63405201986414e-07	chr11:35474744:C:A	1	0.51	full_match
ENSG00000110514	MADD	ALS Spectrum MND	11:47276172:47276731:+	Unannotated_donor	4.70956607045991e-13	8.51481107844165e-11	8.62878813512324e-07	5.14864427192396e-05	1.32521360419228e-28	chr11:47276202:G:C	1	0.89	full_match
ENSG00000133318	RTN3	ALS Spectrum MND	11:63752645:63753661:+	Exon_skipping	4.00004831702105e-07	7.48585819998482e-08	1.02049856121056e-07	0.000160322085848152	1.51158843345423e-20	chr11:63753062:T:C	1	0.31	full_match
ENSG00000110090	CPT1A	ALS Spectrum MND	11:68759661:68760255:-	Unannotated_donor	0.00109443752106619	NA	1.48925391130206e-07	1.62092561595273e-14	4.03958122147025e-21	chr11:68760225:C:T	1	0.55	full_match
ENSG00000173599	PC	ALS Spectrum MND	11:66952468:66952582:-	Unannotated_donor	0.0288892970886405	0.000369708902104415	0.364889908908476	NA	0.000354734777910786	chr11:66952584:C:T	1	0.32	full_match
ENSG00000149503	INCENP	ALS Spectrum MND	11:62145751:62146660:+	Unannotated_acceptor	6.00106091415142e-05	NA	NA	0.000371740968285961	4.15344574907527e-07	chr11:62146658:G:C	1	0.8	full_match
ENSG00000014216	CAPN1	Non-Neurological Control	11:65210138:65210335:+	Unannotated_donor	0.0478432751786972	0.0443757928664941	3.21862097751868e-06	NA	1.3430951418146e-06	chr11:65210127:G:A	1	0.4	full_match
ENSG00000213593	TMX2	ALS Spectrum MND	11:57712793:57737607:+	Unannotated_donor	8.9239874521585e-05	1.41264777653305e-12	3.46159922948175e-09	0.000204774535384145	4.2044700486168e-24	chr11:57712798:C:G	1	0.92	full_match
ENSG00000173715	C11ORF80	ALS Spectrum MND	11:66756853:66759042:+	Unannotated_donor	0.0473741143530151	0.00482730242046214	NA	NA	0.00214582411428351	chr11:66756755:A:G	1	0.37	full_match
ENSG00000149177	PTPRJ	ALS Spectrum MND	11:48146496:48146875:+	Unannotated_donor	NA	NA	0.0073760486490535	0.0174677470164146	0.00128287848974638	chr11:48146500:G:A	1	0.76	full_match
ENSG00000213593	TMX2	ALS Spectrum MND	11:57712793:57737607:+	Unannotated_donor	0.00014647171360993	6.58794653074501e-06	3.09707042456253e-07	4.50142471779547e-05	2.29480184754616e-16	chr11:57712798:C:G	1	0.92	full_match
ENSG00000150764	DIXDC1	ALS Spectrum MND	11:111995241:111995402:+	Unannotated_donor	2.02060590481778e-14	6.21724893790088e-15	4.44089209850063e-16	5.55111512312578e-15	1.22605743966169e-52	chr11:111995113:G:T	1	0.89	partial_match
ENSG00000186635	ARAP1	ALS Spectrum MND	11:72712568:72721849:-	Exon_skipping	0.251015378394375	3.06802176996968e-08	1.02806808139899e-05	0.000206296481806811	1.70059889903675e-13	chr11:72714327:A:C	1	0.37	full_match
ENSG00000186635	ARAP1	ALS Spectrum MND	11:72714230:72721849:-	Unannotated_acceptor	0.271725719939772	NA	3.81247550553798e-05	4.89640780509948e-05	1.27533642982146e-07	chr11:72714327:A:C	1	0.37	full_match
ENSG00000197580	BCO2	Non-Neurological Control	11:112199769:112202022:+	Unannotated_donor	0.104006827171056	NA	0.0404270783212275	2.76058571300197e-05	1.6769706128161e-05	chr11:112200613:G:A	2	0.33	full_match
ENSG00000197580	BCO2	Non-Neurological Control	11:112199827:112202022:+	Exon_skipping	1.29829480499666e-12	NA	0.0100698055715711	0.0120553302338406	1.102255188988e-13	chr11:112200613:G:A	2	0.33	full_match
ENSG00000149311	ATM	Non-Neurological Control	11:108297382:108299342:+	Unannotated_acceptor	0.000107321894485812	0.00066187563504716	NA	NA	1.24025709163591e-06	chr11:108299461:C:G	1	0.42	full_match
ENSG00000165323	FAT3	ALS Spectrum MND	11:92840759:92843735:+	Unannotated_acceptor	0.0575218868975704	1.03322075339918e-08	0.0162672997032274	4.78843214135605e-05	3.70193430993493e-12	chr11:92843809:T:G	1	0.37	full_match
ENSG00000165323	FAT3	ALS Spectrum MND	11:92843844:92843933:+	Unannotated_donor	7.15406190880952e-05	0.00191987793671689	0.239429266477285	1.36324116766229e-05	1.91195198532714e-09	chr11:92843809:T:G	1	0.37	full_match
ENSG00000078124	ACER3	ALS Spectrum MND	11:77016779:77020273:+	Exon_skipping	NA	NA	2.78375564222166e-06	0.000225959152481581	1.39558729151646e-08	chr11:77019781:G:T	1	0.64	full_match
ENSG00000152404	CWF19L2	ALS Spectrum MND	11:107327053:107328394:-	Unannotated_donor	0.00139706458819822	0.00135904150916377	0.00767112767598177	0.000859881507997651	3.72942435421517e-08	chr11:107328390:T:C	1	0.83	full_match
ENSG00000137486	ARRB1	ALS Spectrum MND	11:75266274:75267487:-	Unannotated_donor	0.000396554663190551	0.000987870379529188	4.11799585999795e-05	1.41037416923062e-06	2.31009899215741e-13	chr11:75267483:G:C	1	0.64	full_match
ENSG00000186635	ARAP1	ALS Spectrum MND	11:72712777:72713175:-	Unannotated_acceptor	2.56980034953891e-05	NA	NA	1.61836669205773e-05	9.39931893163387e-09	chr11:72712576:C:T	1	0.77	partial_match
ENSG00000165434	PGM2L1	ALS Spectrum MND	11:74336838:74338467:-	Unannotated_acceptor	0.00743796255132168	NA	NA	3.17972810630618e-05	3.84496220343688e-06	chr11:74336757:G:C	1	0.89	full_match
ENSG00000086848	ALG9	ALS Spectrum MND	11:111786094:111786463:-	Unannotated_donor	0.000557852205954168	0.00118472836058325	NA	0.0324223527493721	3.74071521749264e-06	chr11:111786434:C:T	1	0.2	full_match
ENSG00000033327	GAB2	ALS Spectrum MND	11:78250419:78280600:-	Unannotated_acceptor	4.44089209850063e-16	4.44089209850063e-16	4.44089209850063e-16	4.21884749357559e-15	1.6955320419114e-55	chr11:78250406:A:G	1	0.56	full_match
ENSG00000160613	PCSK7	ALS Spectrum MND	11:117231054:117232026:-	Unannotated_acceptor	NA	8.53914247733734e-06	0.000386738017859045	0.0366080502964516	3.44042305323629e-08	chr11:117230960:G:C	1	0.89	full_match
ENSG00000167257	RNF214	ALS Spectrum MND	11:117239140:117239800:+	Unannotated_donor	NA	NA	5.69996164407893e-05	0.0171173677164016	1.4479266160717e-05	chr11:117239112:G:A	1	0.75	full_match
ENSG00000110013	SIAE	ALS Spectrum MND	11:124647498:124649618:-	Exon_skipping	1.39230804663271e-09	0.060343937922676	9.70567697322622e-08	0.000136757485402317	2.22245201674034e-17	chr11:124648065:C:T	1	0.72	full_match
ENSG00000166257	SCN3B	ALS Spectrum MND	11:123647056:123653746:-	Unannotated_acceptor	0.000306082943677399	8.8152445787415e-08	NA	NA	6.83610964404671e-10	chr11:123646999:T:C	1	0.83	full_match
ENSG00000196914	ARHGEF12	ALS Spectrum MND	11:120457756:120459173:+	Exon_skipping	2.38960549125977e-08	4.4544959476589e-07	0.000122506112646414	0.000658625132989865	1.7389740188498e-17	chr11:120458235:G:A	1	0.99	partial_match
ENSG00000154134	ROBO3	ALS Spectrum MND	11:124879575:124880417:+	Exon_skipping	4.44089209850063e-16	NA	4.44089209850063e-16	NA	1.41405313901571e-29	chr11:124879953:G:A	1	0.58	full_match
ENSG00000166311	SMPD1	ALS Spectrum MND	11:6393387:6393895:+	Exon_skipping	NA	0.469970990563865	0.0218003164330498	0.0222745187836058	0.0101649328078877	chr11:6393603:A:G	1	0.48	full_match
ENSG00000187398	LUZP2	ALS Spectrum MND	11:24497305:24513827:+	Unannotated_acceptor	NA	0.0405037466994402	2.79745142124366e-05	6.0074367604912e-06	2.43205501075836e-09	chr11:24513877:A:C	1	0.29	full_match
ENSG00000174851	YIF1A	ALS Spectrum MND	11:66284954:66285380:-	Unannotated_acceptor	NA	1.85379825046184e-07	9.99200722162641e-15	2.1316282072803e-14	1.27057020778394e-31	chr11:66284968:T:C	1	1	full_match
ENSG00000152404	CWF19L2	ALS Spectrum MND	11:107328527:107329917:-	Unannotated_acceptor	NA	0.00135904150916377	NA	1.84686519468791e-05	4.64354120180449e-07	chr11:107328390:T:C	1	0.83	full_match
ENSG00000110318	CEP126	Non-Neurological Control	11:101944682:101948030:+	Unannotated_donor	NA	1.06552544565375e-11	1.10436282341198e-09	1.16973097874506e-12	3.80650510007587e-29	chr11:101944411:G:A	1	0.97	partial_match
ENSG00000149311	ATM	Non-Neurological Control	11:108247132:108248932:+	Unannotated_donor	NA	3.6097191902229e-10	NA	2.6174138456625e-07	3.58066419203235e-15	chr11:108247130:A:G	1	0.38	partial_match
ENSG00000062282	DGAT2	Non-Neurological Control	11:75790731:75796294:+	Unannotated_acceptor	NA	0.00786814525188584	NA	0.0268378606864192	0.00199822021204674	chr11:75796305:C:G	1	0.25	full_match
ENSG00000187398	LUZP2	ALS Spectrum MND	11:24513925:24729172:+	Unannotated_donor	NA	NA	0.000597476569011102	0.0177937976146751	0.000132378727568177	chr11:24513877:A:C	1	0.29	full_match
ENSG00000244734	HBB	ALS Spectrum MND	11:5226799:5226967:-	Unannotated_donor	NA	NA	0.00987177360029312	0.00818621967209077	0.000842339375745745	chr11:5226925:C:G	1	0.82	partial_match
ENSG00000070047	PHRF1	ALS Spectrum MND	11:610347:610596:+	Unannotated_acceptor	NA	NA	2.39638826404764e-06	0.036459628813083	1.50742774484621e-06	chr11:610578:G:A	1	0.29	full_match
ENSG00000166927	MS4A7	ALS Spectrum MND	11:60385222:60389389:+	Exon_skipping	NA	NA	0.0211147923052228	0.00227346831634145	0.000525364758974245	chr11:60386730:G:A	1	0.21	full_match
ENSG00000213445	SIPA1	Non-Neurological Control	11:65641600:65642462:+	Exon_skipping	NA	NA	5.1909143650164e-10	0.00103468905695925	1.57115171779351e-11	chr11:65642379:T:G	1	0.99	full_match
ENSG00000078124	ACER3	Non-Neurological Control	11:76926638:76958978:+	Unannotated_donor	NA	NA	0.00454527638959323	2.00676878181483e-06	1.77981113721362e-07	chr11:76926643:A:G	1	0.64	full_match
ENSG00000187240	DYNC2H1	ALS Spectrum MND	11:103191619:103197932:+	Exon_skipping	NA	NA	9.85675052689317e-08	6.25367535533883e-10	2.36240086078161e-15	chr11:103192085:T:A	1	0.81	partial_match
ENSG00000134532	SOX5	ALS Spectrum MND	12:24368639:24562332:-	Exon_skipping	0.330342736049621	NA	2.72412213868645e-05	0.00243369899772006	3.81431892292682e-06	chr12:24407524:T:G	1	0.28	full_match
ENSG00000087448	KLHL42	ALS Spectrum MND	12:27781202:27788038:+	Unannotated_acceptor	0.000650751664049931	1.05682758655412e-06	0.000746659703370511	NA	2.20637643832718e-10	chr12:27788060:T:G	1	0.43	full_match
ENSG00000133704	IPO8	ALS Spectrum MND	12:30630957:30631821:-	Unannotated_donor	0.00148268935850493	0.0103484979814159	0.334847719729742	0.011568909422591	5.49050839806428e-05	chr12:30631818:C:T	1	0.41	full_match
ENSG00000010292	NCAPD2	ALS Spectrum MND	12:6521110:6522827:+	Exon_skipping	0.309289142467598	0.182218252711415	0.00284487944949974	0.0053892012118355	0.00048906556239785	chr12:6522038:G:A	1	1	partial_match
ENSG00000152936	LMNTD1	ALS Spectrum MND	12:25518967:25526098:-	Exon_skipping	NA	NA	0.0354229840057732	0.0165199431695457	0.00494106291930916	chr12:25519857:C:T	1	0.98	full_match
ENSG00000123104	ITPR2	ALS Spectrum MND	12:26597210:26599144:-	Unannotated_acceptor	8.76995365217681e-10	0.00221068524508317	0.0492423514664422	0.000313325357900629	2.97426692667155e-13	chr12:26597136:T:C	1	0.87	full_match
ENSG00000123104	ITPR2	ALS Spectrum MND	12:26597421:26599144:-	Unannotated_acceptor	0.0112286509455191	0.0674030533263541	1.99146949153572e-07	1.5944912057364e-10	3.949009752336e-16	chr12:26597136:T:C	1	0.87	full_match
ENSG00000139218	SCAF11	ALS Spectrum MND	12:45967215:45990352:-	Unannotated_acceptor	0.0364453229749171	0.0425953480202657	0.000684006894478006	0.000318363240274122	6.72445682315498e-07	chr12:45967139:G:C	1	0.6	full_match
ENSG00000076067	RBMS2	ALS Spectrum MND	12:56587733:56588293:+	Unannotated_donor	0.0260099518339294	NA	0.0140906356535999	1.79863934408608e-05	1.30033912557437e-06	chr12:56587664:G:A	1	0.76	partial_match
ENSG00000180881	CAPS2	ALS Spectrum MND	12:75298966:75304756:-	Exon_skipping	0.000737868952850551	0.00386909664124691	NA	NA	3.93017308205762e-05	chr12:75299911:C:T	2	0.45	full_match
ENSG00000155980	KIF5A	ALS Spectrum MND	12:57581952:57583100:+	Exon_skipping	5.10702591327572e-15	4.44089209850063e-16	1.26565424807268e-14	3.10862446895044e-15	3.63241768600546e-53	chr12:57582544:A:C	1	0.64	full_match
ENSG00000134291	TMEM106C	ALS Spectrum MND	12:47966732:47968132:+	Exon_skipping	6.38444852540943e-12	0.0217750237968559	2.32480701356508e-13	4.44089209850063e-16	2.05454557519198e-36	chr12:47967261:G:A	1	0.66	full_match
ENSG00000205323	SARNP	Non-Neurological Control	12:55758809:55760550:-	Unannotated_acceptor	4.92514473648953e-10	1.33226762955019e-15	1.02140518265514e-14	2.43405295918819e-12	4.20540695946102e-45	chr12:55758712:G:A	1	0.73	full_match
ENSG00000188906	LRRK2	ALS Spectrum MND	12:40257377:40257808:+	Unannotated_acceptor	0.042856095588975	0.0232875831194637	NA	0.00017222785185611	2.37011990037507e-05	chr12:40257800:CTTAG:C	1	0.36	full_match
ENSG00000183735	TBK1	ALS Spectrum MND	12:64495775:64496948:+	Exon_skipping	3.95179327705719e-07	6.03349621106641e-05	0.000970557640311176	2.95437008190902e-11	2.07267834613552e-20	chr12:64496407:G:C	1	1	full_match
ENSG00000184752	NDUFA12	ALS Spectrum MND	12:94992181:94994169:-	Unannotated_acceptor	0.460633658102456	0.303585025525917	0.00412129967491714	0.0152730503524134	0.00302160524203967	chr12:94992092:T:C	1	0.76	full_match
ENSG00000088986	DYNLL1	ALS Spectrum MND	12:120470104:120486167:+	Unannotated_acceptor	0.344620819320598	0.603337398079889	5.1143829659539e-05	8.0529777668481e-06	2.02862938637826e-07	chr12:120486364:A:G	1	0.43	full_match
ENSG00000089041	P2RX7	ALS Spectrum MND	12:121162520:121166057:+	Exon_skipping	8.65973959207622e-15	NA	1.77635683940025e-15	1.24344978758018e-14	9.44328785678086e-40	chr12:121165438:G:A	1	0.88	partial_match
ENSG00000198707	CEP290	ALS Spectrum MND	12:88093975:88094629:-	Unannotated_donor	0.0381753541529104	NA	0.00586909475493602	NA	0.00210692592927917	chr12:88094625:T:C	1	0.77	full_match
ENSG00000198707	CEP290	ALS Spectrum MND	12:88094713:88096887:-	Unannotated_acceptor	0.0388997146376708	0.0106385384154626	0.0224953381111832	NA	0.000741815086058352	chr12:88094625:T:C	1	0.77	full_match
ENSG00000059758	CDK17	ALS Spectrum MND	12:96298117:96298868:-	Unannotated_acceptor	0.000349049392448952	0.000336572009940639	1.82332882125991e-09	2.10286321689068e-09	1.39598145841093e-20	chr12:96297973:T:C	1	0.57	full_match
ENSG00000135144	DTX1	ALS Spectrum MND	12:113094099:113094759:+	Unannotated_acceptor	0.000161889836780782	0.0310774527911624	0.0006164457054747	NA	6.59060011436812e-07	chr12:113094763:T:C	1	0.39	full_match
ENSG00000089041	P2RX7	Non-Neurological Control	12:121162520:121166057:+	Exon_skipping	1.73194791841524e-14	4.44089209850063e-16	NA	4.44089209850063e-16	1.82568484091094e-41	chr12:121165438:G:A	1	0.88	partial_match
ENSG00000136021	SCYL2	ALS Spectrum MND	12:100312521:100313421:+	Unannotated_donor	0.0193979239580346	0.0589760314380978	0.00140735934842695	0.00134967234949501	3.35228238677667e-06	chr12:100312527:C:T	1	0.77	full_match
ENSG00000184752	NDUFA12	ALS Spectrum MND	12:94992181:94994169:-	Unannotated_acceptor	0.0160218663541838	0.000166252982131354	NA	0.161266843152576	5.28902792216918e-05	chr12:94992092:T:C	1	0.76	full_match
ENSG00000120860	WASHC3	ALS Spectrum MND	12:102054944:102061247:-	Unannotated_acceptor	5.85574730485039e-05	3.55336805601958e-06	1.14512508586628e-07	3.00010554485919e-05	1.46352966008917e-17	chr12:102054892:T:C	1	0.83	full_match
ENSG00000123066	MED13L	ALS Spectrum MND	12:116205153:116237467:-	Unannotated_acceptor	NA	NA	0.00668532177032355	1.01324585604079e-05	1.185943374336e-06	chr12:116205064:T:C	1	0.47	full_match
ENSG00000088986	DYNLL1	ALS Spectrum MND	12:120470104:120486167:+	Unannotated_acceptor	0.0956152459596711	0.00813566964252699	8.67853588992773e-09	1.32992354617834e-06	9.77715373472851e-14	chr12:120486364:A:G	1	0.43	full_match
ENSG00000111412	C12ORF49	ALS Spectrum MND	12:116719876:116737789:-	Exon_skipping	5.72456107958974e-05	0.128215698837989	9.07549183573053e-05	0.000291025190627847	8.99273565981218e-10	chr12:116723065:A:G	1	0.99	partial_match
ENSG00000110917	MLEC	ALS Spectrum MND	12:120695219:120696315:+	Unannotated_donor	0.0515846414863299	NA	0.00248430217825479	9.37377606415879e-05	2.22879329851742e-06	chr12:120695192:G:C	1	0.32	full_match
ENSG00000022840	RNF10	ALS Spectrum MND	12:120566980:120575791:+	Exon_skipping	0.00643595227951388	0.00019044731403417	0.00288863100216252	0.0060701578695892	6.01204025273498e-08	chr12:120575693:G:C	2	0.54	full_match
ENSG00000102189	EEA1	ALS Spectrum MND	12:92809149:92811278:-	Unannotated_acceptor	5.92522068476597e-06	NA	0.00174638827800866	3.85402820768377e-12	4.16073460026229e-17	chr12:92809158:T:C	1	1	full_match
ENSG00000022840	RNF10	ALS Spectrum MND	12:120566980:120575791:+	Exon_skipping	6.32989736071288e-06	0.0439704047329625	1.23281783701579e-05	1.605905813018e-05	5.22613440083694e-13	chr12:120575693:G:C	2	0.54	full_match
ENSG00000198040	ZNF84	ALS Spectrum MND	12:133041482:133048752:+	Exon_skipping	2.37778213274531e-05	0.00050079461031638	NA	NA	2.2917846537465e-07	chr12:133047952:C:T	1	0.42	full_match
ENSG00000198598	MMP17	ALS Spectrum MND	12:131841778:131843996:+	Unannotated_donor	7.24389437323225e-11	2.83273956624974e-06	0.0105497440834177	0.0424998371046217	1.38385801626073e-15	chr12:131841784:C:T	1	0.4	full_match
ENSG00000111364	DDX55	ALS Spectrum MND	12:123613306:123615184:+	Unannotated_donor	9.04381931943199e-06	3.17136967797893e-08	2.19465792172802e-05	4.11500343162619e-05	5.63447410246936e-18	chr12:123613253:G:T	1	1	full_match
ENSG00000123104	ITPR2	Non-Neurological Control	12:26387594:26400127:-	Exon_skipping	NA	2.48688762916061e-08	NA	5.35828126091431e-07	4.3906138185361e-13	chr12:26398873:T:TA	1	0.98	full_match
ENSG00000111110	PPM1H	ALS Spectrum MND	12:62880653:62934491:-	Unannotated_acceptor	NA	0.031992454435753	0.0134795381631341	NA	0.00377287945573277	chr12:62880565:C:G	1	0.44	full_match
ENSG00000135679	MDM2	ALS Spectrum MND	12:68819062:68820324:+	Unannotated_donor	NA	0.00254052545465044	2.61087029773677e-08	0.000154530173110734	5.65799754747696e-12	chr12:68819066:T:A	1	0.3	full_match
ENSG00000022840	RNF10	ALS Spectrum MND	12:120571291:120575791:+	Exon_skipping	NA	0.000895109757954371	0.965903216402607	5.60028875562502e-05	7.73224616162928e-06	chr12:120575693:G:C	2	0.54	full_match
ENSG00000059758	CDK17	ALS Spectrum MND	12:96297721:96297977:-	Unannotated_donor	NA	0.00376455125590258	0.000694647861263054	3.49134922992267e-05	2.65967840615499e-08	chr12:96297973:T:C	1	0.57	full_match
ENSG00000182326	C1S	ALS Spectrum MND	12:7065892:7066517:+	Unannotated_donor	NA	NA	3.30111201576333e-05	9.95324282548893e-07	8.25981837256889e-10	chr12:7065971:G:T	1	0.58	full_match
ENSG00000090376	IRAK3	ALS Spectrum MND	12:66245010:66245158:+	Unannotated_acceptor	NA	NA	0.000221669382416634	2.19888975863114e-05	9.81642747784946e-08	chr12:66245136:G:T	1	0.53	full_match
ENSG00000139508	SLC46A3	ALS Spectrum MND	13:28710843:28712979:-	Unannotated_donor	0.000118872488167332	0.0127283600379098	0.00162073686439812	0.0135173510481299	8.81046320423862e-08	chr13:28713085:C:T	1	0.99	full_match
ENSG00000139496	NUP58	ALS Spectrum MND	13:25339588:25339964:+	Unannotated_donor	0.21407948759757	0.000683298163871582	0.012301231538451	NA	0.000183035064191449	chr13:25339587:G:A	1	0.39	full_match
ENSG00000196199	MPHOSPH8	ALS Spectrum MND	13:19659289:19660581:+	Unannotated_acceptor	0.000676892714232435	2.32272376807785e-05	0.0142146791406872	0.481995652132559	2.48011402082511e-07	chr13:19661696:A:G	1	0.99	partial_match
ENSG00000196199	MPHOSPH8	ALS Spectrum MND	13:19659289:19661705:+	Unannotated_acceptor	6.06566727956448e-08	1.90016399503889e-07	4.2882720485693e-08	2.28379298010672e-05	4.22054933479632e-22	chr13:19661696:A:G	1	0.99	full_match
ENSG00000102710	SUPT20H	ALS Spectrum MND	13:37031616:37031738:-	Unannotated_acceptor	1.53974896366371e-05	NA	2.36440535226201e-05	NA	8.27641147318616e-09	chr13:37031624:C:T	1	0.97	full_match
ENSG00000102699	PARP4	ALS Spectrum MND	13:24492594:24494572:-	Exon_skipping	2.43459858648709e-05	1.29007915461443e-13	NA	4.44089209850063e-16	4.0983693869396e-30	chr13:24493590:A:C	1	0.82	full_match
ENSG00000102763	VWA8	ALS Spectrum MND	13:41886830:41891419:-	Exon_skipping	2.62148081020541e-11	0.00222034615952071	2.41411335366593e-10	NA	2.02063778081651e-20	chr13:41887367:A:C	1	0.42	full_match
ENSG00000172915	NBEA	ALS Spectrum MND	13:35182486:35183975:+	Unannotated_donor	6.21724893790088e-15	2.24265050974282e-14	1.2280001460141e-08	5.09083086797091e-09	1.56268157911149e-39	chr13:35182529:G:T	1	1	full_match
ENSG00000172915	NBEA	ALS Spectrum MND	13:35182643:35183975:+	Unannotated_donor	0.000406276815666295	0.00346199778648515	NA	NA	2.03586489725299e-05	chr13:35182529:G:T	1	1	partial_match
ENSG00000122034	GTF3A	ALS Spectrum MND	13:27425352:27427091:+	Unannotated_donor	0.000233333188877527	NA	0.132019409366092	0.00729828098010876	3.00078172989709e-05	chr13:27425358:C:T	1	0.61	full_match
ENSG00000187676	B3GLCT	ALS Spectrum MND	13:31261082:31274508:+	Exon_skipping	9.9297838418444e-07	NA	8.59082698734248e-06	0.00408914963096563	1.78625464603274e-11	chr13:31269278:G:A	1	0.99	full_match
ENSG00000175198	PCCA	ALS Spectrum MND	13:100209463:100216145:+	Unannotated_acceptor	7.55428142262815e-09	1.48926360354906e-07	6.66181006763189e-05	3.05603699037871e-05	6.50886949799229e-20	chr13:100216245:A:C	1	0.26	full_match
ENSG00000134874	DZIP1	Non-Neurological Control	13:95641855:95643042:-	Exon_skipping	3.17197197396979e-08	5.89423665431354e-09	9.13216038789244e-07	0.000116362625447008	7.22317623163132e-22	chr13:95642243:T:C	1	0.73	partial_match
ENSG00000175198	PCCA	ALS Spectrum MND	13:100301603:100307191:+	Exon_skipping	2.86319457032391e-09	5.165524026296e-07	7.64966861632743e-07	NA	1.37161333420562e-18	chr13:100302999:G:A	1	0.98	full_match
ENSG00000102452	NALCN	Non-Neurological Control	13:101377683:101378569:-	Unannotated_acceptor	1.76402146223609e-08	NA	9.40335254107083e-09	1.16883569489801e-09	3.25113369216457e-22	chr13:101377634:T:C	1	0.69	full_match
ENSG00000088387	DOCK9	ALS Spectrum MND	13:98829756:98831042:-	Unannotated_donor	0.00285055024197112	1.62374695245049e-07	0.000143853901843238	0.00555297281598532	3.01174434368e-12	chr13:98831343:C:T	1	0.78	partial_match
ENSG00000088387	DOCK9	ALS Spectrum MND	13:98829756:98831147:-	Unannotated_donor	6.39623705889214e-06	NA	0.000780420669182602	NA	1.00411550888805e-07	chr13:98831343:C:T	1	0.78	partial_match
ENSG00000102452	NALCN	ALS Spectrum MND	13:101143300:101144759:-	Unannotated_acceptor	1.00906533595513e-06	0.000978638084360828	0.00759620780408032	9.39525775800476e-06	6.55684751006296e-13	chr13:101143248:A:C	1	0.52	full_match
ENSG00000126216	TUBGCP3	Non-Neurological Control	13:112504714:112506389:-	Unannotated_donor	0.00398077963860977	0.816719754290527	0.000553454711095469	NA	0.000183031215432503	chr13:112506633:C:A	1	0.33	full_match
ENSG00000196199	MPHOSPH8	ALS Spectrum MND	13:19659289:19663039:+	Exon_skipping	NA	0.00615550579388158	2.83599391270872e-05	0.00343640340456774	1.4858213279812e-07	chr13:19661696:A:G	1	0.99	partial_match
ENSG00000136098	NEK3	ALS Spectrum MND	13:52136902:52144690:-	Exon_skipping	NA	0.0909686137018786	8.21832822763824e-05	0.00617496712799115	7.41149979312546e-06	chr13:52143988:C:G	1	0.99	full_match
ENSG00000136098	NEK3	ALS Spectrum MND	13:52141069:52144690:-	Exon_skipping	NA	NA	0.000663106988217921	0.000898162338133446	9.13243034432482e-06	chr13:52143988:C:G	1	0.99	full_match
ENSG00000005812	FBXL3	ALS Spectrum MND	13:77018722:77027011:-	Unannotated_donor	NA	0.00211262739528828	0.000797382148177261	NA	2.40792621727323e-05	chr13:77026823:T:C	1	0.24	full_match
ENSG00000092108	SCFD1	ALS Spectrum MND	14:30622399:30626746:+	Unannotated_acceptor	0.000933333616022436	0.0310324954292351	NA	NA	0.000331618632963398	chr14:30626816:A:G	1	0.69	full_match
ENSG00000087301	TXNDC16	ALS Spectrum MND	14:52488486:52488964:-	Unannotated_donor	0.0053764072533482	0.0025710822119529	NA	NA	0.000168493059930052	chr14:52488972:A:G	1	0.25	full_match
ENSG00000053770	AP5M1	ALS Spectrum MND	14:57280422:57282933:+	Exon_skipping	0.000263774921485771	0.0475884611428772	0.00643049834719123	NA	1.216478962447e-05	chr14:57282083:T:G	1	0.24	full_match
ENSG00000131966	ACTR10	ALS Spectrum MND	14:58219729:58223782:+	Exon_skipping	1.27339507183244e-06	0.0900957200513341	0.000577154381727452	NA	1.98057387592378e-08	chr14:58223706:G:A	1	0.3	full_match
ENSG00000139974	SLC38A6	ALS Spectrum MND	14:60987157:61019540:+	Unannotated_donor	0.00103174246697146	0.000187700058009055	NA	0.357702304970043	1.06240015349614e-05	chr14:61015943:G:T	1	0.29	full_match
ENSG00000023608	SNAPC1	ALS Spectrum MND	14:61762588:61767211:+	Exon_skipping	0.0322042873045476	NA	1.2711572779267e-05	0.000239128332495397	2.83525495104559e-08	chr14:61766917:A:T	1	0.49	full_match
ENSG00000126785	RHOJ	ALS Spectrum MND	14:63269168:63283120:+	Exon_skipping	6.69491352747187e-05	6.73901409697919e-05	0.0303254703046021	0.00333473803175499	1.94238283309481e-09	chr14:63281136:G:T	1	0.54	full_match
ENSG00000100461	RBM23	ALS Spectrum MND	14:22906362:22908332:-	Unannotated_acceptor	0.0343891128121478	8.41169911502959e-09	0.00596509382748756	NA	6.81406336702658e-10	chr14:22906369:C:T	1	1	full_match
ENSG00000100461	RBM23	ALS Spectrum MND	14:22906362:22909482:-	Unannotated_acceptor	6.88338275267597e-15	5.55151551062671e-06	4.44089209850063e-16	NA	5.57635304788099e-32	chr14:22906369:C:T	1	1	full_match
ENSG00000129493	HEATR5A	Non-Neurological Control	14:31306810:31307892:-	Unannotated_acceptor	4.06952020970408e-08	0.00605401227941238	NA	1.24651400312814e-11	3.57368121176476e-18	chr14:31306879:C:A	1	0.65	full_match
ENSG00000012983	MAP4K5	ALS Spectrum MND	14:50423176:50428661:-	Exon_skipping	4.44089209850063e-16	4.44089209850063e-16	1.66533453693773e-14	1.93178806284777e-14	2.6023805569926e-53	chr14:50425906:C:T	1	0.99	full_match
ENSG00000126785	RHOJ	ALS Spectrum MND	14:63269168:63283120:+	Exon_skipping	1.14629635306063e-05	2.80951206743651e-07	0.394009593115036	7.69054184335261e-07	1.24810036826465e-14	chr14:63281136:G:T	1	0.54	full_match
ENSG00000140022	STON2	ALS Spectrum MND	14:81427212:81436403:-	Unannotated_donor	8.21787082827541e-12	4.44089209850063e-16	4.44089209850063e-16	2.13524753434058e-11	1.04226840335925e-47	chr14:81436320:C:G	1	1	full_match
ENSG00000133997	MED6	ALS Spectrum MND	14:70586287:70591265:-	Unannotated_acceptor	1.76203424073762e-07	6.79911038581338e-09	0.0165625644084963	0.000405238820685438	1.41740677210111e-16	chr14:70586181:T:C	1	0.49	full_match
ENSG00000165934	CPSF2	ALS Spectrum MND	14:92135535:92138231:+	Unannotated_donor	0.0758470437099572	0.030131900626962	0.209537636015581	0.00879104126592001	0.00170951877749038	chr14:92135540:T:G	1	0.59	full_match
ENSG00000133943	DGLUCY	ALS Spectrum MND	14:91196474:91199779:+	Unannotated_acceptor	NA	NA	0.000129605825998524	0.000280686620682813	6.5951837786084e-07	chr14:91199755:A:C	1	1	full_match
ENSG00000100764	PSMC1	ALS Spectrum MND	14:90270448:90272272:+	Unannotated_donor	0.000119311429439106	0.000875389196173693	0.0209955273446147	5.03685720087965e-06	6.71673830105932e-11	chr14:90270426:G:C	1	0.46	full_match
ENSG00000185100	ADSSL1	ALS Spectrum MND	14:104735122:104739327:+	Exon_skipping	0.00181148586112534	NA	NA	1.94219866163081e-05	6.39012437795777e-07	chr14:104738440:T:C	1	0.54	partial_match
ENSG00000088808	PPP1R13B	ALS Spectrum MND	14:103754244:103778744:-	Exon_skipping	5.63713009604783e-09	NA	0.0695111441116409	0.00730923268668615	1.09062357595384e-09	chr14:103757754:A:T	1	0.26	full_match
ENSG00000185567	AHNAK2	ALS Spectrum MND	14:104956719:104957409:-	Unannotated_acceptor	0.000418974788860105	0.00238256751661137	0.00150597033702393	1.52381329776574e-09	2.75693240828689e-14	chr14:104956721:TGCCCCA:T	1	0.64	full_match
ENSG00000165959	CLMN	ALS Spectrum MND	14:95204463:95213218:-	Exon_skipping	0.000827061447453925	NA	NA	0.000857843665100333	1.07549516871844e-05	chr14:95210880:C:G	1	0.98	partial_match
ENSG00000165959	CLMN	ALS Spectrum MND	14:95209477:95213218:-	Exon_skipping	1.63487778870319e-09	NA	NA	2.34154495792893e-09	1.57352444545047e-16	chr14:95210880:C:G	1	0.98	partial_match
ENSG00000075413	MARK3	ALS Spectrum MND	14:103428440:103429192:+	Unannotated_acceptor	0.000119445006652619	NA	NA	3.50830475781549e-14	1.71867752508141e-16	chr14:103429207:A:C	1	0.4	full_match
ENSG00000213928	IRF9	ALS Spectrum MND	14:24164134:24164592:+	Unannotated_acceptor	NA	0.102050811441617	0.0375467121514115	0.0290001614032427	0.00572869959881893	chr14:24164585:A:G	1	0.47	full_match
ENSG00000129566	TEP1	ALS Spectrum MND	14:20376264:20377599:-	Exon_skipping	NA	NA	0.000281965598414091	0.000320920091030352	1.55803368191592e-06	chr14:20377493:C:T	1	0.98	partial_match
ENSG00000213983	AP1G2	ALS Spectrum MND	14:23563856:23564159:-	Unannotated_donor	NA	1.23727361689419e-09	0.00431089991327882	1.50704466204132e-05	5.82587475700865e-14	chr14:23564045:C:T	1	1	partial_match
ENSG00000165379	LRFN5	ALS Spectrum MND	14:41767029:41815984:+	Unannotated_acceptor	NA	2.87274271038029e-09	NA	0.00647769783471763	4.78382607234117e-10	chr14:41815995:A:G	1	0.4	full_match
ENSG00000151338	MIPOL1	Non-Neurological Control	14:37285447:37308348:+	Exon_skipping	NA	0.0106940719216435	NA	0.00242634826674726	0.000299938899941271	chr14:37308090:G:A	1	0.96	full_match
ENSG00000070269	TMEM260	Non-Neurological Control	14:56612285:56613397:+	Unannotated_acceptor	NA	8.94849114378982e-05	NA	8.28237415433364e-05	1.46156042104667e-07	chr14:56613410:T:C	1	0.35	full_match
ENSG00000070269	TMEM260	Non-Neurological Control	14:56613432:56615943:+	Unannotated_donor	NA	0.0345624596345608	NA	7.62318475011625e-08	5.46830602382215e-08	chr14:56613410:T:C	1	0.35	full_match
ENSG00000042317	SPATA7	ALS Spectrum MND	14:88429463:88433134:+	Exon_skipping	NA	1.35235436182768e-08	0.000432078237873501	0.000501117898826342	1.74048349650295e-12	chr14:88431244:CTTCG:C	1	0.21	full_match
ENSG00000165548	TMEM63C	ALS Spectrum MND	14:77181897:77213445:+	Exon_skipping	NA	0.00132075766443274	0.0503280782191549	0.00822209833428489	6.52467887418884e-05	chr14:77196146:G:A	1	0.2	full_match
ENSG00000186648	CARMIL3	ALS Spectrum MND	14:24066699:24068583:+	Unannotated_donor	NA	NA	2.04583181455664e-05	2.57657302826786e-07	1.42158654744599e-10	chr14:24066657:GT:G	1	0.97	full_match
ENSG00000168970	JMJD7-PLA2G4B	ALS Spectrum MND	15:41846835:41847339:+	Unannotated_acceptor	0.000388155090979891	0.0195429105079774	5.6104476620078e-10	NA	2.47515003266583e-12	chr15:41847334:CA:C	1	0.99	partial_match
ENSG00000138600	SPPL2A	ALS Spectrum MND	15:50726377:50732602:-	Exon_skipping	0.0010992059461441	NA	0.00403920986938533	0.000104719321137869	1.17807875412307e-07	chr15:50731041:T:G	1	0.95	partial_match
ENSG00000198146	ZNF770	ALS Spectrum MND	15:34984178:34987556:-	Unannotated_acceptor	0.000192651834182378	2.90032747773949e-06	0.00328971330787753	NA	7.22615898814923e-10	chr15:34983962:T:C	1	0.65	full_match
ENSG00000021776	AQR	ALS Spectrum MND	15:34944428:34948341:-	Unannotated_donor	0.00473841354664817	NA	NA	0.000235151466041694	1.63875713520169e-05	chr15:34948309:G:A	1	0.32	full_match
ENSG00000171262	FAM98B	ALS Spectrum MND	15:38464177:38464812:+	Unannotated_acceptor	0.0245125831127364	0.0202006321953385	NA	NA	0.00426371299776305	chr15:38464927:A:G	1	0.72	full_match
ENSG00000171262	FAM98B	ALS Spectrum MND	15:38464927:38465268:+	Unannotated_donor	0.00107108207702344	0.00405839665925334	NA	NA	5.80136371048302e-05	chr15:38464927:A:G	1	0.72	full_match
ENSG00000150667	FSIP1	ALS Spectrum MND	15:39739789:39741702:-	Unannotated_donor	8.10004185947122e-07	5.74397400845417e-05	0.343260502595783	0.00852756433224977	6.5407976825232e-10	chr15:39741806:T:G	1	0.21	full_match
ENSG00000260916	CCPG1	ALS Spectrum MND	15:55365309:55367492:-	Unannotated_donor	0.0090229467766807	5.02922126834893e-05	NA	NA	7.08159118554985e-06	chr15:55367488:T:C	1	0.5	full_match
ENSG00000104043	ATP8B4	ALS Spectrum MND	15:49934182:49957937:-	Unannotated_donor	0.276983643586174	0.000299956523402978	0.00350383501589113	0.00433124049480194	2.09997444687439e-06	chr15:49957934:C:T	1	0.6	full_match
ENSG00000104043	ATP8B4	ALS Spectrum MND	15:49957977:49961976:-	Unannotated_acceptor	0.280871520834195	0.000432701488497944	0.49916247225733	0.00055059688483583	3.39574391220131e-05	chr15:49957934:C:T	1	0.6	full_match
ENSG00000166963	MAP1A	ALS Spectrum MND	15:43529508:43529722:+	Unannotated_acceptor	0.000339156490532844	0.0131010625385668	0.00436677056078216	0.00300930633949381	1.44972543307528e-07	chr15:43529700:G:A	1	0.51	full_match
ENSG00000174485	DENND4A	ALS Spectrum MND	15:65756502:65761359:-	Unannotated_acceptor	1.27249564219056e-08	5.04345454288568e-11	2.29007852681207e-08	NA	2.68891948593824e-23	chr15:65756485:TAA:T	1	0.37	full_match
ENSG00000129003	VPS13C	ALS Spectrum MND	15:61918784:61919288:-	Unannotated_acceptor	9.03572710120315e-05	0.00653472864208249	NA	5.62337474696584e-06	1.25088080219399e-09	chr15:61918731:T:C	1	0.86	full_match
ENSG00000090487	SPG21	ALS Spectrum MND	15:64981025:64983180:-	Unannotated_donor	0.000172007455862211	NA	3.39036643848267e-06	0.00121363256488705	2.97485218325111e-10	chr15:64983261:C:A	1	0.41	full_match
ENSG00000090487	SPG21	ALS Spectrum MND	15:64983258:64983506:-	Unannotated_acceptor	0.00279593845451531	NA	3.93438735946106e-06	2.96039463003606e-05	1.44302745873655e-10	chr15:64983261:C:A	1	0.41	full_match
ENSG00000157890	MEGF11	ALS Spectrum MND	15:65916276:65917965:-	Exon_skipping	0.0133284521203998	0.227730713636394	0.465876244974679	0.00306741051197679	0.00174973161923883	chr15:65916825:T:TAA	1	0.86	full_match
ENSG00000157734	SNX22	ALS Spectrum MND	15:64153024:64153244:+	Unannotated_donor	5.46229728115577e-14	3.63484797816227e-11	9.23487952775304e-11	4.92947469732385e-07	1.22012383390809e-35	chr15:64153023:G:A	1	0.39	full_match
ENSG00000156218	ADAMTSL3	ALS Spectrum MND	15:83929369:83942595:+	Unannotated_donor	0.00243405210740288	NA	0.00340515843347466	1.32535902697128e-07	4.47839695640315e-10	chr15:83929209:G:A	1	0.53	full_match
ENSG00000140600	SH3GL3	ALS Spectrum MND	15:83568672:83576582:+	Exon_skipping	4.217648452709e-11	0.0712548665796422	0.0491342214364485	0.000200780333238004	2.94990703004702e-13	chr15:83572676:A:G	1	0.61	partial_match
ENSG00000103723	AP3B2	ALS Spectrum MND	15:82664943:82665434:-	Unannotated_donor	4.1747780528123e-06	1.78517800542011e-09	0.0654522413236023	NA	3.20859280446371e-13	chr15:82665432:C:CTT	1	0.76	full_match
ENSG00000103723	AP3B2	ALS Spectrum MND	15:82664943:82665434:-	Unannotated_donor	0.0459720933947867	NA	0.0276138014408049	NA	0.00973572490993828	chr15:82665432:C:CTT	1	0.76	full_match
ENSG00000128989	ARPP19	ALS Spectrum MND	15:52557222:52568689:-	Unannotated_donor	NA	0.0338712218251254	NA	0.0227647425635773	0.00629789010517063	chr15:52568661:ACGTTGGAACTCCCAATTCGTCGG:A	1	0.6	full_match
ENSG00000117906	RCN2	Non-Neurological Control	15:76947517:76948337:+	Unannotated_acceptor	NA	0.236412417417277	7.53508183735097e-05	0.000407762502940834	1.41892256026506e-06	chr15:76948347:A:G	2	0.27	full_match
ENSG00000104043	ATP8B4	ALS Spectrum MND	15:50074185:50113197:-	Unannotated_donor	NA	NA	0.000537366551874197	2.94012041506253e-05	2.99605498193454e-07	chr15:50107008:C:A	1	0.2	full_match
ENSG00000103740	ACSBG1	ALS Spectrum MND	15:78234539:78245268:-	Unannotated_acceptor	NA	NA	1.35853292837496e-07	1.70892056061689e-09	8.58980166067734e-15	chr15:78234550:C:T	1	0.56	full_match
ENSG00000187720	THSD4	ALS Spectrum MND	15:71547387:71660529:+	Unannotated_donor	NA	NA	0.000153682131649235	6.74686399859681e-07	2.48741986816085e-09	chr15:71547391:G:A	1	0.52	full_match
ENSG00000090565	RAB11FIP3	Non-Neurological Control	16:519024:519756:+	Unannotated_acceptor	9.10382880192628e-15	6.17550455217497e-12	3.63620245025231e-12	NA	7.46980171190352e-34	chr16:519754:G:C	1	0.33	full_match
ENSG00000126602	TRAP1	ALS Spectrum MND	16:3686136:3687096:-	Unannotated_donor	0.0041309986112763	0.00269896020235927	0.0562097114446902	NA	7.35010711705153e-05	chr16:3689050:C:T	1	0.23	partial_match
ENSG00000103148	NPRL3	ALS Spectrum MND	16:88890:89764:-	Unannotated_donor	2.85135497564148e-05	NA	4.44089209850063e-16	NA	5.92805806800432e-19	chr16:89766:C:T	1	0.81	full_match
ENSG00000138834	MAPK8IP3	Non-Neurological Control	16:1729603:1743331:+	Unannotated_donor	0.00320665978169976	0.0261538960521635	NA	NA	0.000871062689086483	chr16:1729583:G:A	1	0.38	full_match
ENSG00000138834	MAPK8IP3	Non-Neurological Control	16:1729603:1743334:+	Unannotated_donor	7.10965406227615e-05	1.03087739899976e-07	NA	NA	1.95243223451226e-10	chr16:1729583:G:A	1	0.38	full_match
ENSG00000008710	PKD1	Non-Neurological Control	16:2093093:2093645:-	Unannotated_donor	0.000113766994114251	0.00040950582801047	NA	0.0622415055253627	6.2022145908432e-07	chr16:2093640:G:A	1	0.35	full_match
ENSG00000166164	BRD7	ALS Spectrum MND	16:50354482:50354726:-	Unannotated_donor	1.02140518265514e-14	8.21565038222616e-15	1.55431223447522e-15	1.24344978758018e-14	6.18470443128135e-52	chr16:50354793:C:T	1	0.97	full_match
ENSG00000166164	BRD7	ALS Spectrum MND	16:50354482:50368089:-	Exon_skipping	0.00801418477637017	NA	NA	0.00252442799452024	0.000238896117429217	chr16:50354793:C:T	1	0.97	partial_match
ENSG00000103544	VPS35L	ALS Spectrum MND	16:19628753:19633091:+	Exon_skipping	1.21378553681328e-05	0.000114078208358626	0.0210800199800587	0.000877132687358673	1.44162591491306e-10	chr16:19629822:T:G	1	0.98	partial_match
ENSG00000103544	VPS35L	ALS Spectrum MND	16:19629835:19633091:+	Unannotated_donor	4.44089209850063e-16	1.16093157309649e-09	3.0044855492406e-12	8.90176821144451e-13	3.16100642554603e-43	chr16:19629822:T:G	1	0.98	full_match
ENSG00000103544	VPS35L	ALS Spectrum MND	16:19630130:19633091:+	Unannotated_donor	0.000363377322991187	2.14784249497058e-07	7.36660832334479e-08	8.56813264782375e-08	1.51952768035983e-20	chr16:19629822:T:G	1	0.98	partial_match
ENSG00000197302	ZNF720	ALS Spectrum MND	16:31719053:31722625:+	Unannotated_donor	0.239973102132981	0.000687951530141229	0.0163375190780113	0.816043916192695	0.00102850881676775	chr16:31719051:T:C	1	0.34	full_match
ENSG00000103356	EARS2	ALS Spectrum MND	16:23544703:23557204:-	Exon_skipping	0.00315508463007608	0.0040458978928879	0.003318257336129	0.000457164096818286	5.48321945855446e-08	chr16:23552147:A:G	1	0.94	full_match
ENSG00000102893	PHKB	ALS Spectrum MND	16:47592436:47593499:+	Unannotated_donor	0.00469602312982476	NA	NA	0.000333718832496555	2.25140897538213e-05	chr16:47592441:A:G	1	0.9	full_match
ENSG00000183044	ABAT	ALS Spectrum MND	16:8731589:8735698:+	Unannotated_donor	0.016559880986265	NA	NA	0.0359812645015054	0.00502031331798908	chr16:8731587:T:C	1	0.38	full_match
ENSG00000103150	MLYCD	ALS Spectrum MND	16:83912367:83937130:+	Unannotated_acceptor	6.11010752371577e-05	NA	0.0028656020291622	NA	2.89915545555197e-06	chr16:83914906:T:C	1	0.31	full_match
ENSG00000140943	MBTPS1	ALS Spectrum MND	16:84056135:84060681:-	Exon_skipping	4.44089209850063e-16	1.45276582137477e-05	1.10612686565759e-07	5.10624656335779e-07	2.88293345504409e-29	chr16:84059297:C:A	1	0.6	full_match
ENSG00000102996	MMP15	ALS Spectrum MND	16:58040758:58041616:+	Unannotated_donor	3.19280608707118e-06	0.0121356139595212	0.000482771898749679	0.00534154295576572	4.94545966159406e-10	chr16:58040698:G:A	1	0.63	full_match
ENSG00000102908	NFAT5	ALS Spectrum MND	16:69566374:69613898:+	Unannotated_acceptor	1.05449615870334e-05	1.43919769435286e-08	4.44089209850063e-16	3.04851699439723e-11	2.50397890361831e-34	chr16:69613930:A:G	1	0.51	full_match
ENSG00000205336	ADGRG1	ALS Spectrum MND	16:57641708:57642975:+	Unannotated_acceptor	0.0167540026724236	0.00515931709086059	0.00036824894457177	0.00565531629129135	3.88464065558717e-07	chr16:57643085:A:G	1	0.46	full_match
ENSG00000125107	CNOT1	Non-Neurological Control	16:58625656:58629727:-	Unannotated_acceptor	4.63488802893153e-10	NA	1.96051239687023e-08	5.33704858085571e-10	9.20083954175599e-24	chr16:58625555:G:T	1	0.26	full_match
ENSG00000131148	EMC8	ALS Spectrum MND	16:85781280:85788880:-	Unannotated_donor	0.0132833703937512	0.119391718689841	NA	1.19023924582962e-06	4.20659537084362e-07	chr16:85788969:C:G	1	0.48	full_match
ENSG00000188827	SLX4	Non-Neurological Control	16:3601191:3606473:-	Exon_skipping	NA	0.0392407759606865	NA	0.0375783614309881	0.0110880872893051	chr16:3602235:C:T	1	0.67	partial_match
ENSG00000182149	IST1	ALS Spectrum MND	16:71923370:71924768:+	Unannotated_donor	NA	2.07912048022507e-07	0.00715411535251476	0.00136202797855245	7.90923577595599e-10	chr16:71923370:C:G	1	0.41	full_match
ENSG00000141076	UTP4	ALS Spectrum MND	16:69167185:69167872:+	Unannotated_acceptor	NA	0.00128145321891693	NA	0.00048131394189066	9.43598373757762e-06	chr16:69167868:G:T	1	0.22	full_match
ENSG00000102908	NFAT5	Non-Neurological Control	16:69566374:69613898:+	Unannotated_acceptor	NA	1.40841216245136e-06	7.10565561945486e-09	NA	3.32609864289393e-13	chr16:69613930:A:G	1	0.51	full_match
ENSG00000213853	EMP2	ALS Spectrum MND	16:10543660:10547430:-	Unannotated_donor	NA	NA	5.74106148931719e-05	0.0164879404819644	1.40760718836055e-05	chr16:10547539:C:A	1	1	partial_match
ENSG00000154957	ZNF18	ALS Spectrum MND	17:11978744:11979665:-	Unannotated_donor	6.4580079062182e-09	NA	1.47152908418491e-05	1.57963842006836e-09	1.97223645666685e-19	chr17:11979661:T:C	1	0.31	full_match
ENSG00000154957	ZNF18	ALS Spectrum MND	17:11979777:11983296:-	Unannotated_acceptor	8.91767261983478e-05	0.112490600185916	0.0116547513491843	0.061315734457104	9.2824806816476e-06	chr17:11979661:T:C	1	0.31	full_match
ENSG00000166596	CFAP52	ALS Spectrum MND	17:9628820:9635404:+	Exon_skipping	0.00962009216676685	0.41363368895227	0.625834167809394	0.0467186129245585	0.0203596133887267	chr17:9632916:C:T	1	0.38	full_match
ENSG00000108559	NUP88	ALS Spectrum MND	17:5414134:5419353:-	Exon_skipping	0.00022724880847802	0.075576773092302	8.33033642066994e-11	0.000121594511520273	2.5068229295357e-15	chr17:5416687:A:C	1	0.85	full_match
ENSG00000177370	TIMM22	ALS Spectrum MND	17:999584:1001814:+	Unannotated_acceptor	0.0373289386477784	1.13605347351609e-09	7.64186100132846e-06	0.132301902457399	4.14647958162053e-13	chr17:1000997:CTGTT:C	1	0.26	full_match
ENSG00000129219	PLD2	ALS Spectrum MND	17:4814711:4815763:+	Exon_skipping	2.84031763064796e-06	0.00027532005660813	0.00200233386364634	2.01798892307536e-06	3.7154298548859e-14	chr17:4815586:G:A	1	0.94	full_match
ENSG00000167925	GHDC	ALS Spectrum MND	17:42190270:42190831:-	Exon_skipping	0.0040692868595813	NA	8.31370083886895e-10	0.00871256080208926	1.52528643367513e-11	chr17:42190623:C:G	1	0.98	full_match
ENSG00000007202	KIAA0100	ALS Spectrum MND	17:28643226:28643609:-	Unannotated_acceptor	2.35214366599568e-05	0.217494649110349	0.000408350387031797	0.00220576933187333	1.535435195206e-08	chr17:28643219:C:A	1	0.22	full_match
ENSG00000007202	KIAA0100	ALS Spectrum MND	17:28643226:28643609:-	Unannotated_acceptor	0.000184029957266407	0.00492444945593595	0.00798729632833561	NA	1.41446661488926e-06	chr17:28643219:C:A	1	0.22	full_match
ENSG00000160551	TAOK1	Non-Neurological Control	17:29450213:29451454:+	Unannotated_donor	0.00567704622513587	0.0367274390493317	NA	NA	0.00197568521722353	chr17:29450218:C:G	1	0.32	full_match
ENSG00000007202	KIAA0100	ALS Spectrum MND	17:28643226:28643609:-	Unannotated_acceptor	0.000130796525034116	0.00658195881307244	0.00775518043818879	0.000158441578592905	4.12896337683687e-09	chr17:28643219:C:A	1	0.22	full_match
ENSG00000037042	TUBG2	ALS Spectrum MND	17:42661227:42663376:+	Unannotated_donor	1.63703402167314e-07	0.137119550681546	0.000707352632744573	4.79886979336541e-05	5.84588953488198e-12	chr17:42663039:C:T	1	0.4	full_match
ENSG00000087095	NLK	ALS Spectrum MND	17:28130753:28132619:+	Unannotated_donor	0.0171598466801521	0.0427008986877278	0.0149179938213704	0.0592309847572361	0.000387877473729781	chr17:28130758:A:G	1	0.89	full_match
ENSG00000126653	NSRP1	ALS Spectrum MND	17:30159964:30172541:+	Unannotated_donor	0.00422805232692225	0.00428091110005213	0.103252687704507	9.93166393570277e-09	1.07660706207991e-10	chr17:30159677:G:C	1	0.32	full_match
ENSG00000275700	AATF	Non-Neurological Control	17:37019058:37020933:+	Unannotated_donor	1.09942938530949e-07	0.00892809029471842	1.43912204753072e-06	NA	8.75517595056832e-13	chr17:37019073:G:A	1	1	full_match
ENSG00000170921	TANC2	ALS Spectrum MND	17:63411683:63411997:+	Unannotated_donor	0.00638949885405293	NA	3.25780118437535e-08	NA	4.84854826425159e-09	chr17:63411691:G:A	1	0.62	full_match
ENSG00000167863	ATP5PD	ALS Spectrum MND	17:75042659:75046934:-	Unannotated_donor	3.63349597076734e-08	6.47018517963005e-06	9.66773552033562e-05	0.000168565992196834	7.07591637196519e-17	chr17:75046932:G:T	1	0.85	full_match
ENSG00000108946	PRKAR1A	ALS Spectrum MND	17:68530001:68533626:+	Unannotated_acceptor	0.010120610401809	0.0151375611236675	0.0206184566245813	NA	0.000296516058174565	chr17:68533620:A:T	1	0.22	full_match
ENSG00000133195	SLC39A11	ALS Spectrum MND	17:72648961:72736649:-	Exon_skipping	0.000932581595920912	0.0217340944430839	NA	NA	0.000239302301901	chr17:72649164:A:G	1	0.34	full_match
ENSG00000266714	MYO15B	ALS Spectrum MND	17:75619476:75619878:+	Exon_skipping	0.00047327088450122	0.0181612380872462	NA	NA	0.000108852076040655	chr17:75619800:G:A	1	0.98	partial_match
ENSG00000183077	AFMID	ALS Spectrum MND	17:78191060:78201021:+	Unannotated_acceptor	4.44089209850063e-16	NA	2.02060590481778e-14	4.44089209850063e-16	2.12361945039674e-41	chr17:78201061:A:ATGGAGACGGCGAAGGGGAGAAAGTGGACATTTACTTCCCCGACGAG	1	0.26	full_match
ENSG00000108946	PRKAR1A	ALS Spectrum MND	17:68530001:68533626:+	Unannotated_acceptor	0.0411164956447478	0.792478808118868	0.0298462629991565	0.00863009770283951	0.00291331109672466	chr17:68533620:A:T	1	0.22	full_match
ENSG00000068097	HEATR6	ALS Spectrum MND	17:60067732:60070705:-	Exon_skipping	6.3504757008559e-13	NA	3.47277762102749e-13	NA	1.27412965783794e-23	chr17:60069710:C:T	1	0.84	full_match
ENSG00000108395	TRIM37	ALS Spectrum MND	17:59070947:59075629:-	Unannotated_donor	3.59712259978551e-14	1.35447209004269e-14	5.28304067159979e-11	1.91165971941132e-10	1.08976644715814e-42	chr17:59075647:C:G	1	0.97	partial_match
ENSG00000154258	ABCA9	ALS Spectrum MND	17:69008235:69016252:-	Exon_skipping	2.44209342181723e-05	0.000244795952491605	1.19623242422762e-08	0.0180818848197046	1.62117793720443e-14	chr17:69012054:T:A	1	0.24	full_match
ENSG00000154265	ABCA5	ALS Spectrum MND	17:69271289:69273866:-	Unannotated_donor	0.00107567598916325	0.0803447820195775	3.51149398669648e-07	NA	9.66528464978919e-09	chr17:69273903:C:T	1	0.5	full_match
ENSG00000092931	MFSD11	Non-Neurological Control	17:76754087:76769745:+	Exon_skipping	0.0033510317871428	6.27529082031231e-08	0.637412946202663	NA	3.78159263481723e-08	chr17:76767384:A:C	1	1	partial_match
ENSG00000181610	MRPS23	ALS Spectrum MND	17:57849410:57849947:-	Unannotated_donor	0.000762446480470969	5.12216129511245e-08	0.000132901717877276	0.00188423125538706	1.05822790107215e-13	chr17:57849944:C:T	1	0.74	full_match
ENSG00000108588	CCDC47	ALS Spectrum MND	17:63752799:63756239:-	Exon_skipping	0.0184483253011904	0.038028519254091	NA	0.000189465818345447	1.88993182594804e-05	chr17:63754518:T:A	1	0.21	full_match
ENSG00000169710	FASN	ALS Spectrum MND	17:82082103:82082322:-	Unannotated_acceptor	0.0152277415893227	0.020877758734178	NA	0.0598493554694515	0.00134987954160128	chr17:82082127:G:A	1	0.27	full_match
ENSG00000141556	TBCD	ALS Spectrum MND	17:82893632:82900595:+	Unannotated_acceptor	0.0185424902153422	NA	0.0435057094874516	1.2527756080738e-05	1.908820697576e-06	chr17:82900632:T:G	1	0.48	full_match
ENSG00000184060	ADAP2	ALS Spectrum MND	17:30922108:30926826:+	Exon_skipping	NA	NA	0.00183174095476635	0.00173705627128973	4.34576961686996e-05	chr17:30923071:G:A	1	0.91	full_match
ENSG00000196535	MYO18A	Non-Neurological Control	17:29137084:29165941:-	Unannotated_acceptor	NA	0.195358161327875	0.0328373208039485	0.00911806267303872	0.0034068966531232	chr17:29137084:T:C	1	0.39	full_match
ENSG00000108946	PRKAR1A	ALS Spectrum MND	17:68530001:68533626:+	Unannotated_acceptor	NA	0.0715379326245216	0.000572392671933208	2.95198549937759e-06	3.43996540035893e-08	chr17:68533620:A:T	1	0.22	full_match
ENSG00000070731	ST6GALNAC2	ALS Spectrum MND	17:76578816:76584631:-	Unannotated_donor	NA	NA	8.24071921812219e-10	4.44089209850063e-16	2.09576129099273e-23	chr17:76584627:G:C	1	0.95	full_match
ENSG00000070731	ST6GALNAC2	ALS Spectrum MND	17:76584734:76585683:-	Unannotated_acceptor	NA	0.293232051115165	8.43702885333641e-12	4.44089209850063e-16	2.18612171212557e-24	chr17:76584627:G:C	1	0.95	full_match
ENSG00000154265	ABCA5	ALS Spectrum MND	17:69261259:69264734:-	Exon_skipping	NA	0.00946631668560172	0.00227583306986645	NA	0.000253040566200311	chr17:69261748:C:T	1	0.31	full_match
ENSG00000125450	NUP85	ALS Spectrum MND	17:75208620:75211991:+	Exon_skipping	NA	0.000643977823073794	0.00760721314039925	0.000682848741277997	7.05660933495036e-07	chr17:75209821:A:G	1	0.99	partial_match
ENSG00000177370	TIMM22	Non-Neurological Control	17:999584:1001814:+	Unannotated_acceptor	NA	NA	0.000143471173364551	0.000416930074486066	1.05469933898078e-06	chr17:1000990:GTTCT:G	1	0.3	full_match
ENSG00000182173	TSEN54	ALS Spectrum MND	17:75522333:75523662:+	Exon_skipping	NA	NA	0.000414331394409162	0.000180308003548291	1.3006302370382e-06	chr17:75523335:G:A	1	0.25	full_match
ENSG00000141198	TOM1L1	ALS Spectrum MND	17:54949623:54960565:+	Exon_skipping	NA	NA	0.000344923092518989	0.036993721656142	0.000156554806430913	chr17:54950027:CTCTT:C	1	0.5	full_match
ENSG00000158201	ABHD3	ALS Spectrum MND	18:21683965:21685196:-	Unannotated_donor	0.023348002846048	NA	NA	0.00507353479208872	0.00118942120077728	chr18:21685407:A:C	1	0.52	full_match
ENSG00000141452	RMC1	ALS Spectrum MND	18:23515996:23518889:+	Exon_skipping	0.0602685808219687	0.697294881994133	0.000256121814572019	0.0483008546669299	0.000324968732865012	chr18:23516355:T:A	1	0.2	full_match
ENSG00000152223	EPG5	ALS Spectrum MND	18:45944751:45946662:-	Unannotated_acceptor	0.00195108897435614	NA	NA	0.00423096972586423	0.000104877209245431	chr18:45944120:C:T	1	1	partial_match
ENSG00000168502	MTCL1	ALS Spectrum MND	18:8714249:8718423:+	Unannotated_donor	0.0128453635224688	0.0193073847848861	0.944574224792425	0.406705958000898	0.0176645989872076	chr18:8714195:A:G	1	0.21	full_match
ENSG00000152223	EPG5	ALS Spectrum MND	18:45901167:45903939:-	Unannotated_donor	0.494720415218595	0.00128185421002436	0.000539873025567017	0.188382897141008	5.87586490511756e-05	chr18:45903935:T:TTCAC	2	0.98	full_match
ENSG00000082397	EPB41L3	Non-Neurological Control	18:5428465:5431210:-	Unannotated_donor	0.00874154326263343	0.00749327456966342	0.0171365872852405	0.000777373275520521	1.52892668366964e-06	chr18:5431391:T:A	1	0.39	full_match
ENSG00000078043	PIAS2	ALS Spectrum MND	18:46815349:46818380:-	Unannotated_donor	3.66239373827959e-06	0.00934036404682836	0.000649292991523387	0.0125826192726819	1.25010167949761e-09	chr18:46818381:T:C	1	0.75	full_match
ENSG00000141401	IMPA2	ALS Spectrum MND	18:12012221:12014264:+	Unannotated_donor	NA	3.09812249810193e-05	NA	0.00125812879260478	7.03959476151342e-07	chr18:12012220:G:A	1	0.85	full_match
ENSG00000141664	ZCCHC2	ALS Spectrum MND	18:62570231:62574062:+	Unannotated_acceptor	7.66720020806133e-13	NA	5.19495135797854e-09	2.32815833278721e-09	2.13501156963905e-26	chr18:62574056:G:C	1	0.9	full_match
ENSG00000167315	ACAA2	ALS Spectrum MND	18:49791599:49792250:-	Unannotated_donor	4.21884749357559e-15	6.66133814775094e-16	4.44089209850063e-16	9.76996261670138e-15	5.18688330861945e-54	chr18:49792152:C:T	1	0.67	full_match
ENSG00000101546	RBFA	ALS Spectrum MND	18:80044285:80048113:+	Unannotated_acceptor	NA	0.0058775762024863	NA	0.0274562017266495	0.00157047396522372	chr18:80045757:CTCT:C	1	0.57	full_match
ENSG00000167315	ACAA2	ALS Spectrum MND	18:49791599:49792250:-	Unannotated_donor	1.07329700682612e-10	1.27853283515833e-12	5.32907051820075e-14	NA	2.45313968018786e-32	chr18:49792152:C:T	1	0.67	full_match
ENSG00000091157	WDR7	Non-Neurological Control	18:56754864:56756582:+	Unannotated_donor	9.07113113512992e-08	2.11494377566623e-10	NA	NA	7.57659145914492e-16	chr18:56754710:TTAGA:T	1	0.28	full_match
ENSG00000091164	TXNL1	ALS Spectrum MND	18:56611097:56611376:-	Unannotated_donor	0.0119265591897237	NA	0.00998458400470947	0.00711550557885832	9.55088633698163e-05	chr18:56614423:C:A	1	0.99	partial_match
ENSG00000091164	TXNL1	ALS Spectrum MND	18:56611097:56613835:-	Unannotated_donor	4.44089209850063e-16	4.44089209850063e-16	1.99840144432528e-14	3.10862446895044e-15	5.21115488204894e-54	chr18:56614423:C:A	1	0.99	partial_match
ENSG00000091164	TXNL1	ALS Spectrum MND	18:56611097:56616244:-	Exon_skipping	0.000703315654032366	0.000643178093700181	0.092039108312411	NA	6.76137069963036e-06	chr18:56614423:C:A	1	0.99	partial_match
ENSG00000141627	DYM	ALS Spectrum MND	18:49380409:49391592:-	Unannotated_acceptor	0.0492032932586353	NA	0.015820372367833	0.0160937153902303	0.000951999450040012	chr18:49380212:T:C	1	0.36	full_match
ENSG00000081913	PHLPP1	ALS Spectrum MND	18:62860601:62892466:+	Unannotated_acceptor	0.0275580533057369	0.370805997452873	NA	0.000628213658987242	0.00054200746598604	chr18:62892524:CAGTT:C	1	0.24	full_match
ENSG00000141627	DYM	ALS Spectrum MND	18:49282175:49286426:-	Unannotated_donor	0.0368566331557658	0.139423620122952	0.00784699215888529	0.0200928530231519	0.00046447108776042	chr18:49286434:C:T	1	0.68	partial_match
ENSG00000134042	MRO	ALS Spectrum MND	18:50805336:50809301:-	Exon_skipping	0.00163957265786308	0.0028276523536046	NA	NA	6.15755070874441e-05	chr18:50806852:T:C	1	0.99	partial_match
ENSG00000078142	PIK3C3	Non-Neurological Control	18:42038850:42043732:+	Exon_skipping	NA	0.0183700736924726	0.00651466609620477	0.0320515920864888	0.000349959662476164	chr18:42040694:C:T	1	0.24	full_match
ENSG00000101752	MIB1	ALS Spectrum MND	18:21851850:21853139:+	Unannotated_donor	NA	NA	0.00918467020269031	0.0382929477622265	0.00314874023839189	chr18:21851797:G:T	1	0.35	full_match
ENSG00000167315	ACAA2	Non-Neurological Control	18:49784100:49785196:-	Unannotated_acceptor	NA	NA	0.000694692512895667	0.00724646812515961	6.6446073559116e-05	chr18:49784020:T:C	1	0.62	full_match
ENSG00000099622	CIRBP	ALS Spectrum MND	19:1269796:1270927:+	Unannotated_donor	0.488132377114115	NA	0.0050211409455323	0.0119533111415635	0.00193110743957497	chr19:1269794:G:C	1	0.25	full_match
ENSG00000129351	ILF3	Non-Neurological Control	19:10669718:10670515:+	Unannotated_donor	0.0422481549339331	0.000277424814297822	0.0038485731092508	4.98293273309969e-09	1.90662384561096e-12	chr19:10669723:T:G	1	0.46	full_match
ENSG00000104980	TIMM44	Non-Neurological Control	19:7934238:7934511:-	Unannotated_donor	7.39023689058094e-05	1.68789804488867e-05	NA	NA	2.68217809435044e-08	chr19:7934509:C:T	1	0.62	full_match
ENSG00000105251	SHD	ALS Spectrum MND	19:4284904:4288266:+	Unannotated_acceptor	0.000352648239428266	0.0222639558841482	0.0110181356610177	0.165467874008723	1.66654261156353e-05	chr19:4288238:G:A	1	0.56	full_match
ENSG00000130811	EIF3G	ALS Spectrum MND	19:10115820:10115940:-	Unannotated_donor	1.2501882014071e-06	0.000647689774017524	3.5468903303304e-07	6.85196788197118e-10	6.36803193876892e-21	chr19:10115937:C:T	1	0.87	full_match
ENSG00000130733	YIPF2	ALS Spectrum MND	19:10928440:10928531:-	Unannotated_donor	3.78927318411826e-07	0.000183148176624792	2.54396392840306e-09	5.55111512312578e-15	7.46250281478381e-29	chr19:10928528:C:T	1	0.79	full_match
ENSG00000130733	YIPF2	ALS Spectrum MND	19:10928440:10928531:-	Unannotated_donor	3.78927318411826e-07	0.000183148176624792	2.54396392840306e-09	5.55111512312578e-15	7.46250281478381e-29	chr19:10928529:C:T	1	0.29	full_match
ENSG00000127663	KDM4B	ALS Spectrum MND	19:5041251:5042583:+	Unannotated_acceptor	0.0054186665543412	0.0432226382289247	NA	NA	0.00219203205220045	chr19:5042683:G:C	1	0.2	full_match
ENSG00000167671	UBXN6	ALS Spectrum MND	19:4446746:4446835:-	Unannotated_acceptor	0.000654023801508696	1.54240153256158e-05	0.000377974464367048	0.00101763974554658	2.589753718565e-11	chr19:4446772:C:T	1	0.27	full_match
ENSG00000186111	PIP5K1C	ALS Spectrum MND	19:3642939:3643248:-	Unannotated_donor	4.44089209850063e-16	8.88178419700125e-15	8.87754236567062e-07	NA	1.19584759623808e-32	chr19:3643244:T:C	1	0.56	full_match
ENSG00000175221	MED16	ALS Spectrum MND	19:884763:884902:-	Unannotated_acceptor	NA	0.00209732615372515	0.0885635173897426	0.00177920185489722	4.20591070306399e-05	chr19:884591:G:A	1	0.31	full_match
ENSG00000011600	TYROBP	ALS Spectrum MND	19:35907264:35907492:-	Unannotated_donor	NA	NA	0.00349919084051464	0.00237261559431734	0.000105429961534282	chr19:35907488:A:C	1	0.74	full_match
ENSG00000196268	ZNF493	ALS Spectrum MND	19:21397267:21398057:+	Unannotated_acceptor	1.59114943443228e-11	4.43639036618038e-09	5.98372581714912e-05	3.01598571672557e-07	7.23582336128609e-26	chr19:21398153:A:G	1	0.7	full_match
ENSG00000105738	SIPA1L3	ALS Spectrum MND	19:38173672:38174207:+	Unannotated_acceptor	0.00358596841537207	0.000203215855709038	0.00424456865808254	NA	6.57469111083919e-07	chr19:38174320:G:T	1	0.96	full_match
ENSG00000007080	CCDC124	Non-Neurological Control	19:17942963:17943260:+	Unannotated_donor	4.53329729310781e-09	9.78388959369525e-05	6.22957019302817e-09	NA	3.22935919969263e-18	chr19:17942966:G:A	1	0.81	full_match
ENSG00000105696	TMEM59L	ALS Spectrum MND	19:18613581:18613871:+	Unannotated_donor	0.00631916433541746	0.00409294322845177	NA	0.00682161482669685	2.42520191882791e-05	chr19:18613494:C:G	1	0.31	full_match
ENSG00000160111	CPAMD8	Non-Neurological Control	19:16894259:16896175:-	Unannotated_acceptor	0.890026545408066	0.6556305676853	0.0354248627945761	0.00833462184749956	0.0268254257010906	chr19:16894270:G:A	1	0.26	full_match
ENSG00000104957	CCDC130	ALS Spectrum MND	19:13762441:13762589:+	Unannotated_donor	0.104994573850962	0.00972020426249376	0.000217197594768237	0.032802847636523	9.39503429998687e-06	chr19:13762445:G:A	1	0.59	full_match
ENSG00000121289	CEP89	ALS Spectrum MND	19:32931571:32937630:-	Exon_skipping	0.0111541744486048	NA	NA	8.57900087061214e-05	1.42193513830276e-05	chr19:32933493:T:A	1	0.75	full_match
ENSG00000105135	ILVBL	ALS Spectrum MND	19:15122804:15122978:-	Unannotated_donor	0.00414185717488658	0.000801941120421645	NA	0.180515148266792	7.07264541739349e-05	chr19:15122887:C:T	1	0.43	full_match
ENSG00000105662	CRTC1	ALS Spectrum MND	19:18683828:18742915:+	Unannotated_acceptor	3.04201108747293e-14	4.44089209850063e-16	4.44089209850063e-16	1.26743060491208e-12	2.79879832291623e-51	chr19:18742909:G:A	1	0.97	full_match
ENSG00000130511	SSBP4	ALS Spectrum MND	19:18432070:18432558:+	Exon_skipping	1.93283833382907e-10	2.38578395588274e-05	4.44089209850063e-16	NA	4.92702635240527e-27	chr19:18432145:A:G	1	0.98	full_match
ENSG00000152443	ZNF776	ALS Spectrum MND	19:57747936:57750784:+	Unannotated_donor	4.44089209850063e-16	6.66133814775094e-15	1.43470145097524e-07	8.1742597135559e-09	6.38890780362933e-40	chr19:57747864:A:G	1	0.74	full_match
ENSG00000167601	AXL	ALS Spectrum MND	19:41248609:41252350:+	Exon_skipping	0.00108533088955087	0.0611956724493983	0.123682594976174	0.000103488749016334	1.49487433880993e-06	chr19:41248803:C:G	1	0.92	partial_match
ENSG00000131848	ZSCAN5A	ALS Spectrum MND	19:56312909:56313282:-	Unannotated_acceptor	8.83136684493024e-06	0.00201282503556888	0.0152537529127232	0.0625272094977205	4.87546488160053e-08	chr19:56312803:T:C	1	0.64	full_match
ENSG00000142541	RPL13A	ALS Spectrum MND	19:49487638:49489849:+	Unannotated_donor	5.69907562339989e-05	0.000195297801733441	2.35610747809645e-05	4.50251215795561e-05	1.25975345598522e-13	chr19:49487647:A:G	1	0.36	full_match
ENSG00000167601	AXL	ALS Spectrum MND	19:41248609:41252350:+	Exon_skipping	0.00456982012425056	0.343010085828829	5.5938387917287e-06	NA	1.68038304979064e-06	chr19:41248803:C:G	1	0.92	partial_match
ENSG00000105619	TFPT	ALS Spectrum MND	19:54108442:54110050:-	Unannotated_acceptor	4.44089209850063e-16	8.88178419700125e-15	7.4015167996766e-06	4.08562073062058e-14	2.74504117140998e-43	chr19:54108396:C:A	1	0.99	full_match
ENSG00000105605	CACNG7	ALS Spectrum MND	19:53913027:53915364:+	Exon_skipping	4.44089209850063e-16	3.90798504668055e-14	4.44089209850063e-16	3.94573262951781e-13	1.14315012270556e-51	chr19:53914561:GACGGAAAAC:G	1	0.42	full_match
ENSG00000204673	AKT1S1	ALS Spectrum MND	19:49870060:49871525:-	Unannotated_donor	0.0010033519372179	0.00066077549466681	8.31112956234392e-13	1.44551037806195e-13	5.08433189228112e-27	chr19:49871546:C:T	1	0.97	full_match
ENSG00000090661	CERS4	ALS Spectrum MND	19:8256710:8256822:+	Unannotated_acceptor	NA	0.0086569049344718	0.0287493600869198	0.219576608530252	0.00322303281131999	chr19:8256864:T:G	1	0.52	full_match
ENSG00000121289	CEP89	ALS Spectrum MND	19:32931571:32937630:-	Exon_skipping	NA	0.00974443040963235	0.00199015460854568	0.000129604459124799	5.45042400036569e-07	chr19:32933493:T:A	1	0.75	full_match
ENSG00000104936	DMPK	ALS Spectrum MND	19:45771966:45772640:-	Unannotated_acceptor	NA	6.00248199056352e-06	0.0258821646977312	0.000503793183421752	2.30919997145222e-08	chr19:45771985:G:A	1	0.34	full_match
ENSG00000121289	CEP89	ALS Spectrum MND	19:32931571:32937630:-	Exon_skipping	NA	NA	0.00174014310247861	2.39874334795331e-06	8.47118114173265e-08	chr19:32933493:T:A	1	0.75	full_match
ENSG00000160111	CPAMD8	ALS Spectrum MND	19:17004386:17009302:-	Exon_skipping	NA	NA	0.00473953136798411	0.00232405849889861	0.000136764430285548	chr19:17008505:C:T	1	0.3	full_match
ENSG00000105176	URI1	Non-Neurological Control	19:29986417:30005650:+	Exon_skipping	NA	NA	4.44089209850063e-16	3.06188407961372e-11	8.23463207759304e-25	chr19:30005452:TGTGA:T	1	0.98	full_match
ENSG00000105559	PLEKHA4	Non-Neurological Control	19:48861692:48865497:-	Unannotated_donor	NA	NA	5.54377788120064e-09	5.3783233422422e-09	1.1643678730148e-15	chr19:48865502:C:T	1	0.94	partial_match
ENSG00000125775	SDCBP2	ALS Spectrum MND	20:1310495:1312336:-	Exon_skipping	0.0215876194779812	5.4200039594221e-06	NA	NA	1.98452728728696e-06	chr20:1310797:T:G	1	0.92	partial_match
ENSG00000100997	ABHD12	ALS Spectrum MND	20:25323392:25339226:-	Unannotated_acceptor	3.67574282122973e-09	0.0084956120523243	0.000401111005084553	0.0084403720016557	9.52632435496449e-13	chr20:25323408:ATC:A	1	0.4	full_match
ENSG00000100994	PYGB	ALS Spectrum MND	20:25284251:25288027:+	Unannotated_acceptor	0.0010242974419219	0.000143119530439106	0.00327731149359134	0.0083985041490835	1.36433059899366e-08	chr20:25288425:G:C	1	0.4	full_match
ENSG00000100994	PYGB	ALS Spectrum MND	20:25284251:25290480:+	Exon_skipping	0.011494612969227	NA	0.133875746099323	0.000749925829884202	0.000124793251472652	chr20:25288425:G:C	1	0.4	full_match
ENSG00000124155	PIGT	ALS Spectrum MND	20:45419590:45420331:+	Exon_skipping	0.276084736631079	0.0942224290560572	0.000453063185925195	0.000565557484141888	8.72609575774704e-06	chr20:45420133:T:TA	1	0.49	full_match
ENSG00000124126	PREX1	ALS Spectrum MND	20:48660147:48666282:-	Unannotated_acceptor	0.476004021993188	NA	5.90904565622719e-05	9.0586655319802e-05	5.5181098443007e-07	chr20:48660152:G:A	1	0.43	full_match
ENSG00000130703	OSBPL2	ALS Spectrum MND	20:62259263:62259980:+	Unannotated_donor	8.26005930321116e-14	2.82349477132016e-10	1.84474657771716e-12	3.8593631046524e-07	2.36592275886885e-36	chr20:62259263:C:G	1	0.36	full_match
ENSG00000124201	ZNFX1	ALS Spectrum MND	20:49275927:49278020:-	Unannotated_acceptor	0.114356405630854	0.0597892908729738	0.0022097879556513	9.88666451238185e-05	2.42974074729162e-06	chr20:49275922:T:C	1	0.3	full_match
ENSG00000101158	NELFCD	ALS Spectrum MND	20:58986212:58986753:+	Unannotated_donor	0.0062511822368474	0.00280853651882396	0.0063318957448748	0.000310259052422213	9.12405767150584e-08	chr20:58986209:G:T	1	1	partial_match
ENSG00000101158	NELFCD	ALS Spectrum MND	20:58986221:58986753:+	Unannotated_donor	4.46104293043703e-05	9.12943478437178e-06	2.04471339426693e-05	0.0694349323201016	4.53935926327481e-12	chr20:58986209:G:T	1	1	full_match
ENSG00000101333	PLCB4	ALS Spectrum MND	20:9309663:9337125:+	Unannotated_donor	NA	0.0162004454565881	0.13959507547499	0.0045360862617756	0.000804951588513416	chr20:9309644:A:G	1	0.33	full_match
ENSG00000244005	NFS1	ALS Spectrum MND	20:35682030:35690412:-	Unannotated_acceptor	NA	0.316444648374845	0.0185259116614485	0.0450541481370244	0.0114050703776348	chr20:35681983:T:G	1	0.98	full_match
ENSG00000100997	ABHD12	ALS Spectrum MND	20:25306915:25308456:-	Exon_skipping	NA	0.00325235930985857	1.03998828060448e-06	1.83785924257052e-08	4.56648846867589e-14	chr20:25307961:C:T	1	0.83	full_match
ENSG00000131069	ACSS2	ALS Spectrum MND	20:34923632:34925697:+	Unannotated_donor	NA	0.0122999545761333	0.0121843169619549	0.000110071995169214	2.96081863447323e-06	chr20:34923636:G:A	1	0.44	full_match
ENSG00000124126	PREX1	ALS Spectrum MND	20:48660147:48666282:-	Unannotated_acceptor	NA	0.0092519044637458	3.60384599384922e-06	NA	6.07380363543794e-07	chr20:48660152:G:A	1	0.43	full_match
ENSG00000124251	TP53TG5	ALS Spectrum MND	20:45375552:45377538:-	Exon_skipping	NA	0.0189711574190399	0.000169326536209269	NA	4.38434093066598e-05	chr20:45377344:T:C	1	1	partial_match
ENSG00000124126	PREX1	Non-Neurological Control	20:48660147:48666282:-	Unannotated_acceptor	NA	0.0486487678939851	NA	0.00921235256792485	0.00390370908155056	chr20:48660152:G:A	1	0.43	full_match
ENSG00000160299	PCNT	Non-Neurological Control	21:46413112:46416068:+	Unannotated_donor	1.10031672662103e-09	NA	0.00140848151613726	2.51465139378126e-07	3.67032069742931e-16	chr21:46412987:GGCAAGGTGTGGGGAGGGGGGAAGGCGCGAGGTCCCCCCGGGAGAGGCTGGACACGCGGCA:G	1	0.9	partial_match
ENSG00000160299	PCNT	Non-Neurological Control	21:46413172:46416068:+	Unannotated_donor	1.10617381920974e-09	NA	0.00140848151613726	5.10880049375828e-08	8.05499386707122e-17	chr21:46412987:GGCAAGGTGTGGGGAGGGGGGAAGGCGCGAGGTCCCCCCGGGAGAGGCTGGACACGCGGCA:G	1	0.9	partial_match
ENSG00000160294	MCM3AP	ALS Spectrum MND	21:46283838:46284112:-	Unannotated_donor	0.0302829709945023	3.014894890363e-05	0.000220153554996605	NA	5.4790860318575e-08	chr21:46284067:C:A	1	0.95	partial_match
ENSG00000156261	CCT8	ALS Spectrum MND	21:29060660:29061315:-	Unannotated_donor	7.99360577730113e-15	2.66453525910038e-15	4.44089209850063e-16	NA	4.95662510627466e-41	chr21:29061252:C:T	1	0.98	full_match
ENSG00000160190	SLC37A1	ALS Spectrum MND	21:42534830:42539511:+	Exon_skipping	0.0405676693797721	1.67335666323432e-06	NA	NA	1.18834398683316e-06	chr21:42535551:G:C	1	0.97	full_match
ENSG00000182670	TTC3	ALS Spectrum MND	21:37155026:37156654:+	Unannotated_donor	0.000177920807825416	NA	0.000251765301210849	0.00255498799248732	3.27194858876916e-08	chr21:37155017:T:C	1	0.26	full_match
ENSG00000100099	HPS4	ALS Spectrum MND	22:26472418:26476992:-	Exon_skipping	4.44089209850063e-16	2.68673971959288e-14	4.44089209850063e-16	2.93098878501041e-14	6.24428292010677e-53	chr22:26472831:C:T	1	0.95	full_match
ENSG00000221963	APOL6	ALS Spectrum MND	22:35648623:35658614:+	Exon_skipping	0.0185013818395428	0.283895975179157	0.000546243589375495	7.8955385057089e-05	4.74659364322623e-07	chr22:35656427:T:G	1	0.34	full_match
ENSG00000100220	RTCB	ALS Spectrum MND	22:32392359:32395025:-	Exon_skipping	7.32747196252603e-15	1.24344978758018e-14	1.08801856413265e-14	4.44089209850063e-16	1.72914111626882e-52	chr22:32393892:C:T	1	0.71	full_match
ENSG00000099991	CABIN1	ALS Spectrum MND	22:24087713:24095930:+	Exon_skipping	0.00330552359961245	2.04959689886763e-07	0.000398334361472186	0.0156076504473988	2.79111844758566e-11	chr22:24091843:G:A	1	0.9	full_match
ENSG00000100228	RAB36	Non-Neurological Control	22:23145551:23150062:+	Exon_skipping	0.000438222823782253	0.000126646657302665	0.458677774518838	0.123400233707256	4.59594435861068e-06	chr22:23146670:C:T	1	0.43	full_match
ENSG00000100077	GRK3	Non-Neurological Control	22:25667800:25674436:+	Exon_skipping	1.97619698383278e-14	4.9515946898282e-14	6.14561512790601e-10	NA	2.14226461573137e-33	chr22:25672351:A:T	1	0.84	full_match
ENSG00000100068	LRP5L	Non-Neurological Control	22:25354812:25357237:-	Unannotated_donor	0.00520634424190924	3.82459956371761e-07	NA	NA	4.18843173405227e-08	chr22:25357254:C:T	1	1	full_match
ENSG00000182858	ALG12	ALS Spectrum MND	22:49910607:49913603:-	Exon_skipping	5.15202760453803e-08	NA	9.20288956152149e-10	NA	1.82957588599814e-15	chr22:49913384:C:T	1	0.99	full_match
ENSG00000182858	ALG12	ALS Spectrum MND	22:49910607:49913788:-	Unannotated_donor	0.0376686455804807	NA	0.0343836718822068	NA	0.00990701080862625	chr22:49913384:C:T	1	0.99	full_match
ENSG00000242247	ARFGAP3	Non-Neurological Control	22:42797605:42799002:-	Unannotated_donor	6.52242704290984e-10	1.85136042052392e-08	NA	NA	4.82475539715306e-16	chr22:42799039:C:G	1	0.7	full_match
ENSG00000186976	EFCAB6	ALS Spectrum MND	22:43667272:43671972:-	Exon_skipping	0.000599192555426953	0.0167169326270384	NA	0.53727346674391	0.000466761166939989	chr22:43668918:C:A	1	0.42	full_match
ENSG00000100395	L3MBTL2	Non-Neurological Control	22:41225071:41225477:+	Unannotated_acceptor	0.0111500462669776	NA	NA	0.00878353380074803	0.00100200990736911	chr22:41225475:G:C	1	0.62	full_match
ENSG00000100109	TFIP11	ALS Spectrum MND	22:26498975:26499203:-	Unannotated_donor	NA	0.0456975343634802	0.00147432287333316	NA	0.000714507833803588	chr22:26499094:AGCAACTCACTTTGAGGGGATCCCACTCCTTGAAGTACTCCTTCATGAGTGGATAGACGATGGCC:A	1	1	partial_match
ENSG00000100225	FBXO7	Non-Neurological Control	22:32475124:32477954:+	Unannotated_acceptor	NA	0.00169676005717556	1.70907954455402e-09	3.64405216890518e-07	9.50021198906925e-16	chr22:32478139:A:G	1	0.78	full_match
ENSG00000100225	FBXO7	Non-Neurological Control	22:32478134:32478980:+	Unannotated_donor	NA	0.0321053607661737	5.03201924573204e-11	1.04360964314765e-14	3.07063110677069e-23	chr22:32478139:A:G	1	0.78	full_match
ENSG00000100347	SAMM50	ALS Spectrum MND	22:43968818:43972262:+	Unannotated_acceptor	NA	0.010156040586166	0.359625799683969	0.00468748734678792	0.00123615088736465	chr22:43972235:G:C	1	0.97	partial_match
ENSG00000167074	TEF	ALS Spectrum MND	22:41375328:41387350:+	Unannotated_donor	NA	0.0417876108850754	0.037929973103892	NA	0.0118037848955085	chr22:41375148:G:C	1	0.37	full_match
ENSG00000128159	TUBGCP6	ALS Spectrum MND	22:50229534:50233315:-	Unannotated_acceptor	NA	0.0138373503247728	6.67241196550261e-05	NA	1.37526330574267e-05	chr22:50229539:C:A	1	0.51	full_match
ENSG00000100422	CERK	ALS Spectrum MND	22:46721036:46738006:-	Unannotated_acceptor	NA	4.44089209850063e-16	4.44089209850063e-16	4.44089209850063e-16	5.01885013487628e-43	chr22:46721016:C:T	1	0.99	full_match
ENSG00000100347	SAMM50	ALS Spectrum MND	22:43964553:43972870:+	Exon_skipping	NA	NA	0.00663387841690088	0.0225339472415091	0.00146621761723445	chr22:43972235:G:C	1	0.97	partial_match
ENSG00000100347	SAMM50	ALS Spectrum MND	22:43968818:43972870:+	Exon_skipping	NA	NA	8.11407054879254e-08	0.00468748734678792	8.63002848145871e-09	chr22:43972235:G:C	1	0.97	partial_match
ENSG00000138964	PARVG	ALS Spectrum MND	22:44181370:44183317:+	Unannotated_donor	NA	NA	0.000180469687447893	0.00797461992632043	2.07981810485778e-05	chr22:44181921:A:G	1	0.78	partial_match
ENSG00000198951	NAGA	ALS Spectrum MND	22:42061022:42062826:-	Unannotated_acceptor	NA	NA	0.00243583174259743	0.045958194676798	0.0011303779639575	chr22:42061032:C:A	1	0.38	full_match
