# Supplementary material for: SpliPath enhances disease gene discovery in case-control analyses of rare splice-altering genetic variants
Source: Cell Rep Methods. 2025 Sep 17;5(10):101176. doi: 10.1016/j.crmeth.2025.101176 (PMC12570325; doi:10.1016/j.crmeth.2025.101176)
Supplement: Table S2. The KIF5A exon 27-skipping variants tested in the minigene reporter assay and primers to assemble the vectors, related to Figure 2F [file mmc3.xlsx]

## Sheet: ST2A
Sequence	Variant	HGVS_c_notation
Wild type KIF5A intron-exon-intron
KIF5A intron-exon-intron + Negative control	NC_000012.12:g.57582590T>C	NM_004984.4:c.2993-12T>C
KIF5A intron-exon-intron + Positive control	NC_000012.12:g.57582632A>G	NM_004984.4:c.3020+3A>G
KIF5A intron-exon-intron + Target variant 1	NC_000012.12:g.57582544A>C	NM_004984.4:c.2993-58A>C
KIF5A intron-exon-intron + Target variant 2	NC_000012.12:g.57582544A>G	NM_004984.4:c.2993-58A>G
KIF5A intron-exon-intron + Target variant 3	NC_000012.12:g.57582544A>T	NM_004984.4:c.2993-58A>T

## Sheet: ST2B
Primer No.	Type of reaction	Primer Name	Sequence	Target
1	Gibson assembly	Backbone_REV_Gib	gcgctctgcccactgacgggcaccggagccGGATCCGACGTCGGGCCCAATTCGCCCTAT	PT2A-tdTomato-iRFP-EGFP
2	Gibson assembly	Backbone_FWD_Gib	CTCATCAATGTATCTTATCATGTCTGGATCTCTAGAGGAGCAGTCGACGCGGCCGCCCAA
3	Gibson assembly	T2A-EGFP_FWD_Gib	TCCACCGGCGGCATGGACGAGCTGTACAAGAAGCTTGGCTCCGGCGAGGGCAGGGGAAGT	PT2A-tdTomato-iRFP-EGFP
4	Gibson assembly	T2A-EGFP_REV_Gib	ATAAACAAGTTAACAACAACAATTGCATTCTTACTTGTACAGCTCGTCCATGCCGAGAGT
5	Gibson assembly	mScarlet_FWD_Gib	ATAGGGCGAATTGGGCCCGACGTCGGATCCggctccggtgcccgtcagtgggcagagcgc	in house mScarlet plasmid
6	Gibson assembly	mScarlet_REV_Gib	ACTTCCCCTGCCCTCGCCGGAGCCAAGCTTCTTGTACAGCTCGTCCATGCCGCCGGTGGA
7	Gibson assembly	PolyA_FWD_Gib	ACTCTCGGCATGGACGAGCTGTACAAGTAAGAATGCAATTGTTGTTGTTAACTTGTTTAT	in house mScarlet plasmid
8	Gibson assembly	PolyA_REV_Gib	TTGGGCGGCCGCGTCGACTGCTCCTCTAGAGATCCAGACATGATAAGATACATTGATGAG
9	Gibson assembly	Gibson_bb_fwd_v2	GTCTCTTCCTCCAGAAGATGGCCCTGCGCC	Exon skipping reporter construct
10	Gibson assembly	Gibson_bb_rev_v2	ATCTTTTTCACTCACAATGTCGCCCTTCAGCACG
11	Gibson assembly	Gibson_Kif5a_fwd_v2	CTGAAGGGCGACATTGTGAGTGAAAAAGATGGGTAATCCC	human gDNA
12	Gibson assembly	Gibson_KIF5a_rev_v2	GCGCAGGGCCATCTTCTGGAGGAAGAGACCCACC
13	Site Directed Muatagenesis	chr12:57582544_A_C_fw	CTGTTTCTAcCACCCAATCTCC	Exon skipping reporter construct
14	Site Directed Muatagenesis	chr12:57582544_A_G_fw	CTGTTTCTAgCACCCAATCTCC
15	Site Directed Muatagenesis	chr12:57582544_A_T_fw	CTGTTTCTAtCACCCAATCTCC
16	Site Directed Muatagenesis	chr12:57582544_A_A_fw	CTGTTTCTAaCACCCAATCTCC
17	Site Directed Muatagenesis	chr12:57582544_A_rev	TTTGCGCAAACCCTCTCC
18	Site Directed Muatagenesis	PosCtrl_KIF5A_exskip_fw	GACAATAGGTgCAACAGTCCC	Exon skipping reporter construct
19	Site Directed Muatagenesis	PosCtrl_KIF5A_exskip_rev	ATTGATATCTGTGGCATTTC
20	Site Directed Muatagenesis	NegCtrl_KIF5A_exskip_fw	TTCTCAATGAcGATCTCTTCAGG	Exon skipping reporter construct
21	Site Directed Muatagenesis	NegCtrl_KIF5A_exskip_rev	CACAGGATTAGAAGAAGAAAAAAG
