# Supplementary material for: SpliPath enhances disease gene discovery in case-control analyses of rare splice-altering genetic variants
Source: Cell Rep Methods. 2025 Sep 17;5(10):101176. doi: 10.1016/j.crmeth.2025.101176 (PMC12570325; doi:10.1016/j.crmeth.2025.101176)
Supplement: Table S3. crsQTL identified from Project MinE WGS dataset using NYGC RNAseq as reference, related to Figure 3B — Each row represents a variant in Project MinE mapped to one of the 755 junctions involved in crsQTLs from NYGC dataset. Coordinates_of_unannotated_junc: Genomic coordinates of the splice junctions, formatted as “chromosome:start site:end site:strand”. DNA_variant_GRCh38: Genomic location and allele information of the variant in GRCh38, formatted as “chromosome:position:reference allele:alternative allele”. MinE_DNA_variant_GRCh37: Genomic location and allele information of the variant in the Project MinE dataset, aligned to GRCh37. SpliceAI_pred_match_junction: the type of ‘matching’ between a variant and a splice junction. Genetic_model: allelic or recessive model for counting the number of minor allele. case_minor_allele_count / ctrl_minor_allele_count: the number of minor alleles in the case or control group. [file mmc4.xlsx]

## Sheet: Table S3
Coordinates_of_unannotated_junc	Gene_id	DNA_variant_GRCh38	MinE_DNA_variant_GRCh37	SpliceAI_pred_match_junction	Genetic_model	case_minor_allele_count	ctrl_minor_allele_count
1:19076899:19077975:-	ENSG00000127481	chr1:19076901:TTC:T	chr1:19403395:TTC:T	full_match	allelic	0	1
1:22452004:22474375:+	ENSG00000184677	chr1:22474446:C:G	chr1:22800939:C:G	full_match	allelic	4	0
1:22491533:22502298:+	ENSG00000184677	chr1:22501509:C:T	chr1:22828002:C:T	full_match	allelic	1	0
1:22491533:22502298:+	ENSG00000184677	chr1:22501529:C:T	chr1:22828022:C:T	full_match	allelic	1	0
1:22491533:22502298:+	ENSG00000184677	chr1:22501661:A:T	chr1:22828154:A:T	full_match	allelic	3	0
1:22491533:22502298:+	ENSG00000184677	chr1:22501685:G:A	chr1:22828178:G:A	full_match	allelic	4	1
1:32179771:32180313:+	ENSG00000084652	chr1:32179777:G:T	chr1:32645378:G:T	full_match	allelic	0	1
1:32179771:32180313:+	ENSG00000084652	chr1:32179782:T:G	chr1:32645383:T:G	full_match	allelic	1	0
1:37754358:37761404:-	ENSG00000183317	chr1:37754371:C:G	chr1:38220043:C:G	full_match	allelic	0	1
1:43272351:43272577:+	ENSG00000179178	chr1:43272357:G:C	chr1:43738028:G:C	full_match	allelic	5	1
1:43957315:43957441:+	ENSG00000117408	chr1:43957428:C:T	chr1:44423100:C:T	full_match	allelic	3	2
1:46080750:46130395:-	ENSG00000117461	chr1:46130396:A:C	chr1:46596068:A:C	full_match	allelic	0	1
1:46130461:46131846:-	ENSG00000117461	chr1:46130396:A:C	chr1:46596068:A:C	full_match	allelic	0	1
1:52516054:52525347:-	ENSG00000134744	chr1:52525367:T:TC	chr1:52991039:T:TC	full_match	allelic	1	0
1:52525395:52525562:-	ENSG00000134744	chr1:52525367:T:TC	chr1:52991039:T:TC	full_match	allelic	1	0
1:52785053:52796291:+	ENSG00000162378	chr1:52789990:T:G	chr1:53255662:T:G	full_match	allelic	1	0
1:52785053:52796291:+	ENSG00000162378	chr1:52790011:G:A	chr1:53255683:G:A	full_match	allelic	1	0
1:54654078:54665166:+	ENSG00000184313	chr1:54654083:GC:G	chr1:55119756:GC:G	full_match	allelic	1	0
1:62821209:62834775:+	ENSG00000125703	chr1:62829179:A:G	chr1:63294850:A:G	full_match	allelic	4	2
1:84482995:84490318:+	ENSG00000117133	chr1:84489729:G:A	chr1:84955412:G:A	full_match	allelic	0	3
1:84650527:84655831:-	ENSG00000117155	chr1:84651977:T:A	chr1:85117660:T:A	full_match	allelic	0	1
1:84650527:84655831:-	ENSG00000117155	chr1:84652026:T:C	chr1:85117709:T:C	full_match	allelic	1	0
1:88962145:88968669:-	ENSG00000137944	chr1:88964821:ATACT:A	chr1:89430504:ATACT:A	full_match	allelic	2	2
1:88962145:88968669:-	ENSG00000137944	chr1:88964824:C:G	chr1:89430507:C:G	full_match	allelic	5	3
1:89109856:89110163:-	ENSG00000162645	chr1:89109871:C:T	chr1:89575554:C:T	full_match	allelic	0	1
1:89528274:89549914:+	ENSG00000197147	chr1:89528279:C:G	chr1:89993838:C:G	full_match	allelic	1	0
1:107285537:107324281:+	ENSG00000162631	chr1:107148844:G:A	chr1:107691466:G:A	full_match	allelic	1	0
1:113100282:113107593:+	ENSG00000198799	chr1:113100418:A:C	chr1:113643040:A:C	partial_match	allelic	2	0
1:113100282:113107593:+	ENSG00000198799	chr1:113100419:G:T	chr1:113643041:G:T	partial_match	allelic	1	0
1:113898801:113900269:-	ENSG00000134262	chr1:113900049:C:T	chr1:114442671:C:T	full_match	allelic	1	0
1:155086205:155086415:+	ENSG00000143590	chr1:155086411:A:C	chr1:155058887:A:C	partial_match	allelic	1	1
1:155439068:155477885:-	ENSG00000116539	chr1:155459800:T:C	chr1:155429591:T:C	full_match	allelic	1	0
1:156619535:156619989:+	ENSG00000132702	chr1:156619953:T:G	chr1:156589745:T:G	full_match	allelic	1	0
1:156619535:156620026:+	ENSG00000132702	chr1:156619953:T:G	chr1:156589745:T:G	full_match	allelic	1	0
1:156619535:156620032:+	ENSG00000132702	chr1:156619953:T:G	chr1:156589745:T:G	full_match	allelic	1	0
1:156619535:156620058:+	ENSG00000132702	chr1:156619953:T:G	chr1:156589745:T:G	full_match	allelic	1	0
1:161099062:161100060:+	ENSG00000162755	chr1:161099504:AGG:A	chr1:161069294:AGG:A	full_match	allelic	1	0
1:161099062:161100060:+	ENSG00000162755	chr1:161099711:C:A	chr1:161069501:C:A	partial_match	allelic	1	0
1:161099062:161100060:+	ENSG00000162755	chr1:161099822:G:A	chr1:161069612:G:A	full_match	allelic	2	0
1:161099062:161100060:+	ENSG00000162755	chr1:161099823:G:T	chr1:161069613:G:T	partial_match	allelic	1	0
1:161099062:161100060:+	ENSG00000162755	chr1:161100049:C:A	chr1:161069839:C:A	partial_match	allelic	3	0
1:167773368:167774748:+	ENSG00000197965	chr1:167774700:G:T	chr1:167743937:G:T	full_match	allelic	3	2
1:171485735:171491275:+	ENSG00000117523	chr1:171491668:C:T	chr1:171460807:C:T	full_match	allelic	1	0
1:171850922:171921747:+	ENSG00000197959	chr1:171850883:T:C	chr1:171820023:T:C	full_match	allelic	1	0
1:171841817:171850788:+	ENSG00000197959	chr1:171850897:T:C	chr1:171820037:T:C	full_match	allelic	2	0
1:171850922:171921747:+	ENSG00000197959	chr1:171850897:T:C	chr1:171820037:T:C	full_match	allelic	2	0
1:171841817:171850788:+	ENSG00000197959	chr1:171850899:G:C	chr1:171820039:G:C	full_match	allelic	1	4
1:171850922:171921747:+	ENSG00000197959	chr1:171850899:G:C	chr1:171820039:G:C	full_match	allelic	1	4
1:179082387:179085627:+	ENSG00000186283	chr1:179082924:GCTC:G	chr1:179052059:GCTC:G	partial_match	allelic	1	0
1:206593103:206593618:-	ENSG00000143486	chr1:206591777:ACTT:A	chr1:206765109:ACTT:A	full_match	allelic	1	0
1:207775745:207783291:+	ENSG00000117335	chr1:207770345:C:T	chr1:207943690:C:T	partial_match	allelic	1	0
1:213078079:213104453:+	ENSG00000136643	chr1:213078012:A:G	chr1:213251354:A:G	full_match	allelic	3	2
1:213078079:213104453:+	ENSG00000136643	chr1:213078064:A:G	chr1:213251406:A:G	full_match	allelic	0	1
1:225921371:225921857:-	ENSG00000143811	chr1:225921644:C:A	chr1:226109344:C:A	full_match	allelic	1	0
1:234373678:234374184:+	ENSG00000168275	chr1:234374199:T:C	chr1:234509945:T:C	full_match	allelic	1	1
1:234373840:234374184:+	ENSG00000168275	chr1:234374199:T:C	chr1:234509945:T:C	full_match	allelic	1	1
1:234373678:234374184:+	ENSG00000168275	chr1:234374223:C:G	chr1:234509969:C:G	full_match	allelic	1	0
1:234373840:234374184:+	ENSG00000168275	chr1:234374223:C:G	chr1:234509969:C:G	full_match	allelic	1	0
1:235450340:235454155:-	ENSG00000162885	chr1:235453143:C:A	chr1:235616455:C:A	full_match	allelic	1	0
1:235450340:235454155:-	ENSG00000162885	chr1:235453146:C:G	chr1:235616458:C:G	full_match	allelic	1	0
1:236183906:236208049:+	ENSG00000077585	chr1:236205105:A:G	chr1:236368405:A:G	full_match	allelic	0	1
1:236183906:236207132:+	ENSG00000077585	chr1:236205105:A:G	chr1:236368405:A:G	full_match	allelic	0	1
1:236183906:236208049:+	ENSG00000077585	chr1:236205190:G:A	chr1:236368490:G:A	full_match	allelic	1	0
1:236183906:236207132:+	ENSG00000077585	chr1:236205190:G:A	chr1:236368490:G:A	full_match	allelic	1	0
1:244970448:245017241:+	ENSG00000203666	chr1:244970444:G:A	chr1:245133746:G:A	full_match	allelic	2	2
1:244970448:245059385:+	ENSG00000203666	chr1:244970444:G:A	chr1:245133746:G:A	partial_match	allelic	2	2
1:244970448:245017241:+	ENSG00000203666	chr1:245002181:G:C	chr1:245165483:G:C	full_match	allelic	1	0
1:244970448:245017241:+	ENSG00000203666	chr1:245002229:C:T	chr1:245165531:C:T	full_match	allelic	1	0
1:246918321:246931577:-	ENSG00000153207	chr1:246918332:C:G	chr1:247081634:C:G	full_match	allelic	2	0
1:247157121:247159005:-	ENSG00000196418	chr1:247157135:G:A	chr1:247320437:G:A	full_match	allelic	4	2
1:247157121:247159005:-	ENSG00000196418	chr1:247157210:G:A	chr1:247320512:G:A	full_match	allelic	1	0
1:248854051:248855389:-	ENSG00000171163	chr1:248855390:T:C	chr1:249149589:T:C	full_match	allelic	2	1
2:8682513:8682638:+	ENSG00000115738	chr2:8682632:TC:T	chr2:8822762:TC:T	full_match	allelic	1	0
2:8682674:8682842:+	ENSG00000115738	chr2:8682632:TC:T	chr2:8822762:TC:T	full_match	allelic	1	0
2:8682513:8682638:+	ENSG00000115738	chr2:8682633:C:T	chr2:8822763:C:T	full_match	allelic	0	1
2:8682674:8682842:+	ENSG00000115738	chr2:8682633:C:T	chr2:8822763:C:T	full_match	allelic	0	1
2:15238686:15246514:-	ENSG00000151779	chr2:15275485:T:C	chr2:15415609:T:C	full_match	allelic	0	1
2:16624019:16625659:-	ENSG00000197872	chr2:16625657:C:T	chr2:16806925:C:T	full_match	allelic	1	0
2:19966909:19973562:-	ENSG00000118965	chr2:19969607:T:C	chr2:20169368:T:C	full_match	allelic	1	0
2:36555748:36560784:-	ENSG00000171055	chr2:36556057:C:T	chr2:36783200:C:T	full_match	allelic	1	0
2:36555748:36560784:-	ENSG00000171055	chr2:36556073:C:T	chr2:36783216:C:T	full_match	allelic	3	0
2:36555748:36560784:-	ENSG00000171055	chr2:36558514:C:T	chr2:36785657:C:T	partial_match	allelic	1	1
2:43556555:43556957:-	ENSG00000115970	chr2:43556955:C:T	chr2:43784094:C:T	full_match	allelic	0	1
2:71589686:71598563:+	ENSG00000135636	chr2:71590209:A:C	chr2:71817339:A:C	partial_match	allelic	1	0
2:73519932:73534823:+	ENSG00000116127	chr2:73519937:C:G	chr2:73747064:C:G	full_match	allelic	1	0
2:74430677:74432489:-	ENSG00000114993	chr2:74432467:C:T	chr2:74659594:C:T	full_match	allelic	1	0
2:88175401:88182698:+	ENSG00000144115	chr2:88179015:T:C	chr2:88478534:T:C	partial_match	allelic	1	1
2:96865030:96865203:-	ENSG00000168758	chr2:96865054:G:A	chr2:97530791:G:A	full_match	allelic	1	1
2:115730171:115739738:+	ENSG00000175497	chr2:115730060:T:C	chr2:116487636:T:C	full_match	allelic	0	1
2:115730171:115739738:+	ENSG00000175497	chr2:115730177:C:T	chr2:116487753:C:T	full_match	allelic	2	0
2:134318739:134338258:+	ENSG00000152127	chr2:134336227:G:A	chr2:135093798:G:A	full_match	allelic	1	0
2:151503441:151505417:-	ENSG00000183091	chr2:151505476:A:G	chr2:152361990:A:G	full_match	allelic	2	2
2:161708829:161710617:+	ENSG00000144290	chr2:161710643:A:C	chr2:162567153:A:C	full_match	allelic	2	0
2:161708829:161710617:+	ENSG00000144290	chr2:161710659:T:C	chr2:162567169:T:C	full_match	allelic	2	2
2:162024939:162035163:-	ENSG00000197635	chr2:162033659:A:T	chr2:162890169:A:T	full_match	allelic	1	0
2:169482333:169487805:+	ENSG00000163093	chr2:169487058:T:C	chr2:170343568:T:C	full_match	allelic	2	1
2:169487134:169487986:+	ENSG00000163093	chr2:169487804:A:G	chr2:170344314:A:G	partial_match	allelic	1	0
2:173017204:173017446:+	ENSG00000091428	chr2:173017432:G:T	chr2:173882160:G:T	full_match	allelic	5	1
2:187387493:187431296:-	ENSG00000064989	chr2:187387661:C:T	chr2:188252388:C:T	full_match	allelic	3	0
2:187387493:187431296:-	ENSG00000064989	chr2:187387662:T:A	chr2:188252389:T:A	full_match	allelic	1	0
2:188381883:188383762:+	ENSG00000144366	chr2:188294361:C:T	chr2:189159088:C:T	full_match	allelic	1	0
2:188381883:188383762:+	ENSG00000144366	chr2:188294392:A:G	chr2:189159119:A:G	full_match	allelic	1	0
2:189442154:189448378:+	ENSG00000115368	chr2:189442131:C:G	chr2:190306857:C:G	full_match	allelic	1	0
2:218280126:218282151:-	ENSG00000135926	chr2:218282146:G:A	chr2:219146869:G:A	full_match	allelic	4	2
2:218401712:218401925:+	ENSG00000144579	chr2:218401992:G:A	chr2:219266715:G:A	full_match	allelic	1	0
2:233512622:233520990:-	ENSG00000085982	chr2:233519656:G:A	chr2:234428302:G:A	full_match	allelic	2	0
2:233549229:233554379:-	ENSG00000085982	chr2:233551517:C:T	chr2:234460163:C:T	full_match	allelic	1	0
2:236497487:236500306:-	ENSG00000132321	chr2:236500403:C:T	chr2:237409046:C:T	full_match	allelic	4	1
2:240007370:240008817:-	ENSG00000130414	chr2:240008959:G:A	chr2:240948376:G:A	full_match	allelic	1	3
3:9445740:9447101:+	ENSG00000168137	chr3:9447071:G:A	chr3:9488755:G:A	full_match	allelic	0	2
3:10485572:10505464:-	ENSG00000157087	chr3:10485485:G:A	chr3:10527169:G:A	full_match	allelic	4	4
3:17376613:17383981:-	ENSG00000131374	chr3:17383976:T:G	chr3:17425468:T:G	full_match	allelic	1	0
3:27379098:27379248:-	ENSG00000033867	chr3:27376785:C:T	chr3:27418276:C:T	full_match	allelic	6	1
3:49705679:49706790:+	ENSG00000164068	chr3:49705996:C:T	chr3:49743429:C:T	full_match	allelic	2	1
3:50274134:50274362:+	ENSG00000012171	chr3:50274058:G:A	chr3:50311489:G:A	full_match	allelic	3	1
3:50274134:50274362:+	ENSG00000012171	chr3:50274105:G:A	chr3:50311536:G:A	full_match	allelic	2	0
3:52741499:52744238:-	ENSG00000114904	chr3:52743361:G:A	chr3:52777377:G:A	full_match	allelic	2	0
3:53860228:53864878:+	ENSG00000056736	chr3:53864733:T:C	chr3:53898760:T:C	full_match	allelic	1	0
3:62319076:62319720:+	ENSG00000114405	chr3:62319055:G:C	chr3:62304730:G:C	full_match	allelic	1	0
3:62319076:62319720:+	ENSG00000114405	chr3:62319405:G:A	chr3:62305080:G:A	partial_match	allelic	1	0
3:78935381:78938600:-	ENSG00000169855	chr3:78935212:T:C	chr3:78984362:T:C	full_match	allelic	4	0
3:100811277:100812466:-	ENSG00000154175	chr3:100811801:T:C	chr3:100530645:T:C	full_match	allelic	1	1
3:113011336:113012733:-	ENSG00000163608	chr3:113011339:C:A	chr3:112730186:C:A	full_match	allelic	2	2
3:120935647:120954939:+	ENSG00000145087	chr3:120935650:T:A	chr3:120654497:T:A	full_match	allelic	1	0
3:123701005:123707753:-	ENSG00000065534	chr3:123701433:C:T	chr3:123420280:C:T	full_match	allelic	4	1
3:123701005:123707753:-	ENSG00000065534	chr3:123701439:G:C	chr3:123420286:G:C	full_match	allelic	1	0
3:127820870:127821693:-	ENSG00000074416	chr3:127820873:T:G	chr3:127539716:T:G	full_match	allelic	5	4
3:131029878:131078483:+	ENSG00000114670	chr3:131078508:G:A	chr3:130797352:G:A	full_match	allelic	4	0
3:131078590:131080422:+	ENSG00000114670	chr3:131078508:G:A	chr3:130797352:G:A	full_match	allelic	4	0
3:132689284:132690527:-	ENSG00000113971	chr3:132689263:CCT:C	chr3:132408107:CCT:C	full_match	allelic	3	2
3:138468881:138470059:+	ENSG00000158220	chr3:138469431:CACAGA:C	chr3:138188273:CACAGA:C	partial_match	allelic	0	1
3:138468881:138470059:+	ENSG00000158220	chr3:138469444:C:T	chr3:138188286:C:T	full_match	allelic	0	1
3:138468881:138470059:+	ENSG00000158220	chr3:138469483:C:T	chr3:138188325:C:T	partial_match	allelic	1	0
3:138468881:138470059:+	ENSG00000158220	chr3:138469503:A:G	chr3:138188345:A:G	full_match	allelic	0	1
3:151338859:151339450:-	ENSG00000169313	chr3:151339448:G:C	chr3:151057236:G:C	full_match	allelic	0	1
3:151339608:151340595:-	ENSG00000169313	chr3:151339448:G:C	chr3:151057236:G:C	full_match	allelic	0	1
3:193489864:193492916:-	ENSG00000127249	chr3:193491330:T:A	chr3:193209119:T:A	partial_match	allelic	1	0
3:193489864:193493089:-	ENSG00000127249	chr3:193491330:T:A	chr3:193209119:T:A	partial_match	allelic	1	0
3:193489864:193493089:-	ENSG00000127249	chr3:193492916:C:T	chr3:193210705:C:T	full_match	allelic	1	0
3:193489864:193493089:-	ENSG00000127249	chr3:193492966:T:C	chr3:193210755:T:C	full_match	allelic	1	0
4:2174312:2174690:-	ENSG00000130997	chr4:2174148:G:A	chr4:2175875:G:A	full_match	allelic	5	3
4:5741839:5745203:+	ENSG00000072840	chr4:5741816:T:G	chr4:5743543:T:G	full_match	allelic	0	1
4:10088532:10088663:-	ENSG00000071127	chr4:10088391:CAT:C	chr4:10090015:CAT:C	full_match	allelic	1	0
4:39096878:39100177:+	ENSG00000109790	chr4:39100274:A:G	chr4:39101894:A:G	full_match	allelic	7	2
4:39100274:39103286:+	ENSG00000109790	chr4:39100274:A:G	chr4:39101894:A:G	full_match	allelic	7	2
4:39096878:39100177:+	ENSG00000109790	chr4:39100279:A:G	chr4:39101899:A:G	full_match	allelic	1	0
4:39100274:39103286:+	ENSG00000109790	chr4:39100279:A:G	chr4:39101899:A:G	full_match	allelic	1	0
4:39234875:39244247:+	ENSG00000157796	chr4:39240261:CTTATT:C	chr4:39241881:CTTATT:C	full_match	allelic	1	0
4:39291852:39300020:-	ENSG00000035928	chr4:39295775:T:C	chr4:39297395:T:C	full_match	allelic	1	0
4:40131919:40142672:+	ENSG00000078177	chr4:40136941:C:T	chr4:40138561:C:T	full_match	allelic	0	1
4:40131919:40142672:+	ENSG00000078177	chr4:40136943:G:C	chr4:40138563:G:C	partial_match	allelic	0	1
4:44686713:44689842:+	ENSG00000151806	chr4:44688126:C:T	chr4:44690143:C:T	full_match	allelic	4	0
4:61383189:61419395:+	ENSG00000150471	chr4:61419389:A:T	chr4:62285107:A:T	full_match	allelic	1	0
4:86762953:86764592:+	ENSG00000163629	chr4:86762958:A:G	chr4:87684111:A:G	full_match	allelic	1	0
4:122281774:122284637:+	ENSG00000138688	chr4:122284655:T:A	chr4:123205810:T:A	full_match	allelic	1	0
4:122284681:122286540:+	ENSG00000138688	chr4:122284655:T:A	chr4:123205810:T:A	full_match	allelic	1	0
4:128892253:128936654:-	ENSG00000151466	chr4:128892100:T:C	chr4:129813255:T:C	full_match	allelic	2	0
4:155926881:155928335:-	ENSG00000256043	chr4:155926830:T:C	chr4:156847982:T:C	full_match	allelic	1	0
4:157138949:157152717:+	ENSG00000109738	chr4:157143962:A:G	chr4:158065114:A:G	full_match	allelic	1	0
4:157138949:157152717:+	ENSG00000109738	chr4:157143963:A:T	chr4:158065115:A:T	full_match	allelic	6	1
5:37479987:37605063:+	ENSG00000082068	chr5:37516591:G:A	chr5:37516693:G:A	full_match	allelic	0	2
5:45645608:45695227:-	ENSG00000164588	chr5:45695223:G:C	chr5:45695325:G:C	full_match	allelic	0	1
5:69352253:69355894:-	ENSG00000085231	chr5:69355648:C:T	chr5:68651475:C:T	full_match	allelic	1	0
5:69355790:69355894:-	ENSG00000085231	chr5:69355648:C:T	chr5:68651475:C:T	full_match	allelic	1	0
5:77489572:77491811:-	ENSG00000164253	chr5:77491812:T:C	chr5:76787637:T:C	full_match	allelic	3	0
5:79987107:79988461:-	ENSG00000177034	chr5:79988325:A:T	chr5:79284148:A:T	full_match	allelic	1	0
5:84180521:84384307:-	ENSG00000164176	chr5:84229857:G:A	chr5:83525675:G:A	partial_match	allelic	5	0
5:90694220:90696936:+	ENSG00000164199	chr5:90694224:G:A	chr5:89990041:G:A	full_match	allelic	5	0
5:95514923:95516524:-	ENSG00000198677	chr5:95516411:TAAAAA:T	chr5:94852115:TAAAAA:T	full_match	allelic	2	0
5:96757654:96765220:+	ENSG00000153113	chr5:96762267:A:G	chr5:96097971:A:G	partial_match	allelic	1	0
5:96757654:96765223:+	ENSG00000153113	chr5:96762267:A:G	chr5:96097971:A:G	partial_match	allelic	1	0
5:108185064:108186116:-	ENSG00000145743	chr5:108184978:T:C	chr5:107520679:T:C	full_match	allelic	0	1
5:110748678:110755464:+	ENSG00000164209	chr5:110748234:C:T	chr5:110083935:C:T	partial_match	allelic	1	0
5:110748678:110755464:+	ENSG00000164209	chr5:110748642:T:G	chr5:110084343:T:G	full_match	allelic	4	0
5:112864528:112864640:+	ENSG00000153037	chr5:112864620:G:C	chr5:112200317:G:C	full_match	allelic	1	0
5:112864528:112864640:+	ENSG00000153037	chr5:112864620:G:C	chr5:112200317:G:C	partial_match	allelic	1	0
5:116134178:116257081:+	ENSG00000145781	chr5:116257131:A:G	chr5:115592828:A:G	full_match	allelic	1	0
5:116134178:116257081:+	ENSG00000145781	chr5:116257132:G:C	chr5:115592829:G:C	full_match	allelic	1	0
5:132385499:132387061:+	ENSG00000197375	chr5:132387024:G:C	chr5:131722716:G:C	partial_match	allelic	1	1
5:132385499:132387061:+	ENSG00000197375	chr5:132387044:C:T	chr5:131722736:C:T	full_match	allelic	0	1
5:132385499:132387061:+	ENSG00000197375	chr5:132387045:G:A	chr5:131722737:G:A	full_match	allelic	0	1
5:132385499:132387061:+	ENSG00000197375	chr5:132387052:C:T	chr5:131722744:C:T	full_match	allelic	7	0
5:141494869:141505392:+	ENSG00000204956	chr5:141494865:G:C	chr5:140874432:G:C	partial_match	allelic	0	1
5:141494869:141505392:+	ENSG00000253846	chr5:141494865:G:C	chr5:140874432:G:C	partial_match	allelic	0	1
5:141494869:141505392:+	ENSG00000253873	chr5:141494865:G:C	chr5:140874432:G:C	partial_match	allelic	0	1
5:141494869:141505392:+	ENSG00000253159	chr5:141494865:G:C	chr5:140874432:G:C	partial_match	allelic	0	1
5:141494869:141505392:+	ENSG00000081853	chr5:141494865:G:C	chr5:140874432:G:C	partial_match	allelic	0	1
5:141494869:141505392:+	ENSG00000254245	chr5:141494865:G:C	chr5:140874432:G:C	partial_match	allelic	0	1
5:141494869:141505392:+	ENSG00000262576	chr5:141494865:G:C	chr5:140874432:G:C	partial_match	allelic	0	1
5:141494869:141505392:+	ENSG00000253485	chr5:141494865:G:C	chr5:140874432:G:C	partial_match	allelic	0	1
5:141494869:141505392:+	ENSG00000253731	chr5:141494865:G:C	chr5:140874432:G:C	partial_match	allelic	0	1
5:141494869:141505392:+	ENSG00000253537	chr5:141494865:G:C	chr5:140874432:G:C	partial_match	allelic	0	1
5:141494869:141505392:+	ENSG00000253767	chr5:141494865:G:C	chr5:140874432:G:C	partial_match	allelic	0	1
5:141494869:141505392:+	ENSG00000261934	chr5:141494865:G:C	chr5:140874432:G:C	partial_match	allelic	0	1
5:141494869:141505392:+	ENSG00000254221	chr5:141494865:G:C	chr5:140874432:G:C	partial_match	allelic	0	1
5:141494869:141505392:+	ENSG00000253910	chr5:141494865:G:C	chr5:140874432:G:C	partial_match	allelic	0	1
5:141494869:141505392:+	ENSG00000262209	chr5:141494865:G:C	chr5:140874432:G:C	partial_match	allelic	0	1
5:141494869:141505392:+	ENSG00000253953	chr5:141494865:G:C	chr5:140874432:G:C	partial_match	allelic	0	1
5:141494869:141505392:+	ENSG00000276547	chr5:141494865:G:C	chr5:140874432:G:C	partial_match	allelic	0	1
5:141494869:141505392:+	ENSG00000253305	chr5:141494865:G:C	chr5:140874432:G:C	partial_match	allelic	0	1
5:141494869:141505392:+	ENSG00000254122	chr5:141494865:G:C	chr5:140874432:G:C	partial_match	allelic	0	1
5:141476146:141505392:+	ENSG00000240184	chr5:141494865:G:C	chr5:140874432:G:C	partial_match	allelic	0	1
5:141478546:141505392:+	ENSG00000240184	chr5:141494865:G:C	chr5:140874432:G:C	partial_match	allelic	0	1
5:141494869:141505392:+	ENSG00000240184	chr5:141494865:G:C	chr5:140874432:G:C	partial_match	allelic	0	1
5:141494869:141505392:+	ENSG00000242419	chr5:141494865:G:C	chr5:140874432:G:C	partial_match	allelic	0	1
5:141494869:141505392:+	ENSG00000240764	chr5:141494865:G:C	chr5:140874432:G:C	partial_match	allelic	0	1
5:141476146:141505392:+	ENSG00000204956	chr5:141494865:G:C	chr5:140874432:G:C	partial_match	allelic	0	1
5:141478546:141505392:+	ENSG00000204956	chr5:141494865:G:C	chr5:140874432:G:C	partial_match	allelic	0	1
5:141476146:141505392:+	ENSG00000253846	chr5:141494865:G:C	chr5:140874432:G:C	partial_match	allelic	0	1
5:141478546:141505392:+	ENSG00000253846	chr5:141494865:G:C	chr5:140874432:G:C	partial_match	allelic	0	1
5:141476146:141505392:+	ENSG00000253873	chr5:141494865:G:C	chr5:140874432:G:C	partial_match	allelic	0	1
5:141478546:141505392:+	ENSG00000253873	chr5:141494865:G:C	chr5:140874432:G:C	partial_match	allelic	0	1
5:141476146:141505392:+	ENSG00000253159	chr5:141494865:G:C	chr5:140874432:G:C	partial_match	allelic	0	1
5:141478546:141505392:+	ENSG00000253159	chr5:141494865:G:C	chr5:140874432:G:C	partial_match	allelic	0	1
5:141476146:141505392:+	ENSG00000081853	chr5:141494865:G:C	chr5:140874432:G:C	partial_match	allelic	0	1
5:141478546:141505392:+	ENSG00000081853	chr5:141494865:G:C	chr5:140874432:G:C	partial_match	allelic	0	1
5:141476146:141505392:+	ENSG00000254245	chr5:141494865:G:C	chr5:140874432:G:C	partial_match	allelic	0	1
5:141478546:141505392:+	ENSG00000254245	chr5:141494865:G:C	chr5:140874432:G:C	partial_match	allelic	0	1
5:141476146:141505392:+	ENSG00000262576	chr5:141494865:G:C	chr5:140874432:G:C	partial_match	allelic	0	1
5:141478546:141505392:+	ENSG00000262576	chr5:141494865:G:C	chr5:140874432:G:C	partial_match	allelic	0	1
5:141476146:141505392:+	ENSG00000253485	chr5:141494865:G:C	chr5:140874432:G:C	partial_match	allelic	0	1
5:141478546:141505392:+	ENSG00000253485	chr5:141494865:G:C	chr5:140874432:G:C	partial_match	allelic	0	1
5:141476146:141505392:+	ENSG00000253731	chr5:141494865:G:C	chr5:140874432:G:C	partial_match	allelic	0	1
5:141478546:141505392:+	ENSG00000253731	chr5:141494865:G:C	chr5:140874432:G:C	partial_match	allelic	0	1
5:141476146:141505392:+	ENSG00000253537	chr5:141494865:G:C	chr5:140874432:G:C	partial_match	allelic	0	1
5:141478546:141505392:+	ENSG00000253537	chr5:141494865:G:C	chr5:140874432:G:C	partial_match	allelic	0	1
5:141476146:141505392:+	ENSG00000253767	chr5:141494865:G:C	chr5:140874432:G:C	partial_match	allelic	0	1
5:141478546:141505392:+	ENSG00000253767	chr5:141494865:G:C	chr5:140874432:G:C	partial_match	allelic	0	1
5:141476146:141505392:+	ENSG00000261934	chr5:141494865:G:C	chr5:140874432:G:C	partial_match	allelic	0	1
5:141478546:141505392:+	ENSG00000261934	chr5:141494865:G:C	chr5:140874432:G:C	partial_match	allelic	0	1
5:141476146:141505392:+	ENSG00000254221	chr5:141494865:G:C	chr5:140874432:G:C	partial_match	allelic	0	1
5:141478546:141505392:+	ENSG00000254221	chr5:141494865:G:C	chr5:140874432:G:C	partial_match	allelic	0	1
5:141476146:141505392:+	ENSG00000253910	chr5:141494865:G:C	chr5:140874432:G:C	partial_match	allelic	0	1
5:141478546:141505392:+	ENSG00000253910	chr5:141494865:G:C	chr5:140874432:G:C	partial_match	allelic	0	1
5:141476146:141505392:+	ENSG00000262209	chr5:141494865:G:C	chr5:140874432:G:C	partial_match	allelic	0	1
5:141478546:141505392:+	ENSG00000262209	chr5:141494865:G:C	chr5:140874432:G:C	partial_match	allelic	0	1
5:141476146:141505392:+	ENSG00000253953	chr5:141494865:G:C	chr5:140874432:G:C	partial_match	allelic	0	1
5:141478546:141505392:+	ENSG00000253953	chr5:141494865:G:C	chr5:140874432:G:C	partial_match	allelic	0	1
5:141476146:141505392:+	ENSG00000276547	chr5:141494865:G:C	chr5:140874432:G:C	partial_match	allelic	0	1
5:141478546:141505392:+	ENSG00000276547	chr5:141494865:G:C	chr5:140874432:G:C	partial_match	allelic	0	1
5:141476146:141505392:+	ENSG00000253305	chr5:141494865:G:C	chr5:140874432:G:C	partial_match	allelic	0	1
5:141478546:141505392:+	ENSG00000253305	chr5:141494865:G:C	chr5:140874432:G:C	partial_match	allelic	0	1
5:141476146:141505392:+	ENSG00000254122	chr5:141494865:G:C	chr5:140874432:G:C	partial_match	allelic	0	1
5:141478546:141505392:+	ENSG00000254122	chr5:141494865:G:C	chr5:140874432:G:C	partial_match	allelic	0	1
5:143014116:143041815:+	ENSG00000145819	chr5:143037177:CCTT:C	chr5:142416742:CCTT:C	full_match	allelic	3	0
5:146135664:146142871:-	ENSG00000133706	chr5:146140202:A:T	chr5:145519765:A:T	full_match	allelic	0	1
5:146135664:146142871:-	ENSG00000133706	chr5:146140203:C:CGTAA	chr5:145519766:C:CGTAA	full_match	allelic	1	0
5:154792796:154793627:+	ENSG00000155506	chr5:154793616:C:T	chr5:154173176:C:T	full_match	allelic	1	0
6:610178:615249:-	ENSG00000112685	chr6:615279:A:T	chr6:615279:A:T	full_match	allelic	1	0
6:10707797:10708952:+	ENSG00000111845	chr6:10707740:T:C	chr6:10707973:T:C	full_match	allelic	1	0
6:10749268:10749623:+	ENSG00000137210	chr6:10749611:T:G	chr6:10749844:T:G	partial_match	allelic	0	1
6:13574624:13584075:+	ENSG00000124523	chr6:13579446:TA:T	chr6:13579678:TA:T	full_match	allelic	0	1
6:13574624:13584075:+	ENSG00000124523	chr6:13579488:A:G	chr6:13579720:A:G	partial_match	allelic	1	0
6:13585127:13591668:+	ENSG00000124523	chr6:13588339:G:C	chr6:13588571:G:C	full_match	allelic	2	0
6:13585127:13591668:+	ENSG00000124523	chr6:13588345:C:T	chr6:13588577:C:T	full_match	allelic	7	2
6:13585127:13591668:+	ENSG00000124523	chr6:13588418:C:T	chr6:13588650:C:T	full_match	allelic	1	0
6:31970024:31970342:-	ENSG00000204348	chr6:31970027:G:C	chr6:31937804:G:C	partial_match	allelic	1	1
6:31970024:31970342:-	ENSG00000204348	chr6:31970245:G:C	chr6:31938022:G:C	partial_match	allelic	1	0
6:39343815:39357276:-	ENSG00000164627	chr6:39345789:AC:A	chr6:39313565:AC:A	full_match	allelic	1	3
6:39345774:39346475:-	ENSG00000164627	chr6:39345789:AC:A	chr6:39313565:AC:A	full_match	allelic	1	3
6:39343815:39357276:-	ENSG00000164627	chr6:39346542:G:C	chr6:39314318:G:C	full_match	allelic	0	1
6:39343815:39357276:-	ENSG00000164627	chr6:39346544:T:C	chr6:39314320:T:C	full_match	allelic	3	0
6:42968771:42968873:-	ENSG00000124587	chr6:42968751:A:G	chr6:42936489:A:G	full_match	allelic	2	0
6:42968498:42968652:-	ENSG00000124587	chr6:42968869:C:G	chr6:42936607:C:G	partial_match	allelic	1	0
6:56609575:56610426:-	ENSG00000151914	chr6:56609599:G:A	chr6:56474397:G:A	full_match	allelic	6	1
6:70140989:70142022:+	ENSG00000082293	chr6:70141926:A:T	chr6:70851818:A:T	full_match	allelic	1	0
6:70140989:70142022:+	ENSG00000082293	chr6:70141929:G:A	chr6:70851821:G:A	full_match	allelic	1	0
6:70281039:70282980:-	ENSG00000112280	chr6:70281387:T:TA	chr6:70991090:T:TA	full_match	allelic	3	5
6:70281039:70282980:-	ENSG00000112280	chr6:70281388:A:T	chr6:70991091:A:T	full_match	allelic	2	0
6:70281039:70282980:-	ENSG00000112280	chr6:70281389:C:G	chr6:70991092:C:G	full_match	allelic	1	0
6:72295966:72296826:+	ENSG00000079841	chr6:72296885:A:C	chr6:73006588:A:C	full_match	allelic	3	1
6:72295966:72296826:+	ENSG00000079841	chr6:72296885:A:G	chr6:73006588:A:G	full_match	allelic	1	0
6:73807039:73808082:+	ENSG00000156535	chr6:73807044:C:G	chr6:74516767:C:G	full_match	allelic	4	1
6:83593741:83601270:-	ENSG00000065609	chr6:83594482:C:T	chr6:84304201:C:T	partial_match	allelic	1	0
6:83593741:83601270:-	ENSG00000065609	chr6:83594484:T:C	chr6:84304203:T:C	partial_match	allelic	0	1
6:89776695:89781398:-	ENSG00000112159	chr6:89780243:G:C	chr6:90489962:G:C	full_match	allelic	2	0
6:96016212:96203147:+	ENSG00000172461	chr6:96114096:C:T	chr6:96561972:C:T	full_match	allelic	5	0
6:96016212:96203147:+	ENSG00000172461	chr6:96114099:C:T	chr6:96561975:C:T	full_match	allelic	0	1
6:111572983:111580196:-	ENSG00000056972	chr6:111575641:AC:A	chr6:111896844:AC:A	full_match	allelic	1	0
6:129252295:129253817:+	ENSG00000196569	chr6:129253892:A:G	chr6:129575037:A:G	full_match	allelic	4	1
6:129618852:129634041:-	ENSG00000146376	chr6:129629352:C:A	chr6:129950497:C:A	full_match	allelic	2	1
6:129618852:129629439:-	ENSG00000146376	chr6:129629352:C:A	chr6:129950497:C:A	full_match	allelic	2	1
6:132770939:132771055:-	ENSG00000146409	chr6:132771051:T:C	chr6:133092190:T:C	full_match	allelic	0	2
6:135455926:135463124:-	ENSG00000135541	chr6:135457660:G:A	chr6:135778798:G:A	full_match	allelic	0	1
6:135457713:135465813:-	ENSG00000135541	chr6:135463120:C:A	chr6:135784258:C:A	full_match	allelic	0	1
6:135457713:135465813:-	ENSG00000135541	chr6:135463188:C:T	chr6:135784326:C:T	full_match	allelic	1	0
6:135457713:135465813:-	ENSG00000135541	chr6:135463232:T:C	chr6:135784370:T:C	full_match	allelic	0	1
6:144577288:144614271:+	ENSG00000152818	chr6:144614412:G:T	chr6:144935548:G:T	full_match	allelic	1	0
7:2590106:2594885:+	ENSG00000106012	chr7:2593127:G:A	chr7:2632761:G:A	partial_match	allelic	1	0
7:16777911:16779051:+	ENSG00000106537	chr7:16778988:C:G	chr7:16818613:C:G	partial_match	allelic	0	1
7:16777911:16779051:+	ENSG00000106537	chr7:16779032:G:A	chr7:16818657:G:A	full_match	allelic	1	0
7:23260138:23266480:+	ENSG00000136235	chr7:23260454:A:C	chr7:23300073:A:C	partial_match	allelic	2	2
7:23260138:23266516:+	ENSG00000136235	chr7:23260454:A:C	chr7:23300073:A:C	partial_match	allelic	2	2
7:30922644:30923523:+	ENSG00000240583	chr7:30923439:T:A	chr7:30963054:T:A	full_match	allelic	2	0
7:30922644:30923523:+	ENSG00000240583	chr7:30923473:C:T	chr7:30963088:C:T	full_match	allelic	1	0
7:32549131:32551333:+	ENSG00000105778	chr7:32549101:A:G	chr7:32588713:A:G	full_match	allelic	1	0
7:38728586:38741984:-	ENSG00000006715	chr7:38728722:G:A	chr7:38768322:G:A	full_match	allelic	1	0
7:77312190:77313487:-	ENSG00000186088	chr7:77312203:C:G	chr7:76941520:C:G	full_match	allelic	1	1
7:77312187:77313487:-	ENSG00000186088	chr7:77312203:C:G	chr7:76941520:C:G	partial_match	allelic	1	1
7:99507038:99512452:+	ENSG00000196652	chr7:99507043:A:G	chr7:99104666:A:G	full_match	allelic	0	1
7:107986085:107994886:-	ENSG00000091136	chr7:107986175:C:T	chr7:107626620:C:T	full_match	allelic	1	0
7:111091504:111099885:+	ENSG00000173114	chr7:111096998:A:C	chr7:110737054:A:C	full_match	allelic	1	0
7:111091504:111099885:+	ENSG00000173114	chr7:111097016:T:G	chr7:110737072:T:G	full_match	allelic	0	1
7:112784953:112789277:-	ENSG00000146802	chr7:112789350:C:T	chr7:112429405:C:T	full_match	allelic	1	0
7:121267302:121295439:+	ENSG00000106034	chr7:121271282:A:G	chr7:120911336:A:G	full_match	allelic	0	1
7:122004660:122010336:+	ENSG00000106278	chr7:122010332:A:C	chr7:121650386:A:C	full_match	allelic	2	0
7:122004660:122010339:+	ENSG00000106278	chr7:122010332:A:C	chr7:121650386:A:C	partial_match	allelic	2	0
7:128843553:128843795:+	ENSG00000128591	chr7:128843556:C:T	chr7:128483610:C:T	full_match	allelic	2	1
8:11803299:11808793:+	ENSG00000079459	chr8:11803264:G:C	chr8:11660773:G:C	full_match	allelic	2	1
8:11803299:11808793:+	ENSG00000079459	chr8:11803268:G:C	chr8:11660777:G:C	full_match	allelic	1	0
8:11803299:11808793:+	ENSG00000079459	chr8:11803474:A:G	chr8:11660983:A:G	partial_match	allelic	1	0
8:11803299:11808793:+	ENSG00000079459	chr8:11803479:T:TTATCTAA	chr8:11660988:T:TTATCTAA	full_match	allelic	1	0
8:17923188:17934705:+	ENSG00000078674	chr8:17924781:G:T	chr8:17782290:G:T	full_match	allelic	4	1
8:17923188:17934705:+	ENSG00000078674	chr8:17935587:A:G	chr8:17793096:A:G	partial_match	allelic	3	0
8:22102348:22102527:+	ENSG00000158863	chr8:22102354:G:T	chr8:21959865:G:T	full_match	allelic	0	1
8:28107976:28110084:+	ENSG00000134014	chr8:28110250:G:A	chr8:27967767:G:A	full_match	allelic	1	1
8:28110251:28110369:+	ENSG00000134014	chr8:28110250:G:A	chr8:27967767:G:A	full_match	allelic	1	1
8:28107976:28110084:+	ENSG00000134014	chr8:28110440:T:C	chr8:27967957:T:C	partial_match	allelic	0	1
8:31081332:31083698:+	ENSG00000165392	chr8:31081294:G:T	chr8:30938810:G:T	full_match	allelic	1	0
8:31081332:31085165:+	ENSG00000165392	chr8:31081294:G:T	chr8:30938810:G:T	full_match	allelic	1	0
8:31081332:31083698:+	ENSG00000165392	chr8:31081332:A:G	chr8:30938848:A:G	full_match	allelic	0	1
8:31081332:31085165:+	ENSG00000165392	chr8:31081332:A:G	chr8:30938848:A:G	full_match	allelic	0	1
8:31081296:31081945:+	ENSG00000165392	chr8:31085165:G:A	chr8:30942681:G:A	partial_match	allelic	1	0
8:42293512:42305120:+	ENSG00000104365	chr8:42305174:C:G	chr8:42162692:C:G	full_match	allelic	1	0
8:58430669:58434394:+	ENSG00000215114	chr8:58433250:A:G	chr8:59345809:A:G	full_match	allelic	0	1
8:58416953:58434394:+	ENSG00000215114	chr8:58433250:A:G	chr8:59345809:A:G	full_match	allelic	0	1
8:61551675:61553030:-	ENSG00000198363	chr8:61548209:C:T	chr8:62460768:C:T	partial_match	allelic	1	0
8:68776449:68787457:+	ENSG00000165084	chr8:68787441:A:T	chr8:69699676:A:T	full_match	allelic	2	0
8:71842747:71843571:-	ENSG00000178860	chr8:71843566:G:A	chr8:72755801:G:A	full_match	allelic	1	1
8:81683565:81686251:-	ENSG00000133731	chr8:81681609:T:C	chr8:82593844:T:C	partial_match	allelic	1	0
8:81683565:81686251:-	ENSG00000133731	chr8:81685970:G:T	chr8:82598205:G:T	partial_match	allelic	0	1
8:101689406:101692696:-	ENSG00000104490	chr8:101692691:G:A	chr8:102704919:G:A	full_match	allelic	4	0
8:119619304:119626564:-	ENSG00000136960	chr8:119621447:T:C	chr8:120633687:T:C	full_match	allelic	1	0
8:132670096:132675483:-	ENSG00000129295	chr8:132670049:T:C	chr8:133682295:T:C	full_match	allelic	1	0
9:5690038:5690292:+	ENSG00000107036	chr9:5690270:G:T	chr9:5690270:G:T	full_match	allelic	1	0
9:5820295:5823895:-	ENSG00000099219	chr9:5820298:C:A	chr9:5820298:C:A	full_match	allelic	2	0
9:13206099:13217179:-	ENSG00000107186	chr9:13216770:T:C	chr9:13216769:T:C	full_match	allelic	1	0
9:13262443:13279399:-	ENSG00000107186	chr9:13250374:T:C	chr9:13250373:T:C	partial_match	allelic	1	0
9:26956516:26978127:+	ENSG00000096872	chr9:26962073:C:T	chr9:26962071:C:T	full_match	allelic	3	0
9:26972457:26978127:+	ENSG00000096872	chr9:26962073:C:T	chr9:26962071:C:T	partial_match	allelic	3	0
9:70784279:70790604:-	ENSG00000083067	chr9:70790682:T:C	chr9:73405598:T:C	full_match	allelic	1	0
9:74816964:74821668:-	ENSG00000119121	chr9:74820427:C:A	chr9:77435343:C:A	full_match	allelic	1	0
9:76854208:76869430:-	ENSG00000106772	chr9:76869490:T:C	chr9:79484406:T:C	full_match	allelic	2	0
9:76854208:76905563:-	ENSG00000106772	chr9:76905610:C:G	chr9:79520526:C:G	full_match	allelic	1	1
9:76854208:76905563:-	ENSG00000106772	chr9:76905923:C:T	chr9:79520839:C:T	full_match	allelic	5	0
9:76854208:76905563:-	ENSG00000106772	chr9:76905925:T:A	chr9:79520841:T:A	full_match	allelic	1	0
9:88426591:88434759:+	ENSG00000106723	chr9:88434828:G:A	chr9:91049743:G:A	full_match	allelic	1	3
9:88434829:88448940:+	ENSG00000106723	chr9:88434828:G:A	chr9:91049743:G:A	full_match	allelic	1	3
9:88426591:88434759:+	ENSG00000106723	chr9:88434833:G:A	chr9:91049748:G:A	full_match	allelic	1	0
9:88434829:88448940:+	ENSG00000106723	chr9:88434833:G:A	chr9:91049748:G:A	full_match	allelic	1	0
9:93125062:93125656:-	ENSG00000131669	chr9:93125704:C:T	chr9:95887986:C:T	full_match	allelic	5	0
9:93125749:93126409:-	ENSG00000131669	chr9:93125704:C:T	chr9:95887986:C:T	full_match	allelic	5	0
9:94085422:94088144:+	ENSG00000158079	chr9:94087914:A:G	chr9:96850196:A:G	full_match	allelic	1	1
9:96343996:96351102:-	ENSG00000130958	chr9:96345432:T:G	chr9:99107714:T:G	full_match	allelic	0	1
9:96346001:96351102:-	ENSG00000130958	chr9:96345432:T:G	chr9:99107714:T:G	partial_match	allelic	0	1
9:96356701:96360153:-	ENSG00000130958	chr9:96352094:G:A	chr9:99114376:G:A	partial_match	allelic	0	1
9:96356701:96360153:-	ENSG00000130958	chr9:96352103:C:T	chr9:99114385:C:T	partial_match	allelic	3	2
9:96356701:96360153:-	ENSG00000130958	chr9:96352103:C:T	chr9:99114385:C:T	full_match	allelic	3	2
9:96356701:96360153:-	ENSG00000130958	chr9:96352134:T:C	chr9:99114416:T:C	partial_match	allelic	1	0
9:97602767:97603939:-	ENSG00000136925	chr9:97604725:A:G	chr9:100367007:A:G	full_match	allelic	1	0
9:97904992:97909879:-	ENSG00000136932	chr9:97909957:T:C	chr9:100672239:T:C	full_match	allelic	3	0
9:114420890:114423313:-	ENSG00000095397	chr9:114420917:C:T	chr9:117183197:C:T	full_match	allelic	1	0
9:120909470:120911335:-	ENSG00000056558	chr9:120909479:C:A	chr9:123671757:C:A	full_match	allelic	1	0
9:123372315:123373133:+	ENSG00000148204	chr9:123372346:A:G	chr9:126134625:A:G	full_match	allelic	1	0
9:126421948:126423266:+	ENSG00000196814	chr9:126481403:G:T	chr9:129243682:G:T	partial_match	allelic	1	0
9:128325239:128325710:+	ENSG00000167113	chr9:128325886:G:A	chr9:131088165:G:A	partial_match	allelic	1	0
9:131045660:131048241:+	ENSG00000050555	chr9:131048336:C:T	chr9:133923723:C:T	full_match	allelic	8	1
9:132386621:132388155:-	ENSG00000125482	chr9:132388136:T:C	chr9:135263523:T:C	full_match	allelic	1	0
10:3121964:3129818:+	ENSG00000067057	chr10:3120045:G:A	chr10:3162237:G:A	partial_match	allelic	2	4
10:3121964:3129818:+	ENSG00000067057	chr10:3121837:TTGGAG:T	chr10:3164029:TTGGAG:T	full_match	allelic	1	1
10:3121964:3129818:+	ENSG00000067057	chr10:3125250:G:GT	chr10:3167442:G:GT	full_match	allelic	0	1
10:5412820:5429169:+	ENSG00000173848	chr10:5426654:G:T	chr10:5468617:G:T	full_match	allelic	2	0
10:5412820:5426675:+	ENSG00000173848	chr10:5426654:G:T	chr10:5468617:G:T	full_match	allelic	2	0
10:5653050:5666487:-	ENSG00000196372	chr10:5666508:C:T	chr10:5708471:C:T	full_match	allelic	2	0
10:5653050:5666108:-	ENSG00000196372	chr10:5666508:C:T	chr10:5708471:C:T	partial_match	allelic	2	0
10:13294596:13298186:-	ENSG00000107537	chr10:13295607:C:G	chr10:13337607:C:G	full_match	allelic	1	0
10:13294596:13298186:-	ENSG00000107537	chr10:13295608:T:C	chr10:13337608:T:C	full_match	allelic	6	1
10:17168917:17201570:-	ENSG00000107614	chr10:17174550:C:T	chr10:17216549:C:T	full_match	allelic	1	0
10:27123699:27126316:-	ENSG00000136758	chr10:27126354:G:C	chr10:27415283:G:C	full_match	allelic	0	1
10:54329706:54346395:-	ENSG00000150275	chr10:54346365:C:T	chr10:56106125:C:T	full_match	allelic	1	0
10:67219870:67521765:-	ENSG00000183230	chr10:67521843:T:C	chr10:69281601:T:C	full_match	allelic	1	0
10:68487212:68493131:-	ENSG00000122912	chr10:68488464:T:G	chr10:70248221:T:G	full_match	allelic	2	0
10:68487212:68493131:-	ENSG00000122912	chr10:68488464:T:TA	chr10:70248221:T:TA	full_match	allelic	1	0
10:68487212:68493131:-	ENSG00000122912	chr10:68488466:C:T	chr10:70248223:C:T	full_match	allelic	1	0
10:70541260:70541462:+	ENSG00000107719	chr10:70541260:A:G	chr10:72301016:A:G	full_match	allelic	2	1
10:71819608:71819713:-	ENSG00000197746	chr10:71819614:T:G	chr10:73579371:T:G	full_match	allelic	1	0
10:71819608:71819713:-	ENSG00000197746	chr10:71819620:G:A	chr10:73579377:G:A	full_match	allelic	2	0
10:71819608:71819713:-	ENSG00000197746	chr10:71819646:A:G	chr10:73579403:A:G	full_match	allelic	1	0
10:89215061:89222510:-	ENSG00000107798	chr10:89215935:T:A	chr10:90975692:T:A	full_match	allelic	1	2
10:98459739:98490050:-	ENSG00000172987	chr10:98461775:C:A	chr10:100221532:C:A	full_match	allelic	0	1
10:103674478:103693027:-	ENSG00000107957	chr10:103674504:C:A	chr10:105434262:C:A	full_match	allelic	5	1
10:110922330:110964124:+	ENSG00000108061	chr10:110922335:A:G	chr10:112682093:A:G	full_match	allelic	5	3
10:124517251:124613263:+	ENSG00000107902	chr10:124517254:G:A	chr10:126205823:G:A	full_match	allelic	1	0
11:610347:610596:+	ENSG00000070047	chr11:610584:G:C	chr11:610584:G:C	full_match	allelic	1	0
11:5226799:5226967:-	ENSG00000244734	chr11:5226924:A:G	chr11:5248154:A:G	partial_match	allelic	1	2
11:5226799:5226967:-	ENSG00000244734	chr11:5226925:C:G	chr11:5248155:C:G	partial_match	allelic	2	0
11:5226799:5226967:-	ENSG00000244734	chr11:5226929:C:T	chr11:5248159:C:T	partial_match	allelic	1	0
11:5226799:5226967:-	ENSG00000244734	chr11:5226962:G:A	chr11:5248192:G:A	full_match	allelic	0	1
11:6393387:6393895:+	ENSG00000166311	chr11:6393603:A:G	chr11:6414833:A:G	full_match	allelic	0	1
11:6611818:6611941:-	ENSG00000166337	chr11:6611948:C:T	chr11:6633179:C:T	full_match	allelic	1	1
11:24497305:24513827:+	ENSG00000187398	chr11:24513877:A:C	chr11:24535423:A:C	full_match	allelic	2	4
11:24513925:24729172:+	ENSG00000187398	chr11:24513877:A:C	chr11:24535423:A:C	full_match	allelic	2	4
11:35470818:35492044:-	ENSG00000149090	chr11:35474629:C:A	chr11:35496177:C:A	full_match	allelic	1	0
11:35470818:35492044:-	ENSG00000149090	chr11:35474641:G:A	chr11:35496189:G:A	full_match	allelic	1	0
11:35470818:35492044:-	ENSG00000149090	chr11:35474727:G:A	chr11:35496275:G:A	full_match	allelic	0	1
11:35470818:35492044:-	ENSG00000149090	chr11:35474744:C:A	chr11:35496292:C:A	full_match	allelic	1	0
11:62145751:62146660:+	ENSG00000149503	chr11:62146658:G:C	chr11:61914130:G:C	full_match	allelic	2	0
11:66756853:66759042:+	ENSG00000173715	chr11:66756505:G:T	chr11:66523976:G:T	partial_match	allelic	1	0
11:66952468:66952582:-	ENSG00000173599	chr11:66952584:C:T	chr11:66720055:C:T	full_match	allelic	3	2
11:66952468:66952582:-	ENSG00000173599	chr11:66954395:G:T	chr11:66721866:G:T	partial_match	allelic	0	1
11:72712777:72713175:-	ENSG00000186635	chr11:72712576:C:T	chr11:72423621:C:T	partial_match	allelic	6	2
11:72712777:72713175:-	ENSG00000186635	chr11:72712712:C:G	chr11:72423757:C:G	full_match	allelic	1	0
11:74336838:74338467:-	ENSG00000165434	chr11:74336727:C:T	chr11:74047772:C:T	full_match	allelic	0	1
11:74336838:74338467:-	ENSG00000165434	chr11:74336757:G:C	chr11:74047802:G:C	full_match	allelic	3	2
11:78250419:78280600:-	ENSG00000033327	chr11:78250409:G:C	chr11:77961455:G:C	full_match	allelic	7	2
11:107327053:107328394:-	ENSG00000152404	chr11:107329913:C:T	chr11:107200639:C:T	partial_match	allelic	1	0
11:111786094:111786463:-	ENSG00000086848	chr11:111786434:C:T	chr11:111657158:C:T	full_match	allelic	2	0
11:117231054:117232026:-	ENSG00000160613	chr11:117230381:G:A	chr11:117101097:G:A	partial_match	allelic	1	0
11:117231054:117232026:-	ENSG00000160613	chr11:117230382:G:C	chr11:117101098:G:C	full_match	allelic	2	0
11:117231054:117232026:-	ENSG00000160613	chr11:117231056:T:TA	chr11:117101772:T:TA	full_match	allelic	7	1
11:117239140:117239800:+	ENSG00000167257	chr11:117239084:G:T	chr11:117109800:G:T	full_match	allelic	1	0
11:117239140:117239800:+	ENSG00000167257	chr11:117239123:A:G	chr11:117109839:A:G	full_match	allelic	1	1
11:123647056:123653746:-	ENSG00000166257	chr11:123645601:C:T	chr11:123516309:C:T	full_match	allelic	0	1
11:123647056:123653746:-	ENSG00000166257	chr11:123646999:T:C	chr11:123517707:T:C	full_match	allelic	5	3
11:124879575:124880417:+	ENSG00000154134	chr11:124879876:C:T	chr11:124749772:C:T	full_match	allelic	1	0
11:124879575:124880417:+	ENSG00000154134	chr11:124879949:G:A	chr11:124749845:G:A	full_match	allelic	1	0
11:124879575:124880417:+	ENSG00000154134	chr11:124879953:G:A	chr11:124749849:G:A	full_match	allelic	2	2
12:7065892:7066517:+	ENSG00000182326	chr12:7065922:G:T	chr12:7173226:G:T	full_match	allelic	2	0
12:24368639:24562332:-	ENSG00000134532	chr12:24407590:C:A	chr12:24560524:C:A	full_match	allelic	1	0
12:25518967:25526098:-	ENSG00000152936	chr12:25519857:C:T	chr12:25672791:C:T	full_match	allelic	1	0
12:40257377:40257808:+	ENSG00000188906	chr12:40257800:CTTAG:C	chr12:40651602:CTTAG:C	full_match	allelic	1	1
12:40257377:40257808:+	ENSG00000188906	chr12:40259480:C:T	chr12:40653282:C:T	full_match	allelic	1	0
12:40257377:40257808:+	ENSG00000188906	chr12:40259534:G:T	chr12:40653336:G:T	full_match	allelic	3	0
12:40257377:40257808:+	ENSG00000188906	chr12:40259538:C:T	chr12:40653340:C:T	partial_match	allelic	1	0
12:40257377:40257808:+	ENSG00000188906	chr12:40259577:C:T	chr12:40653379:C:T	partial_match	allelic	1	0
12:47966732:47968132:+	ENSG00000134291	chr12:47967261:G:A	chr12:48361044:G:A	full_match	allelic	1	0
12:47966732:47968132:+	ENSG00000134291	chr12:47967265:C:T	chr12:48361048:C:T	full_match	allelic	0	1
12:47966732:47968132:+	ENSG00000134291	chr12:47967266:G:A	chr12:48361049:G:A	partial_match	allelic	2	0
12:57581952:57583100:+	ENSG00000155980	chr12:57582544:A:C	chr12:57976327:A:C	full_match	allelic	1	0
12:57581952:57583100:+	ENSG00000155980	chr12:57582544:A:G	chr12:57976327:A:G	full_match	allelic	1	0
12:57581952:57583100:+	ENSG00000155980	chr12:57582588:G:T	chr12:57976371:G:T	full_match	allelic	1	0
12:57581952:57583100:+	ENSG00000155980	chr12:57582591:G:T	chr12:57976374:G:T	full_match	allelic	2	0
12:57581952:57583100:+	ENSG00000155980	chr12:57582602:GAAA:G	chr12:57976385:GAAA:G	full_match	allelic	0	1
12:57581952:57583100:+	ENSG00000155980	chr12:57582614:A:G	chr12:57976397:A:G	partial_match	allelic	1	0
12:57581952:57583100:+	ENSG00000155980	chr12:57582632:A:G	chr12:57976415:A:G	full_match	allelic	2	0
12:62880653:62934491:-	ENSG00000111110	chr12:62880565:C:G	chr12:63274345:C:G	full_match	allelic	2	2
12:64495775:64496948:+	ENSG00000183735	chr12:64496403:A:G	chr12:64890183:A:G	partial_match	allelic	1	0
12:64495775:64496948:+	ENSG00000183735	chr12:64496403:ATAAG:A	chr12:64890183:ATAAG:A	full_match	allelic	1	0
12:68819062:68820324:+	ENSG00000135679	chr12:68819066:T:A	chr12:69212846:T:A	full_match	allelic	1	0
12:75298966:75304756:-	ENSG00000180881	chr12:75299853:C:A	chr12:75693633:C:A	full_match	allelic	1	0
12:75298966:75304756:-	ENSG00000180881	chr12:75299931:G:T	chr12:75693711:G:T	full_match	allelic	2	0
12:88094713:88096887:-	ENSG00000198707	chr12:88093865:G:A	chr12:88487642:G:A	partial_match	allelic	1	0
12:88094713:88096887:-	ENSG00000198707	chr12:88093912:G:T	chr12:88487689:G:T	partial_match	allelic	1	0
12:102054944:102061247:-	ENSG00000120860	chr12:102054892:T:C	chr12:102448670:T:C	full_match	allelic	0	1
12:116719876:116737789:-	ENSG00000111412	chr12:116723065:A:G	chr12:117160870:A:G	partial_match	allelic	2	0
12:120470104:120486167:+	ENSG00000088986	chr12:120486364:A:G	chr12:120924167:A:G	full_match	allelic	6	0
12:120470104:120486167:+	ENSG00000088986	chr12:120488102:T:A	chr12:120925905:T:A	partial_match	allelic	0	1
12:121162520:121166057:+	ENSG00000089041	chr12:121165438:G:A	chr12:121603241:G:A	partial_match	allelic	1	0
12:123613306:123615184:+	ENSG00000111364	chr12:123613253:G:T	chr12:124097800:G:T	full_match	allelic	2	1
12:123613306:123615184:+	ENSG00000111364	chr12:123613309:G:A	chr12:124097856:G:A	full_match	allelic	1	0
12:131841778:131843996:+	ENSG00000198598	chr12:131841801:G:A	chr12:132326346:G:A	full_match	allelic	1	0
12:133041482:133048752:+	ENSG00000198040	chr12:133048047:G:A	chr12:133624633:G:A	full_match	allelic	1	0
13:24492594:24494572:-	ENSG00000102699	chr13:24493590:A:C	chr13:25067728:A:C	full_match	allelic	4	1
13:28710843:28712979:-	ENSG00000139508	chr13:28712700:G:T	chr13:29286837:G:T	full_match	allelic	1	0
13:28710843:28712979:-	ENSG00000139508	chr13:28713085:C:T	chr13:29287222:C:T	full_match	allelic	4	1
13:41886830:41891419:-	ENSG00000102763	chr13:41887304:G:A	chr13:42461440:G:A	full_match	allelic	1	0
13:52136902:52144690:-	ENSG00000136098	chr13:52141018:A:G	chr13:52715154:A:G	full_match	allelic	1	0
13:52141069:52144690:-	ENSG00000136098	chr13:52143988:C:G	chr13:52718123:C:G	full_match	allelic	3	1
13:52136902:52144690:-	ENSG00000136098	chr13:52143988:C:G	chr13:52718123:C:G	full_match	allelic	3	1
13:77018722:77027011:-	ENSG00000005812	chr13:77026963:G:C	chr13:77601098:G:C	full_match	allelic	1	0
13:100209463:100216145:+	ENSG00000175198	chr13:100216245:A:C	chr13:100868499:A:C	full_match	allelic	0	1
13:100301603:100307191:+	ENSG00000175198	chr13:100302999:G:A	chr13:100955253:G:A	full_match	allelic	2	0
13:100301603:100307191:+	ENSG00000175198	chr13:100305834:C:T	chr13:100958088:C:T	full_match	allelic	0	1
14:20376264:20377599:-	ENSG00000129566	chr14:20377277:T:A	chr14:20845436:T:A	full_match	allelic	1	1
14:20376264:20377599:-	ENSG00000129566	chr14:20377493:C:T	chr14:20845652:C:T	partial_match	allelic	1	0
14:22906362:22908332:-	ENSG00000100461	chr14:22906369:C:T	chr14:23375578:C:T	full_match	allelic	1	0
14:22906362:22909482:-	ENSG00000100461	chr14:22906369:C:T	chr14:23375578:C:T	full_match	allelic	1	0
14:22906362:22909482:-	ENSG00000100461	chr14:22908331:A:C	chr14:23377540:A:C	full_match	allelic	0	1
14:22906362:22909482:-	ENSG00000100461	chr14:22908374:C:G	chr14:23377583:C:G	full_match	allelic	1	0
14:22906362:22909482:-	ENSG00000100461	chr14:22908387:AAG:A	chr14:23377596:AAG:A	full_match	allelic	1	0
14:23563856:23564159:-	ENSG00000213983	chr14:23564046:C:T	chr14:24033255:C:T	partial_match	allelic	0	1
14:23563856:23564159:-	ENSG00000213983	chr14:23564071:G:A	chr14:24033280:G:A	full_match	allelic	0	1
14:23563856:23564159:-	ENSG00000213983	chr14:23564095:G:A	chr14:24033304:G:A	full_match	allelic	0	1
14:23563856:23564159:-	ENSG00000213983	chr14:23564101:G:A	chr14:24033310:G:A	full_match	allelic	3	0
14:23563856:23564159:-	ENSG00000213983	chr14:23564133:C:A	chr14:24033342:C:A	full_match	allelic	1	0
14:41767029:41815984:+	ENSG00000165379	chr14:41815995:A:G	chr14:42285198:A:G	full_match	allelic	5	1
14:41767029:41815984:+	ENSG00000165379	chr14:41816035:T:C	chr14:42285238:T:C	full_match	allelic	0	1
14:57280422:57282933:+	ENSG00000053770	chr14:57282083:T:G	chr14:57748801:T:G	full_match	allelic	1	0
14:61762588:61767211:+	ENSG00000023608	chr14:61766850:T:C	chr14:62233568:T:C	full_match	allelic	7	1
14:61762588:61767211:+	ENSG00000023608	chr14:61766862:T:C	chr14:62233580:T:C	full_match	allelic	1	0
14:63269168:63283120:+	ENSG00000126785	chr14:63281060:C:T	chr14:63747778:C:T	full_match	allelic	0	1
14:63269168:63283120:+	ENSG00000126785	chr14:63281084:C:T	chr14:63747802:C:T	full_match	allelic	1	0
14:63269168:63283120:+	ENSG00000126785	chr14:63281136:G:T	chr14:63747854:G:T	full_match	allelic	2	0
14:70586287:70591265:-	ENSG00000133997	chr14:70586181:T:C	chr14:71052898:T:C	full_match	allelic	2	0
14:77181897:77213445:+	ENSG00000165548	chr14:77181893:ATGT:A	chr14:77648236:ATGT:A	full_match	allelic	5	4
14:81427212:81436403:-	ENSG00000140022	chr14:81436320:C:T	chr14:81902664:C:T	partial_match	allelic	0	1
14:88429463:88433134:+	ENSG00000042317	chr14:88431176:A:G	chr14:88897520:A:G	full_match	allelic	1	1
14:91196474:91199779:+	ENSG00000133943	chr14:91199755:A:C	chr14:91666099:A:C	full_match	allelic	1	0
14:103428440:103429192:+	ENSG00000075413	chr14:103429207:A:C	chr14:103895544:A:C	full_match	allelic	1	0
14:103428440:103429192:+	ENSG00000075413	chr14:103429217:G:C	chr14:103895554:G:C	full_match	allelic	8	1
15:34984178:34987556:-	ENSG00000198146	chr15:34984052:T:C	chr15:35276253:T:C	full_match	allelic	1	0
15:39739789:39741702:-	ENSG00000150667	chr15:39741804:C:T	chr15:40034005:C:T	full_match	allelic	1	0
15:39739789:39741702:-	ENSG00000150667	chr15:39741806:T:G	chr15:40034007:T:G	full_match	allelic	4	3
15:43529508:43529722:+	ENSG00000166963	chr15:43529707:T:TC	chr15:43821905:T:TC	full_match	allelic	1	0
15:50074185:50113197:-	ENSG00000104043	chr15:50106935:T:C	chr15:50399132:T:C	full_match	allelic	1	0
15:50074185:50113197:-	ENSG00000104043	chr15:50107008:C:A	chr15:50399205:C:A	full_match	allelic	4	3
15:52557222:52568689:-	ENSG00000128989	chr15:52564186:T:C	chr15:52856383:T:C	full_match	allelic	1	0
15:52557222:52568689:-	ENSG00000128989	chr15:52564209:G:A	chr15:52856406:G:A	full_match	allelic	1	0
15:52557222:52568689:-	ENSG00000128989	chr15:52568288:C:A	chr15:52860485:C:A	full_match	allelic	0	1
15:52557222:52568689:-	ENSG00000128989	chr15:52568289:C:G	chr15:52860486:C:G	full_match	allelic	2	1
15:52557222:52568689:-	ENSG00000128989	chr15:52569107:C:T	chr15:52861304:C:T	partial_match	allelic	2	0
15:52557222:52568689:-	ENSG00000128989	chr15:52569117:T:C	chr15:52861314:T:C	full_match	allelic	1	0
15:64153024:64153244:+	ENSG00000157734	chr15:64153023:G:A	chr15:64445222:G:A	full_match	allelic	1	0
15:64153024:64153244:+	ENSG00000157734	chr15:64153027:G:A	chr15:64445226:G:A	full_match	allelic	1	0
15:64981025:64983180:-	ENSG00000090487	chr15:64983261:C:A	chr15:65275599:C:A	full_match	allelic	7	2
15:64983258:64983506:-	ENSG00000090487	chr15:64983261:C:A	chr15:65275599:C:A	full_match	allelic	7	2
15:65756502:65761359:-	ENSG00000174485	chr15:65756485:TAA:T	chr15:66048823:TAA:T	full_match	allelic	4	0
15:65916276:65917965:-	ENSG00000157890	chr15:65916827:C:T	chr15:66209165:C:T	full_match	allelic	1	0
15:82664943:82665434:-	ENSG00000103723	chr15:82665431:A:T	chr15:83334183:A:T	full_match	allelic	1	2
15:82664943:82665434:-	ENSG00000103723	chr15:82665432:C:CTT	chr15:83334184:C:CTT	full_match	allelic	1	2
15:83568672:83576582:+	ENSG00000140600	chr15:83572640:A:G	chr15:84241392:A:G	full_match	allelic	1	0
15:83929369:83942595:+	ENSG00000156218	chr15:83924033:G:C	chr15:84592785:G:C	partial_match	allelic	1	0
16:88890:89764:-	ENSG00000103148	chr16:89759:G:A	chr16:139757:G:A	full_match	allelic	3	0
16:88890:89764:-	ENSG00000103148	chr16:89766:C:T	chr16:139764:C:T	full_match	allelic	2	0
16:8731589:8735698:+	ENSG00000183044	chr16:8722770:C:G	chr16:8816627:C:G	partial_match	allelic	1	1
16:8731589:8735698:+	ENSG00000183044	chr16:8722833:C:T	chr16:8816690:C:T	partial_match	allelic	1	0
16:19630130:19633091:+	ENSG00000103544	chr16:19630074:T:C	chr16:19641396:T:C	full_match	allelic	0	1
16:31719053:31722625:+	ENSG00000197302	chr16:31719051:T:C	chr16:31730372:T:C	full_match	allelic	1	0
16:47592436:47593499:+	ENSG00000102893	chr16:47589104:T:G	chr16:47623015:T:G	partial_match	allelic	1	0
16:50354482:50354726:-	ENSG00000166164	chr16:50354793:C:T	chr16:50388704:C:T	full_match	allelic	1	0
16:50354482:50368089:-	ENSG00000166164	chr16:50354793:C:T	chr16:50388704:C:T	partial_match	allelic	1	0
16:58040758:58041616:+	ENSG00000102996	chr16:58040702:C:T	chr16:58074606:C:T	full_match	allelic	2	0
16:69566374:69613898:+	ENSG00000102908	chr16:69613930:A:G	chr16:69647833:A:G	full_match	allelic	2	2
16:69566374:69613898:+	ENSG00000102908	chr16:69613970:T:A	chr16:69647873:T:A	full_match	allelic	1	1
16:69566374:69613898:+	ENSG00000102908	chr16:69613984:T:C	chr16:69647887:T:C	full_match	allelic	1	0
16:71923370:71924768:+	ENSG00000182149	chr16:71923370:C:T	chr16:71957273:C:T	full_match	allelic	1	0
16:71923370:71924768:+	ENSG00000182149	chr16:71923370:C:G	chr16:71957273:C:G	full_match	allelic	2	0
16:83912367:83937130:+	ENSG00000103150	chr16:83914923:C:G	chr16:83948528:C:G	full_match	allelic	1	0
16:84056135:84060681:-	ENSG00000140943	chr16:84059297:C:A	chr16:84092902:C:A	full_match	allelic	1	0
16:85781280:85788880:-	ENSG00000131148	chr16:85788971:T:C	chr16:85822577:T:C	full_match	allelic	2	0
17:999584:1001814:+	ENSG00000177370	chr17:1000990:GTTCT:G	chr17:904230:GTTCT:G	full_match	allelic	2	0
17:999584:1001814:+	ENSG00000177370	chr17:1001002:T:C	chr17:904242:T:C	full_match	allelic	1	0
17:4814711:4815763:+	ENSG00000129219	chr17:4815474:A:T	chr17:4718769:A:T	partial_match	allelic	1	0
17:9628820:9635404:+	ENSG00000166596	chr17:9632916:C:T	chr17:9536233:C:T	full_match	allelic	2	0
17:9628820:9635404:+	ENSG00000166596	chr17:9633034:G:A	chr17:9536351:G:A	full_match	allelic	0	1
17:30922108:30926826:+	ENSG00000184060	chr17:30923071:G:A	chr17:29250089:G:A	full_match	allelic	5	4
17:42190270:42190831:-	ENSG00000167925	chr17:42190623:C:G	chr17:40342641:C:G	full_match	allelic	3	1
17:42190270:42190831:-	ENSG00000167925	chr17:42190671:G:GCCCACTGC	chr17:40342689:G:GCCCACTGC	full_match	allelic	1	0
17:42661227:42663376:+	ENSG00000037042	chr17:42663039:C:T	chr17:40815057:C:T	full_match	allelic	1	0
17:42661227:42663376:+	ENSG00000037042	chr17:42663039:C:G	chr17:40815057:C:G	full_match	allelic	0	1
17:42661227:42663376:+	ENSG00000037042	chr17:42663050:C:G	chr17:40815068:C:G	full_match	allelic	3	1
17:59070947:59075629:-	ENSG00000108395	chr17:59073149:A:C	chr17:57150510:A:C	full_match	allelic	1	0
17:59070947:59075629:-	ENSG00000108395	chr17:59075638:T:C	chr17:57152999:T:C	full_match	allelic	0	2
17:60067732:60070705:-	ENSG00000068097	chr17:60069722:G:A	chr17:58147083:G:A	full_match	allelic	1	0
17:60067732:60070705:-	ENSG00000068097	chr17:60069833:C:A	chr17:58147194:C:A	full_match	allelic	1	0
17:63411683:63411997:+	ENSG00000170921	chr17:63411691:G:A	chr17:61489052:G:A	full_match	allelic	1	0
17:68530001:68533626:+	ENSG00000108946	chr17:68533680:A:G	chr17:66529821:A:G	full_match	allelic	0	1
17:69008235:69016252:-	ENSG00000154258	chr17:69012055:C:T	chr17:67008196:C:T	full_match	allelic	1	0
17:69261259:69264734:-	ENSG00000154265	chr17:69261748:C:T	chr17:67257889:C:T	full_match	allelic	2	0
17:69271289:69273866:-	ENSG00000154265	chr17:69273903:C:T	chr17:67270044:C:T	full_match	allelic	1	1
17:75042659:75046934:-	ENSG00000167863	chr17:75046932:G:T	chr17:73043027:G:T	full_match	allelic	2	0
17:75522333:75523662:+	ENSG00000182173	chr17:75523335:G:A	chr17:73519416:G:A	full_match	allelic	3	1
17:75619476:75619878:+	ENSG00000266714	chr17:75619800:G:A	chr17:73615880:G:A	partial_match	allelic	4	1
17:82082103:82082322:-	ENSG00000169710	chr17:82082100:G:A	chr17:80039976:G:A	full_match	allelic	1	0
18:8714249:8718423:+	ENSG00000168502	chr18:8707580:A:G	chr18:8707578:A:G	full_match	allelic	1	0
18:8714249:8718423:+	ENSG00000168502	chr18:8714151:A:G	chr18:8714149:A:G	full_match	allelic	1	1
18:21683965:21685196:-	ENSG00000158201	chr18:21685271:T:C	chr18:19265232:T:C	full_match	allelic	1	0
18:21851850:21853139:+	ENSG00000101752	chr18:21851797:G:T	chr18:19431758:G:T	full_match	allelic	6	3
18:23515996:23518889:+	ENSG00000141452	chr18:23516355:T:A	chr18:21096319:T:A	full_match	allelic	1	0
18:46815349:46818380:-	ENSG00000078043	chr18:46818378:C:T	chr18:44398341:C:T	full_match	allelic	0	1
18:49380409:49391592:-	ENSG00000141627	chr18:49380212:T:C	chr18:46906582:T:C	full_match	allelic	1	0
18:49791599:49792250:-	ENSG00000167315	chr18:49792152:C:T	chr18:47318522:C:T	full_match	allelic	2	0
18:50805336:50809301:-	ENSG00000134042	chr18:50806852:T:C	chr18:48333222:T:C	partial_match	allelic	4	1
18:50805336:50809301:-	ENSG00000134042	chr18:50806855:G:C	chr18:48333225:G:C	partial_match	allelic	0	1
18:62860601:62892466:+	ENSG00000081913	chr18:62892524:CAGTT:C	chr18:60559757:CAGTT:C	full_match	allelic	2	0
19:884763:884902:-	ENSG00000175221	chr19:884591:G:A	chr19:884591:G:A	full_match	allelic	1	0
19:1269796:1270927:+	ENSG00000099622	chr19:1269705:G:A	chr19:1269704:G:A	partial_match	allelic	1	0
19:1269796:1270927:+	ENSG00000099622	chr19:1269794:G:C	chr19:1269793:G:C	full_match	allelic	1	0
19:3642939:3643248:-	ENSG00000186111	chr19:3643237:G:C	chr19:3643235:G:C	full_match	allelic	2	0
19:3642939:3643248:-	ENSG00000186111	chr19:3643244:T:C	chr19:3643242:T:C	full_match	allelic	6	1
19:4284904:4288266:+	ENSG00000105251	chr19:4288238:G:A	chr19:4288235:G:A	full_match	allelic	1	0
19:5041251:5042583:+	ENSG00000127663	chr19:5042683:G:C	chr19:5042694:G:C	full_match	allelic	2	0
19:5041251:5042583:+	ENSG00000127663	chr19:5042688:G:C	chr19:5042699:G:C	full_match	allelic	2	0
19:8256710:8256822:+	ENSG00000090661	chr19:8256829:T:C	chr19:8321713:T:C	full_match	allelic	5	2
19:10928440:10928531:-	ENSG00000130733	chr19:10928528:C:T	chr19:11039204:C:T	full_match	allelic	0	1
19:10928440:10928531:-	ENSG00000130733	chr19:10928529:C:T	chr19:11039205:C:T	full_match	allelic	0	1
19:10928440:10928531:-	ENSG00000130733	chr19:10928552:C:G	chr19:11039228:C:G	full_match	allelic	6	2
19:10928440:10928531:-	ENSG00000130733	chr19:10928579:C:A	chr19:11039255:C:A	full_match	allelic	1	2
19:13762441:13762589:+	ENSG00000104957	chr19:13762445:G:A	chr19:13873259:G:A	full_match	allelic	5	1
19:15122804:15122978:-	ENSG00000105135	chr19:15122949:G:A	chr19:15233760:G:A	full_match	allelic	0	1
19:17004386:17009302:-	ENSG00000160111	chr19:17008505:C:T	chr19:17119315:C:T	full_match	allelic	3	1
19:17004386:17009302:-	ENSG00000160111	chr19:17008562:G:C	chr19:17119372:G:C	partial_match	allelic	1	0
19:18613581:18613871:+	ENSG00000105696	chr19:18613494:C:G	chr19:18724304:C:G	full_match	allelic	0	1
19:32931571:32937630:-	ENSG00000121289	chr19:32933451:C:T	chr19:33424357:C:T	full_match	allelic	4	3
19:32931571:32937630:-	ENSG00000121289	chr19:32933533:CA:C	chr19:33424439:CA:C	full_match	allelic	1	1
19:38173672:38174207:+	ENSG00000105738	chr19:38174320:G:T	chr19:38664960:G:T	full_match	allelic	3	3
19:38173672:38174207:+	ENSG00000105738	chr19:38182516:C:A	chr19:38673156:C:A	partial_match	allelic	0	1
19:49487638:49489849:+	ENSG00000142541	chr19:49487645:G:T	chr19:49990902:G:T	full_match	allelic	2	0
19:49487638:49489849:+	ENSG00000142541	chr19:49487647:A:G	chr19:49990904:A:G	full_match	allelic	1	0
19:57747936:57750784:+	ENSG00000152443	chr19:57747094:A:G	chr19:58258462:A:G	partial_match	allelic	0	1
19:57747936:57750784:+	ENSG00000152443	chr19:57747864:A:G	chr19:58259232:A:G	full_match	allelic	3	4
20:1310495:1312336:-	ENSG00000125775	chr20:1310892:CT:C	chr20:1291536:CT:C	partial_match	allelic	0	1
20:25284251:25288027:+	ENSG00000100994	chr20:25288425:G:C	chr20:25269061:G:C	full_match	allelic	8	1
20:25284251:25290480:+	ENSG00000100994	chr20:25288425:G:C	chr20:25269061:G:C	full_match	allelic	8	1
20:25306915:25308456:-	ENSG00000100997	chr20:25307992:C:T	chr20:25288628:C:T	full_match	allelic	1	0
20:25306915:25308456:-	ENSG00000100997	chr20:25308046:CTAGA:C	chr20:25288682:CTAGA:C	full_match	allelic	1	0
20:25306915:25308456:-	ENSG00000100997	chr20:25308051:TAAAC:T	chr20:25288687:TAAAC:T	full_match	allelic	1	1
20:34923632:34925697:+	ENSG00000131069	chr20:34923636:G:A	chr20:33511439:G:A	full_match	allelic	3	0
20:35682030:35690412:-	ENSG00000244005	chr20:35682015:TACAA:T	chr20:34269937:TACAA:T	full_match	allelic	3	0
20:45419590:45420331:+	ENSG00000124155	chr20:45420133:T:TA	chr20:44048773:T:TA	full_match	allelic	0	1
20:45419590:45420331:+	ENSG00000124155	chr20:45420143:G:A	chr20:44048783:G:A	full_match	allelic	4	0
20:49275927:49278020:-	ENSG00000124201	chr20:49275893:CAT:C	chr20:47892430:CAT:C	full_match	allelic	1	0
20:58986221:58986753:+	ENSG00000101158	chr20:58986208:G:A	chr20:57561263:G:A	full_match	allelic	2	0
20:58986221:58986753:+	ENSG00000101158	chr20:58986209:G:T	chr20:57561264:G:T	full_match	allelic	1	0
20:58986212:58986753:+	ENSG00000101158	chr20:58986209:G:T	chr20:57561264:G:T	partial_match	allelic	1	0
20:62259263:62259980:+	ENSG00000130703	chr20:62256222:G:A	chr20:60831278:G:A	partial_match	allelic	1	0
21:37155026:37156654:+	ENSG00000182670	chr21:37155017:T:C	chr21:38527318:T:C	full_match	allelic	2	1
22:26472418:26476992:-	ENSG00000100099	chr22:26472831:C:T	chr22:26868797:C:T	full_match	allelic	0	1
22:26472418:26476992:-	ENSG00000100099	chr22:26472882:G:A	chr22:26868848:G:A	partial_match	allelic	1	0
22:26472418:26476992:-	ENSG00000100099	chr22:26472942:G:A	chr22:26868908:G:A	full_match	allelic	0	2
22:32392359:32395025:-	ENSG00000100220	chr22:32393892:C:T	chr22:32789879:C:T	full_match	allelic	1	0
22:35648623:35658614:+	ENSG00000221963	chr22:35656475:G:A	chr22:36052522:G:A	full_match	allelic	1	0
22:42061022:42062826:-	ENSG00000198951	chr22:42061032:C:A	chr22:42457036:C:A	full_match	allelic	7	1
22:43667272:43671972:-	ENSG00000186976	chr22:43668918:C:A	chr22:44064798:C:A	full_match	allelic	2	0
22:43667272:43671972:-	ENSG00000186976	chr22:43669012:T:C	chr22:44064892:T:C	full_match	allelic	1	0
22:43667272:43671972:-	ENSG00000186976	chr22:43669046:C:G	chr22:44064926:C:G	partial_match	allelic	1	1
22:43964553:43972870:+	ENSG00000100347	chr22:43968795:A:G	chr22:44364675:A:G	full_match	allelic	1	0
22:43964553:43972870:+	ENSG00000100347	chr22:43968819:G:T	chr22:44364699:G:T	full_match	allelic	0	1
22:50229534:50233315:-	ENSG00000128159	chr22:50229539:C:A	chr22:50667968:C:A	full_match	allelic	1	0
1:40479488:40481776:+	ENSG00000187815	chr1:40481762:G:T	chr1:40947434:G:T	full_match	recessive	1	0
1:108629657:108635430:+	ENSG00000162636	chr1:108635180:G:A	chr1:109177802:G:A	full_match	recessive	6	0
1:244970448:245017241:+	ENSG00000203666	chr1:245002154:C:T	chr1:245165456:C:T	full_match	recessive	1	0
2:25388361:25432885:-	ENSG00000138101	chr2:25419585:T:C	chr2:25642454:T:C	full_match	recessive	0	1
2:85351853:85354335:-	ENSG00000042445	chr2:85351864:T:C	chr2:85578987:T:C	full_match	recessive	1	0
3:42115484:42125419:+	ENSG00000182606	chr3:42115352:T:A	chr3:42156844:T:A	full_match	recessive	6	2
3:136283941:136293755:+	ENSG00000114054	chr3:136283950:A:C	chr3:136002792:A:C	full_match	recessive	1	0
3:167528710:167529051:-	ENSG00000174776	chr3:167528605:G:C	chr3:167246393:G:C	full_match	recessive	3	2
5:90694220:90696936:+	ENSG00000164199	chr5:90694224:G:A	chr5:89990041:G:A	full_match	recessive	1	0
6:10707514:10707630:+	ENSG00000111845	chr6:10707661:G:C	chr6:10707894:G:C	full_match	recessive	7	2
6:10707797:10708952:+	ENSG00000111845	chr6:10707661:G:C	chr6:10707894:G:C	full_match	recessive	7	2
9:5820295:5823895:-	ENSG00000099219	chr9:5820298:C:G	chr9:5820298:C:G	full_match	recessive	3	0
18:45901167:45903939:-	ENSG00000152223	chr18:45903935:T:TTCAC	chr18:43483900:T:TTCAC	full_match	recessive	6	0
19:10928440:10928531:-	ENSG00000130733	chr19:10928552:C:G	chr19:11039228:C:G	full_match	recessive	1	0
19:32931571:32937630:-	ENSG00000121289	chr19:32933493:T:A	chr19:33424399:T:A	full_match	recessive	0	1
20:49275927:49278020:-	ENSG00000124201	chr20:49275909:T:C	chr20:47892446:T:C	full_match	recessive	1	0
