# Supplementary material for: SpliPath enhances disease gene discovery in case-control analyses of rare splice-altering genetic variants
Source: Cell Rep Methods. 2025 Sep 17;5(10):101176. doi: 10.1016/j.crmeth.2025.101176 (PMC12570325; doi:10.1016/j.crmeth.2025.101176)
Supplement: Table S4. crsQTL case and control association testing and conventional SpliceAI-informed gene burden testing in the Project MinE WGS cohort, related to Figure 3 and Table 2 — ST4A: Each row represents a test for an identified crsQTL in Project MinE WGS cohort. Coordinates_of_unannotated_junc: genomic coordinates of the splice junctions, to which the crsQTL mapped. Analysis: allelic or recessive genetic model for association testing, and whether INDELs are included for testing. Nvar / Case_carriers / Ctrl_carriers: number of unique crsQTL variants found in number of case carriers or control carriers. P / Odds_ratio: P value and odds ratio of association testing using firth logistic regression. ST4B: Each row represents a burden test for SpliceAI-predicted splice-altering variants within a gene. Column definitions are identical to those in ST4A. [file mmc5.xlsx]

## Sheet: ST4A
Gene	Event	Coordinates_of_unannotated_junc	Analysis	Nvar	Case_carriers	Ctrl_carriers	P	Odds_ratio
SIRT5	Unannotated_donor	6:13585127:13591668:+	allelic, SNV only	3	10	2	0.350808142640137	1.8686
SIRT5	Unannotated_donor	6:13585127:13591668:+	allelic, SNV + INDEL	3	10	2	0.350808142640137	1.8686
PCSK7	Unannotated_acceptor	11:117231054:117232026:-	allelic, SNV + INDEL	3	10	1	0.251891711722843	2.4741
ZBTB40	Exon_skipping	1:22491533:22502298:+	allelic, SNV only	4	9	1	0.23182025065986	2.5805
ZBTB40	Exon_skipping	1:22491533:22502298:+	allelic, SNV + INDEL	4	9	1	0.23182025065986	2.5805
MARK3	Unannotated_acceptor	14:103428440:103429192:+	allelic, SNV only	2	9	1	0.463788916989105	1.8383
MARK3	Unannotated_acceptor	14:103428440:103429192:+	allelic, SNV + INDEL	2	9	1	0.463788916989105	1.8383
KIF5A	Exon_skipping	12:57581952:57583100:+	allelic, SNV + INDEL	7	8	1	0.332439744411111	2.2013
KIF5A	Exon_skipping	12:57581952:57583100:+	allelic, SNV only	6	8	0	0.0803649815573181	6.7448
KLHDC9	Exon_skipping	1:161099062:161100060:+	allelic, SNV + INDEL	5	8	0	0.0713293288770239	7.2244
SLC22A5	Unannotated_acceptor	5:132385499:132387061:+	allelic, SNV only	4	8	3	0.944124829961704	1.0479
SLC22A5	Unannotated_acceptor	5:132385499:132387061:+	allelic, SNV + INDEL	4	8	3	0.944124829961704	1.0479
KLHL5	Unannotated_acceptor	4:39096878:39100177:+	allelic, SNV only	2	8	2	0.782360606149488	1.2197
KLHL5	Unannotated_donor	4:39100274:39103286:+	allelic, SNV only	2	8	2	0.782360606149488	1.2197
SNAPC1	Exon_skipping	14:61762588:61767211:+	allelic, SNV only	2	8	1	0.697169517887069	1.3982
PIP5K1C	Unannotated_donor	19:3642939:3643248:-	allelic, SNV only	2	8	1	0.46090250538107	1.8445
KLHL5	Unannotated_acceptor	4:39096878:39100177:+	allelic, SNV + INDEL	2	8	2	0.782360606149488	1.2197
KLHL5	Unannotated_donor	4:39100274:39103286:+	allelic, SNV + INDEL	2	8	2	0.782360606149488	1.2197
SNAPC1	Exon_skipping	14:61762588:61767211:+	allelic, SNV + INDEL	2	8	1	0.697169517887069	1.3982
PIP5K1C	Unannotated_donor	19:3642939:3643248:-	allelic, SNV + INDEL	2	8	1	0.46090250538107	1.8445
LAMC3	Unannotated_acceptor	9:131045660:131048241:+	allelic, SNV only	1	8	1	0.366474258833793	2.0966
PYGB	Unannotated_acceptor	20:25284251:25288027:+	allelic, SNV only	1	8	1	0.270583027332535	2.4363
PYGB	Exon_skipping	20:25284251:25290480:+	allelic, SNV only	1	8	1	0.270583027332535	2.4363
LAMC3	Unannotated_acceptor	9:131045660:131048241:+	allelic, SNV + INDEL	1	8	1	0.366474258833793	2.0966
PYGB	Unannotated_acceptor	20:25284251:25288027:+	allelic, SNV + INDEL	1	8	1	0.270583027332535	2.4363
PYGB	Exon_skipping	20:25284251:25290480:+	allelic, SNV + INDEL	1	8	1	0.270583027332535	2.4363
ARPP19	Unannotated_donor	15:52557222:52568689:-	allelic, SNV only	6	7	2	0.903060348914863	1.0928
ARPP19	Unannotated_donor	15:52557222:52568689:-	allelic, SNV + INDEL	6	7	2	0.903060348914863	1.0928
LRRK2	Unannotated_acceptor	12:40257377:40257808:+	allelic, SNV + INDEL	5	7	1	0.585037653796681	1.5961
KLHDC9	Exon_skipping	1:161099062:161100060:+	allelic, SNV only	4	7	0	0.122525681421366	5.847
PRUNE2	Unannotated_donor	9:76854208:76905563:-	allelic, SNV only	3	7	1	0.515788530167001	1.7373
PRUNE2	Unannotated_donor	9:76854208:76905563:-	allelic, SNV + INDEL	3	7	1	0.515788530167001	1.7373
GLRB	Exon_skipping	4:157138949:157152717:+	allelic, SNV only	2	7	1	0.750787417765948	1.3256
PCM1	Unannotated_acceptor	8:17923188:17934705:+	allelic, SNV only	2	7	1	0.576402539459215	1.6165
PHYH	Exon_skipping	10:13294596:13298186:-	allelic, SNV only	2	7	1	0.460365952940105	1.8655
ARAP1	Unannotated_acceptor	11:72712777:72713175:-	allelic, SNV only	2	7	2	0.783950817220523	1.2206
KYAT3	Exon_skipping	1:88962145:88968669:-	allelic, SNV + INDEL	2	7	5	0.204335525468136	0.4754
GLRB	Exon_skipping	4:157138949:157152717:+	allelic, SNV + INDEL	2	7	1	0.750787417765948	1.3256
PCM1	Unannotated_acceptor	8:17923188:17934705:+	allelic, SNV + INDEL	2	7	1	0.576402539459215	1.6165
PHYH	Exon_skipping	10:13294596:13298186:-	allelic, SNV + INDEL	2	7	1	0.460365952940105	1.8655
ARAP1	Unannotated_acceptor	11:72712777:72713175:-	allelic, SNV + INDEL	2	7	2	0.783950817220523	1.2206
PAK1IP1	Unannotated_acceptor	6:10707514:10707630:+	recessive, SNV only	1	7	2	0.869632451067494	1.1283
PAK1IP1	Unannotated_donor	6:10707797:10708952:+	recessive, SNV only	1	7	2	0.869632451067494	1.1283
GAB2	Unannotated_acceptor	11:78250419:78280600:-	allelic, SNV only	1	7	2	0.929724028155819	1.0669
SPG21	Unannotated_donor	15:64981025:64983180:-	allelic, SNV only	1	7	2	0.913673923836461	1.0822
SPG21	Unannotated_acceptor	15:64983258:64983506:-	allelic, SNV only	1	7	2	0.913673923836461	1.0822
NAGA	Unannotated_acceptor	22:42061022:42062826:-	allelic, SNV only	1	7	1	0.523172270205099	1.7193
PAK1IP1	Unannotated_acceptor	6:10707514:10707630:+	recessive, SNV + INDEL	1	7	2	0.869632451067494	1.1283
PAK1IP1	Unannotated_donor	6:10707797:10708952:+	recessive, SNV + INDEL	1	7	2	0.869632451067494	1.1283
GAB2	Unannotated_acceptor	11:78250419:78280600:-	allelic, SNV + INDEL	1	7	2	0.929724028155819	1.0669
SPG21	Unannotated_donor	15:64981025:64983180:-	allelic, SNV + INDEL	1	7	2	0.913673923836461	1.0822
SPG21	Unannotated_acceptor	15:64983258:64983506:-	allelic, SNV + INDEL	1	7	2	0.913673923836461	1.0822
NAGA	Unannotated_acceptor	22:42061022:42062826:-	allelic, SNV + INDEL	1	7	1	0.523172270205099	1.7193
LRRK2	Unannotated_acceptor	12:40257377:40257808:+	allelic, SNV only	4	6	0	0.260436323221036	3.9124
YIPF2	Unannotated_donor	19:10928440:10928531:-	allelic, SNV only	4	6	5	0.124234903464594	0.4854
YIPF2	Unannotated_donor	19:10928440:10928531:-	allelic, SNV only	4	6	5	0.124234903464594	0.4854
YIPF2	Unannotated_donor	19:10928440:10928531:-	allelic, SNV + INDEL	4	6	5	0.124234903464594	0.4854
YIPF2	Unannotated_donor	19:10928440:10928531:-	allelic, SNV + INDEL	4	6	5	0.124234903464594	0.4854
COL9A1	Exon_skipping	6:70281039:70282980:-	allelic, SNV + INDEL	3	6	5	0.221981111034523	0.4838
DYNLL1	Unannotated_acceptor	12:120470104:120486167:+	allelic, SNV only	2	6	1	0.566661978225851	1.6422
DYNLL1	Unannotated_acceptor	12:120470104:120486167:+	allelic, SNV only	2	6	1	0.566661978225851	1.6422
DYNLL1	Unannotated_acceptor	12:120470104:120486167:+	allelic, SNV + INDEL	2	6	1	0.566661978225851	1.6422
DYNLL1	Unannotated_acceptor	12:120470104:120486167:+	allelic, SNV + INDEL	2	6	1	0.566661978225851	1.6422
FAM102B	Unannotated_acceptor	1:108629657:108635430:+	recessive, SNV only	1	6	0	0.177261103274307	4.8636
SLC4A7	Unannotated_acceptor	3:27379098:27379248:-	allelic, SNV only	1	6	1	0.848292566151703	0.837
TRAK1	Unannotated_donor	3:42115484:42125419:+	recessive, SNV only	1	6	2	0.850480689632133	1.1511
DST	Unannotated_acceptor	6:56609575:56610426:-	allelic, SNV only	1	6	1	0.564382790808437	1.6504
MIB1	Unannotated_donor	18:21851850:21853139:+	allelic, SNV only	1	6	3	0.792541310641979	0.8379
FAM102B	Unannotated_acceptor	1:108629657:108635430:+	recessive, SNV + INDEL	1	6	0	0.177261103274307	4.8636
SLC4A7	Unannotated_acceptor	3:27379098:27379248:-	allelic, SNV + INDEL	1	6	1	0.848292566151703	0.837
TRAK1	Unannotated_donor	3:42115484:42125419:+	recessive, SNV + INDEL	1	6	2	0.850480689632133	1.1511
DST	Unannotated_acceptor	6:56609575:56610426:-	allelic, SNV + INDEL	1	6	1	0.564382790808437	1.6504
EPG5	Unannotated_donor	18:45901167:45903939:-	recessive, SNV + INDEL	1	6	0	0.225909804431801	4.2699
MIB1	Unannotated_donor	18:21851850:21853139:+	allelic, SNV + INDEL	1	6	3	0.792541310641979	0.8379
FDFT1	Unannotated_donor	8:11803299:11808793:+	allelic, SNV + INDEL	4	5	1	0.675023925747549	1.4546
FEZ2	Exon_skipping	2:36555748:36560784:-	allelic, SNV only	3	5	1	0.724958719408714	1.3741
FEZ2	Exon_skipping	2:36555748:36560784:-	allelic, SNV + INDEL	3	5	1	0.724958719408714	1.3741
ZNF124	Unannotated_acceptor	1:247157121:247159005:-	allelic, SNV only	2	5	2	0.957902642654943	0.96
MYLK	Exon_skipping	3:123701005:123707753:-	allelic, SNV only	2	5	1	0.867479893832085	1.1639
SEMA3B	Unannotated_donor	3:50274134:50274362:+	allelic, SNV only	2	5	1	0.990809566534361	1.011
SLC25A46	Unannotated_donor	5:110748678:110755464:+	allelic, SNV only	2	5	0	0.288253111325941	3.7527
FUT9	Exon_skipping	6:96016212:96203147:+	allelic, SNV only	2	5	1	0.894620341947711	1.1331
SCN3B	Unannotated_acceptor	11:123647056:123653746:-	allelic, SNV only	2	5	4	0.171494960092806	0.4033
SLC46A3	Unannotated_donor	13:28710843:28712979:-	allelic, SNV only	2	5	1	0.74930648375765	1.334
LRFN5	Unannotated_acceptor	14:41767029:41815984:+	allelic, SNV only	2	5	2	0.870032673514019	0.8813
FSIP1	Unannotated_donor	15:39739789:39741702:-	allelic, SNV only	2	5	3	0.639123155947152	0.719
ATP8B4	Unannotated_donor	15:50074185:50113197:-	allelic, SNV only	2	5	3	0.390832001215997	0.544
NPRL3	Unannotated_donor	16:88890:89764:-	allelic, SNV only	2	5	0	0.242777063280604	4.1537
ZNF124	Unannotated_acceptor	1:247157121:247159005:-	allelic, SNV + INDEL	2	5	2	0.957902642654943	0.96
MYLK	Exon_skipping	3:123701005:123707753:-	allelic, SNV + INDEL	2	5	1	0.867479893832085	1.1639
SEMA3B	Unannotated_donor	3:50274134:50274362:+	allelic, SNV + INDEL	2	5	1	0.990809566534361	1.011
SLC25A46	Unannotated_donor	5:110748678:110755464:+	allelic, SNV + INDEL	2	5	0	0.288253111325941	3.7527
FUT9	Exon_skipping	6:96016212:96203147:+	allelic, SNV + INDEL	2	5	1	0.894620341947711	1.1331
SCN3B	Unannotated_acceptor	11:123647056:123653746:-	allelic, SNV + INDEL	2	5	4	0.171494960092806	0.4033
SLC46A3	Unannotated_donor	13:28710843:28712979:-	allelic, SNV + INDEL	2	5	1	0.74930648375765	1.334
LRFN5	Unannotated_acceptor	14:41767029:41815984:+	allelic, SNV + INDEL	2	5	2	0.870032673514019	0.8813
FSIP1	Unannotated_donor	15:39739789:39741702:-	allelic, SNV + INDEL	2	5	3	0.639123155947152	0.719
ATP8B4	Unannotated_donor	15:50074185:50113197:-	allelic, SNV + INDEL	2	5	3	0.390832001215997	0.544
NPRL3	Unannotated_donor	16:88890:89764:-	allelic, SNV + INDEL	2	5	0	0.242777063280604	4.1537
CEP89	Exon_skipping	19:32931571:32937630:-	allelic, SNV + INDEL	2	5	4	0.206216286023096	0.4325
CEP89	Exon_skipping	19:32931571:32937630:-	allelic, SNV + INDEL	2	5	4	0.206216286023096	0.4325
CEP89	Exon_skipping	19:32931571:32937630:-	allelic, SNV + INDEL	2	5	4	0.206216286023096	0.4325
TMEM125	Unannotated_donor	1:43272351:43272577:+	allelic, SNV only	1	5	1	0.776538945951522	1.2939
KYAT3	Exon_skipping	1:88962145:88968669:-	allelic, SNV only	1	5	3	0.308614903452276	0.484
RAPGEF4	Unannotated_acceptor	2:173017204:173017446:+	allelic, SNV only	1	5	1	0.544978439512894	1.711
MGLL	Unannotated_acceptor	3:127820870:127821693:-	allelic, SNV only	1	5	4	0.246272114334198	0.466
POLN	Unannotated_acceptor	4:2174312:2174690:-	allelic, SNV only	1	5	3	0.485633827879998	0.6125
EDIL3	Exon_skipping	5:84180521:84384307:-	allelic, SNV only	1	5	0	0.487051247801412	2.493
NINJ1	Unannotated_donor	9:93125062:93125656:-	allelic, SNV only	1	5	0	0.10648736401721	6.4863
NINJ1	Unannotated_acceptor	9:93125749:93126409:-	allelic, SNV only	1	5	0	0.10648736401721	6.4863
SHOC2	Unannotated_donor	10:110922330:110964124:+	allelic, SNV only	1	5	3	0.610380064991156	0.6996
SH3PXD2A	Unannotated_acceptor	10:103674478:103693027:-	allelic, SNV only	1	5	1	0.739123654748627	1.349
ADAP2	Exon_skipping	17:30922108:30926826:+	allelic, SNV only	1	5	4	0.260307064554098	0.4787
CCDC130	Unannotated_donor	19:13762441:13762589:+	allelic, SNV only	1	5	1	0.836674535724296	1.2117
CERS4	Unannotated_acceptor	19:8256710:8256822:+	allelic, SNV only	1	5	2	0.762726930933559	0.7909
TMEM125	Unannotated_donor	1:43272351:43272577:+	allelic, SNV + INDEL	1	5	1	0.776538945951522	1.2939
RAPGEF4	Unannotated_acceptor	2:173017204:173017446:+	allelic, SNV + INDEL	1	5	1	0.544978439512894	1.711
MGLL	Unannotated_acceptor	3:127820870:127821693:-	allelic, SNV + INDEL	1	5	4	0.246272114334198	0.466
POLN	Unannotated_acceptor	4:2174312:2174690:-	allelic, SNV + INDEL	1	5	3	0.485633827879998	0.6125
EDIL3	Exon_skipping	5:84180521:84384307:-	allelic, SNV + INDEL	1	5	0	0.487051247801412	2.493
NINJ1	Unannotated_donor	9:93125062:93125656:-	allelic, SNV + INDEL	1	5	0	0.10648736401721	6.4863
NINJ1	Unannotated_acceptor	9:93125749:93126409:-	allelic, SNV + INDEL	1	5	0	0.10648736401721	6.4863
SHOC2	Unannotated_donor	10:110922330:110964124:+	allelic, SNV + INDEL	1	5	3	0.610380064991156	0.6996
SH3PXD2A	Unannotated_acceptor	10:103674478:103693027:-	allelic, SNV + INDEL	1	5	1	0.739123654748627	1.349
TMEM63C	Exon_skipping	14:77181897:77213445:+	allelic, SNV + INDEL	1	5	4	0.150885403502848	0.386
ADAP2	Exon_skipping	17:30922108:30926826:+	allelic, SNV + INDEL	1	5	4	0.260307064554098	0.4787
CCDC130	Unannotated_donor	19:13762441:13762589:+	allelic, SNV + INDEL	1	5	1	0.836674535724296	1.2117
CERS4	Unannotated_acceptor	19:8256710:8256822:+	allelic, SNV + INDEL	1	5	2	0.762726930933559	0.7909
AP1G2	Unannotated_donor	14:23563856:23564159:-	allelic, SNV only	5	4	3	0.418560918579486	0.5523
AP1G2	Unannotated_donor	14:23563856:23564159:-	allelic, SNV + INDEL	5	4	3	0.418560918579486	0.5523
HBB	Unannotated_donor	11:5226799:5226967:-	allelic, SNV only	4	4	3	0.0943386710123602	0.279
HBB	Unannotated_donor	11:5226799:5226967:-	allelic, SNV + INDEL	4	4	3	0.0943386710123602	0.279
DNM3	Unannotated_donor	1:171850922:171921747:+	allelic, SNV only	3	4	4	0.140479438752027	0.3636
EFCAB2	Unannotated_donor	1:244970448:245017241:+	allelic, SNV only	3	4	2	0.720351156766923	0.7474
FDFT1	Unannotated_donor	8:11803299:11808793:+	allelic, SNV only	3	4	1	0.835597737040221	1.2135
SLC35D2	Unannotated_acceptor	9:96356701:96360153:-	allelic, SNV only	3	4	3	0.182378625568501	0.3669
PSAP	Unannotated_acceptor	10:71819608:71819713:-	allelic, SNV only	3	4	0	0.446333681548029	2.7119
ROBO3	Exon_skipping	11:124879575:124880417:+	allelic, SNV only	3	4	2	0.589704216409398	0.6413
NFAT5	Unannotated_acceptor	16:69566374:69613898:+	allelic, SNV only	3	4	3	0.415833709775309	0.5513
TUBG2	Unannotated_donor	17:42661227:42663376:+	allelic, SNV only	3	4	2	0.730794579418685	0.7566
EFCAB6	Exon_skipping	22:43667272:43671972:-	allelic, SNV only	3	4	1	0.859672092865285	1.1856
DNM3	Unannotated_donor	1:171850922:171921747:+	allelic, SNV + INDEL	3	4	4	0.140479438752027	0.3636
EFCAB2	Unannotated_donor	1:244970448:245017241:+	allelic, SNV + INDEL	3	4	2	0.720351156766923	0.7474
KIF6	Exon_skipping	6:39343815:39357276:-	allelic, SNV + INDEL	3	4	4	0.152326468072825	0.3741
SLC35D2	Unannotated_acceptor	9:96356701:96360153:-	allelic, SNV + INDEL	3	4	3	0.182378625568501	0.3669
PSAP	Unannotated_acceptor	10:71819608:71819713:-	allelic, SNV + INDEL	3	4	0	0.446333681548029	2.7119
SLC25A16	Exon_skipping	10:68487212:68493131:-	allelic, SNV + INDEL	3	4	0	0.344526185823572	3.3624
ROBO3	Exon_skipping	11:124879575:124880417:+	allelic, SNV + INDEL	3	4	2	0.589704216409398	0.6413
NFAT5	Unannotated_acceptor	16:69566374:69613898:+	allelic, SNV + INDEL	3	4	3	0.415833709775309	0.5513
TUBG2	Unannotated_donor	17:42661227:42663376:+	allelic, SNV + INDEL	3	4	2	0.730794579418685	0.7566
EFCAB6	Exon_skipping	22:43667272:43671972:-	allelic, SNV + INDEL	3	4	1	0.859672092865285	1.1856
SLC4A10	Unannotated_acceptor	2:161708829:161710617:+	allelic, SNV only	2	4	2	0.708248496925585	0.7395
CALCRL	Exon_skipping	2:187387493:187431296:-	allelic, SNV only	2	4	0	0.396833661771229	2.991
RIMS1	Unannotated_acceptor	6:72295966:72296826:+	allelic, SNV only	2	4	1	0.842537891362647	1.2055
NEK3	Exon_skipping	13:52136902:52144690:-	allelic, SNV only	2	4	1	0.93999370872056	0.9304
MRO	Exon_skipping	18:50805336:50809301:-	allelic, SNV only	2	4	2	0.621964507286088	0.6705
KDM4B	Unannotated_acceptor	19:5041251:5042583:+	allelic, SNV only	2	4	0	0.398568812947627	2.9828
CPAMD8	Exon_skipping	19:17004386:17009302:-	allelic, SNV only	2	4	1	0.825451590886326	0.8057
SLC4A10	Unannotated_acceptor	2:161708829:161710617:+	allelic, SNV + INDEL	2	4	2	0.708248496925585	0.7395
CALCRL	Exon_skipping	2:187387493:187431296:-	allelic, SNV + INDEL	2	4	0	0.396833661771229	2.991
RIMS1	Unannotated_acceptor	6:72295966:72296826:+	allelic, SNV + INDEL	2	4	1	0.842537891362647	1.2055
NEK3	Exon_skipping	13:52136902:52144690:-	allelic, SNV + INDEL	2	4	1	0.93999370872056	0.9304
GHDC	Exon_skipping	17:42190270:42190831:-	allelic, SNV + INDEL	2	4	1	0.90217058302081	1.1237
MRO	Exon_skipping	18:50805336:50809301:-	allelic, SNV + INDEL	2	4	2	0.621964507286088	0.6705
KDM4B	Unannotated_acceptor	19:5041251:5042583:+	allelic, SNV + INDEL	2	4	0	0.398568812947627	2.9828
CPAMD8	Exon_skipping	19:17004386:17009302:-	allelic, SNV + INDEL	2	4	1	0.825451590886326	0.8057
PIGT	Exon_skipping	20:45419590:45420331:+	allelic, SNV + INDEL	2	4	1	0.973428390224461	1.0323
ATG4C	Exon_skipping	1:62821209:62834775:+	allelic, SNV only	1	4	2	0.879427057061751	0.8853
ZBTB40	Unannotated_acceptor	1:22452004:22474375:+	allelic, SNV only	1	4	0	0.422633115982646	2.8444
IQCA1	Unannotated_donor	2:236497487:236500306:-	allelic, SNV only	1	4	1	0.892230607853833	1.1363
TMBIM1	Unannotated_donor	2:218280126:218282151:-	allelic, SNV only	1	4	2	0.799306007799419	0.8134
ATP2B2	Unannotated_acceptor	3:10485572:10505464:-	allelic, SNV only	1	4	4	0.124059800633044	0.3477
ROBO1	Unannotated_acceptor	3:78935381:78938600:-	allelic, SNV only	1	4	0	0.211303213094975	4.6517
NEK11	Unannotated_acceptor	3:131029878:131078483:+	allelic, SNV only	1	4	0	0.535479278268278	2.3081
NEK11	Unannotated_donor	3:131078590:131080422:+	allelic, SNV only	1	4	0	0.535479278268278	2.3081
GUF1	Exon_skipping	4:44686713:44689842:+	allelic, SNV only	1	4	0	0.404783306307528	2.9531
ADGRV1	Unannotated_donor	5:90694220:90696936:+	allelic, SNV only	1	4	0	0.610964978214621	1.7079
CD109	Unannotated_donor	6:73807039:73808082:+	allelic, SNV only	1	4	1	0.916173743145545	1.1042
LAMA2	Unannotated_acceptor	6:129252295:129253817:+	allelic, SNV only	1	4	1	0.713043710696428	0.6974
NCALD	Unannotated_donor	8:101689406:101692696:-	allelic, SNV only	1	4	0	0.265276036653747	4.0908
PARP4	Exon_skipping	13:24492594:24494572:-	allelic, SNV only	1	4	1	0.878663027968727	1.1542
MYO15B	Exon_skipping	17:75619476:75619878:+	allelic, SNV only	1	4	1	0.979908567594266	1.0243
CEP89	Exon_skipping	19:32931571:32937630:-	allelic, SNV only	1	4	3	0.298763964073198	0.4602
CEP89	Exon_skipping	19:32931571:32937630:-	allelic, SNV only	1	4	3	0.298763964073198	0.4602
CEP89	Exon_skipping	19:32931571:32937630:-	allelic, SNV only	1	4	3	0.298763964073198	0.4602
PIGT	Exon_skipping	20:45419590:45420331:+	allelic, SNV only	1	4	0	0.32163460564193	3.5328
ATG4C	Exon_skipping	1:62821209:62834775:+	allelic, SNV + INDEL	1	4	2	0.879427057061751	0.8853
ZBTB40	Unannotated_acceptor	1:22452004:22474375:+	allelic, SNV + INDEL	1	4	0	0.422633115982646	2.8444
IQCA1	Unannotated_donor	2:236497487:236500306:-	allelic, SNV + INDEL	1	4	1	0.892230607853833	1.1363
TMBIM1	Unannotated_donor	2:218280126:218282151:-	allelic, SNV + INDEL	1	4	2	0.799306007799419	0.8134
ATP2B2	Unannotated_acceptor	3:10485572:10505464:-	allelic, SNV + INDEL	1	4	4	0.124059800633044	0.3477
ROBO1	Unannotated_acceptor	3:78935381:78938600:-	allelic, SNV + INDEL	1	4	0	0.211303213094975	4.6517
NEK11	Unannotated_acceptor	3:131029878:131078483:+	allelic, SNV + INDEL	1	4	0	0.535479278268278	2.3081
NEK11	Unannotated_donor	3:131078590:131080422:+	allelic, SNV + INDEL	1	4	0	0.535479278268278	2.3081
GUF1	Exon_skipping	4:44686713:44689842:+	allelic, SNV + INDEL	1	4	0	0.404783306307528	2.9531
ADGRV1	Unannotated_donor	5:90694220:90696936:+	allelic, SNV + INDEL	1	4	0	0.610964978214621	1.7079
CD109	Unannotated_donor	6:73807039:73808082:+	allelic, SNV + INDEL	1	4	1	0.916173743145545	1.1042
LAMA2	Unannotated_acceptor	6:129252295:129253817:+	allelic, SNV + INDEL	1	4	1	0.713043710696428	0.6974
NCALD	Unannotated_donor	8:101689406:101692696:-	allelic, SNV + INDEL	1	4	0	0.265276036653747	4.0908
PARP4	Exon_skipping	13:24492594:24494572:-	allelic, SNV + INDEL	1	4	1	0.878663027968727	1.1542
DENND4A	Unannotated_acceptor	15:65756502:65761359:-	allelic, SNV + INDEL	1	4	0	0.484104250759433	2.5206
MYO15B	Exon_skipping	17:75619476:75619878:+	allelic, SNV + INDEL	1	4	1	0.979908567594266	1.0243
PAMR1	Exon_skipping	11:35470818:35492044:-	allelic, SNV only	4	3	1	0.787864906377006	0.7618
PAMR1	Exon_skipping	11:35470818:35492044:-	allelic, SNV + INDEL	4	3	1	0.787864906377006	0.7618
RBM23	Unannotated_acceptor	14:22906362:22909482:-	allelic, SNV + INDEL	4	3	1	0.884714662931926	0.8653
ATP13A4	Exon_skipping	3:193489864:193493089:-	allelic, SNV only	3	3	0	0.683635965866866	1.7825
TMEM106C	Exon_skipping	12:47966732:47968132:+	allelic, SNV only	3	3	1	0.878945276620786	0.8599
RHOJ	Exon_skipping	14:63269168:63283120:+	allelic, SNV only	3	3	1	0.901504901930735	0.8851
RHOJ	Exon_skipping	14:63269168:63283120:+	allelic, SNV only	3	3	1	0.901504901930735	0.8851
ATP13A4	Exon_skipping	3:193489864:193493089:-	allelic, SNV + INDEL	3	3	0	0.683635965866866	1.7825
PFKP	Unannotated_donor	10:3121964:3129818:+	allelic, SNV + INDEL	3	3	6	0.0115758637116723	0.1901
TMEM106C	Exon_skipping	12:47966732:47968132:+	allelic, SNV + INDEL	3	3	1	0.878945276620786	0.8599
RHOJ	Exon_skipping	14:63269168:63283120:+	allelic, SNV + INDEL	3	3	1	0.901504901930735	0.8851
RHOJ	Exon_skipping	14:63269168:63283120:+	allelic, SNV + INDEL	3	3	1	0.901504901930735	0.8851
ABHD12	Exon_skipping	20:25306915:25308456:-	allelic, SNV + INDEL	3	3	1	0.353590628181559	0.3696
DNM3	Unannotated_acceptor	1:171841817:171850788:+	allelic, SNV only	2	3	4	0.092221973598612	0.2969
RPS6KC1	Unannotated_donor	1:213078079:213104453:+	allelic, SNV only	2	3	3	0.222986649679136	0.3891
LRIG2	Exon_skipping	1:113100282:113107593:+	allelic, SNV only	2	3	0	0.343828853222298	3.4455
KIF6	Exon_skipping	6:39343815:39357276:-	allelic, SNV only	2	3	1	0.830557325877029	0.8076
COL9A1	Exon_skipping	6:70281039:70282980:-	allelic, SNV only	2	3	0	0.405768127592206	3.0114
AQP1	Unannotated_acceptor	7:30922644:30923523:+	allelic, SNV only	2	3	0	0.503962743846174	2.479
SLC25A16	Exon_skipping	10:68487212:68493131:-	allelic, SNV only	2	3	0	0.445237379866748	2.7969
PC	Unannotated_donor	11:66952468:66952582:-	allelic, SNV only	2	3	3	0.189989560487151	0.3621
PGM2L1	Unannotated_acceptor	11:74336838:74338467:-	allelic, SNV only	2	3	3	0.228717405317089	0.3941
PCSK7	Unannotated_acceptor	11:117231054:117232026:-	allelic, SNV only	2	3	0	0.567609540767021	2.194
CAPS2	Exon_skipping	12:75298966:75304756:-	allelic, SNV only	2	3	0	0.790656003451981	1.4716
DDX55	Unannotated_donor	12:123613306:123615184:+	allelic, SNV only	2	3	1	0.921711397092086	1.1027
IST1	Unannotated_donor	16:71923370:71924768:+	allelic, SNV only	2	3	0	0.68334899112861	1.7789
SIPA1L3	Unannotated_acceptor	19:38173672:38174207:+	allelic, SNV only	2	3	4	0.189339548509841	0.387
ZNF776	Unannotated_donor	19:57747936:57750784:+	allelic, SNV only	2	3	5	0.0342608790421202	0.2369
RPL13A	Unannotated_donor	19:49487638:49489849:+	allelic, SNV only	2	3	0	0.578407356396562	2.1545
NELFCD	Unannotated_donor	20:58986221:58986753:+	allelic, SNV only	2	3	0	0.419572100109787	2.9336
DNM3	Unannotated_acceptor	1:171841817:171850788:+	allelic, SNV + INDEL	2	3	4	0.092221973598612	0.2969
RPS6KC1	Unannotated_donor	1:213078079:213104453:+	allelic, SNV + INDEL	2	3	3	0.222986649679136	0.3891
LRIG2	Exon_skipping	1:113100282:113107593:+	allelic, SNV + INDEL	2	3	0	0.343828853222298	3.4455
AQP1	Unannotated_acceptor	7:30922644:30923523:+	allelic, SNV + INDEL	2	3	0	0.503962743846174	2.479
PC	Unannotated_donor	11:66952468:66952582:-	allelic, SNV + INDEL	2	3	3	0.189989560487151	0.3621
PGM2L1	Unannotated_acceptor	11:74336838:74338467:-	allelic, SNV + INDEL	2	3	3	0.228717405317089	0.3941
CAPS2	Exon_skipping	12:75298966:75304756:-	allelic, SNV + INDEL	2	3	0	0.790656003451981	1.4716
DDX55	Unannotated_donor	12:123613306:123615184:+	allelic, SNV + INDEL	2	3	1	0.921711397092086	1.1027
IST1	Unannotated_donor	16:71923370:71924768:+	allelic, SNV + INDEL	2	3	0	0.68334899112861	1.7789
TIMM22	Unannotated_acceptor	17:999584:1001814:+	allelic, SNV + INDEL	2	3	0	0.399441718197637	3.0563
SIPA1L3	Unannotated_acceptor	19:38173672:38174207:+	allelic, SNV + INDEL	2	3	4	0.189339548509841	0.387
ZNF776	Unannotated_donor	19:57747936:57750784:+	allelic, SNV + INDEL	2	3	5	0.0342608790421202	0.2369
RPL13A	Unannotated_donor	19:49487638:49489849:+	allelic, SNV + INDEL	2	3	0	0.578407356396562	2.1545
NELFCD	Unannotated_donor	20:58986221:58986753:+	allelic, SNV + INDEL	2	3	0	0.419572100109787	2.9336
IPO13	Unannotated_acceptor	1:43957315:43957441:+	allelic, SNV only	1	3	2	0.651324111927856	0.6835
MPZL1	Unannotated_acceptor	1:167773368:167774748:+	allelic, SNV only	1	3	2	0.520924125329877	0.5802
WDR49	Unannotated_acceptor	3:167528710:167529051:-	recessive, SNV only	1	3	2	0.253330328382601	0.3615
WDR41	Unannotated_donor	5:77489572:77491811:-	allelic, SNV only	1	3	0	0.301627424817867	3.8093
IFT74	Exon_skipping	9:26956516:26978127:+	allelic, SNV only	1	3	0	0.47610009552779	2.65
IFT74	Unannotated_donor	9:26972457:26978127:+	allelic, SNV only	1	3	0	0.47610009552779	2.65
TRMO	Unannotated_donor	9:97904992:97909879:-	allelic, SNV only	1	3	0	0.438774814560311	2.821
ERMP1	Unannotated_acceptor	9:5820295:5823895:-	recessive, SNV only	1	3	0	0.510292414667972	2.4443
NEK3	Exon_skipping	13:52141069:52144690:-	allelic, SNV only	1	3	1	0.65792810972133	0.6381
GHDC	Exon_skipping	17:42190270:42190831:-	allelic, SNV only	1	3	1	0.921947048774322	0.9065
TSEN54	Exon_skipping	17:75522333:75523662:+	allelic, SNV only	1	3	1	0.968199256448141	0.9615
ACSS2	Unannotated_donor	20:34923632:34925697:+	allelic, SNV only	1	3	0	0.487269225902233	2.5608
IPO13	Unannotated_acceptor	1:43957315:43957441:+	allelic, SNV + INDEL	1	3	2	0.651324111927856	0.6835
MPZL1	Unannotated_acceptor	1:167773368:167774748:+	allelic, SNV + INDEL	1	3	2	0.520924125329877	0.5802
NPHP3	Unannotated_acceptor	3:132689284:132690527:-	allelic, SNV + INDEL	1	3	2	0.620518781924409	0.6577
WDR49	Unannotated_acceptor	3:167528710:167529051:-	recessive, SNV + INDEL	1	3	2	0.253330328382601	0.3615
WDR41	Unannotated_donor	5:77489572:77491811:-	allelic, SNV + INDEL	1	3	0	0.301627424817867	3.8093
ARHGAP26	Exon_skipping	5:143014116:143041815:+	allelic, SNV + INDEL	1	3	0	0.494960876356304	2.5453
IFT74	Exon_skipping	9:26956516:26978127:+	allelic, SNV + INDEL	1	3	0	0.47610009552779	2.65
IFT74	Unannotated_donor	9:26972457:26978127:+	allelic, SNV + INDEL	1	3	0	0.47610009552779	2.65
TRMO	Unannotated_donor	9:97904992:97909879:-	allelic, SNV + INDEL	1	3	0	0.438774814560311	2.821
ERMP1	Unannotated_acceptor	9:5820295:5823895:-	recessive, SNV + INDEL	1	3	0	0.510292414667972	2.4443
NEK3	Exon_skipping	13:52141069:52144690:-	allelic, SNV + INDEL	1	3	1	0.65792810972133	0.6381
TSEN54	Exon_skipping	17:75522333:75523662:+	allelic, SNV + INDEL	1	3	1	0.968199256448141	0.9615
NFS1	Unannotated_acceptor	20:35682030:35690412:-	allelic, SNV + INDEL	1	3	0	0.482381284076038	2.5935
ACSS2	Unannotated_donor	20:34923632:34925697:+	allelic, SNV + INDEL	1	3	0	0.487269225902233	2.5608
RBM23	Unannotated_acceptor	14:22906362:22909482:-	allelic, SNV only	3	2	1	0.594686751336242	0.5629
COA6	Unannotated_acceptor	1:234373678:234374184:+	allelic, SNV only	2	2	1	0.71776371595485	0.6793
COA6	Unannotated_acceptor	1:234373840:234374184:+	allelic, SNV only	2	2	1	0.71776371595485	0.6793
DPP10	Unannotated_donor	2:115730171:115739738:+	allelic, SNV only	2	2	1	0.801072700662194	0.7655
DXO	Exon_skipping	6:31970024:31970342:-	allelic, SNV only	2	2	1	0.566416336377822	0.5364
SPIN1	Unannotated_acceptor	9:88426591:88434759:+	allelic, SNV only	2	2	3	0.130496199008342	0.285
SPIN1	Unannotated_donor	9:88434829:88448940:+	allelic, SNV only	2	2	3	0.130496199008342	0.285
RNF214	Unannotated_donor	11:117239140:117239800:+	allelic, SNV only	2	2	1	0.54962694878467	0.5096
PCCA	Exon_skipping	13:100301603:100307191:+	allelic, SNV only	2	2	1	0.795645114730171	0.759
TEP1	Exon_skipping	14:20376264:20377599:-	allelic, SNV only	2	2	1	0.893551758002818	0.8681
ABAT	Unannotated_donor	16:8731589:8735698:+	allelic, SNV only	2	2	1	0.742515035572573	0.7065
CFAP52	Exon_skipping	17:9628820:9635404:+	allelic, SNV only	2	2	1	0.774053504561392	0.7395
MTCL1	Unannotated_donor	18:8714249:8718423:+	allelic, SNV only	2	2	1	0.654397160066478	0.6073
COA6	Unannotated_acceptor	1:234373678:234374184:+	allelic, SNV + INDEL	2	2	1	0.71776371595485	0.6793
COA6	Unannotated_acceptor	1:234373840:234374184:+	allelic, SNV + INDEL	2	2	1	0.71776371595485	0.6793
DPP10	Unannotated_donor	2:115730171:115739738:+	allelic, SNV + INDEL	2	2	1	0.801072700662194	0.7655
DXO	Exon_skipping	6:31970024:31970342:-	allelic, SNV + INDEL	2	2	1	0.566416336377822	0.5364
SPIN1	Unannotated_acceptor	9:88426591:88434759:+	allelic, SNV + INDEL	2	2	3	0.130496199008342	0.285
SPIN1	Unannotated_donor	9:88434829:88448940:+	allelic, SNV + INDEL	2	2	3	0.130496199008342	0.285
RNF214	Unannotated_donor	11:117239140:117239800:+	allelic, SNV + INDEL	2	2	1	0.54962694878467	0.5096
PCCA	Exon_skipping	13:100301603:100307191:+	allelic, SNV + INDEL	2	2	1	0.795645114730171	0.759
TEP1	Exon_skipping	14:20376264:20377599:-	allelic, SNV + INDEL	2	2	1	0.893551758002818	0.8681
AP3B2	Unannotated_donor	15:82664943:82665434:-	allelic, SNV + INDEL	2	2	3	0.0936184593035057	0.3424
AP3B2	Unannotated_donor	15:82664943:82665434:-	allelic, SNV + INDEL	2	2	3	0.0936184593035057	0.3424
ABAT	Unannotated_donor	16:8731589:8735698:+	allelic, SNV + INDEL	2	2	1	0.742515035572573	0.7065
CFAP52	Exon_skipping	17:9628820:9635404:+	allelic, SNV + INDEL	2	2	1	0.774053504561392	0.7395
MTCL1	Unannotated_donor	18:8714249:8718423:+	allelic, SNV + INDEL	2	2	1	0.654397160066478	0.6073
ZNF692	Unannotated_donor	1:248854051:248855389:-	allelic, SNV only	1	2	1	0.660153665085758	0.6271
EFCAB2	Unannotated_donor	1:244970448:245059385:+	allelic, SNV only	1	2	2	0.370676365750507	0.4369
BBS5	Exon_skipping	2:169482333:169487805:+	allelic, SNV only	1	2	1	0.705027522334451	0.6648
NEB	Unannotated_donor	2:151503441:151505417:-	allelic, SNV only	1	2	2	0.278064766593997	0.3704
RNF123	Exon_skipping	3:49705679:49706790:+	allelic, SNV only	1	2	1	0.759774745832327	0.7248
NEPRO	Unannotated_acceptor	3:113011336:113012733:-	allelic, SNV only	1	2	2	0.476867449866993	0.522
ARHGAP18	Exon_skipping	6:129618852:129634041:-	allelic, SNV only	1	2	1	0.741926249752391	0.7061
ARHGAP18	Unannotated_donor	6:129618852:129629439:-	allelic, SNV only	1	2	1	0.741926249752391	0.7061
GPNMB	Exon_skipping	7:23260138:23266480:+	allelic, SNV only	1	2	2	0.568706133162155	0.5961
GPNMB	Exon_skipping	7:23260138:23266516:+	allelic, SNV only	1	2	2	0.568706133162155	0.5961
FLNC	Unannotated_donor	7:128843553:128843795:+	allelic, SNV only	1	2	1	0.665943845367907	0.6332
PFKP	Unannotated_donor	10:3121964:3129818:+	allelic, SNV only	1	2	4	0.0569522792395183	0.2269
PALD1	Unannotated_donor	10:70541260:70541462:+	allelic, SNV only	1	2	1	0.604023629553371	0.5726
LUZP2	Unannotated_acceptor	11:24497305:24513827:+	allelic, SNV only	1	2	4	0.0411803808131105	0.2058
LUZP2	Unannotated_donor	11:24513925:24729172:+	allelic, SNV only	1	2	4	0.0411803808131105	0.2058
PPM1H	Unannotated_acceptor	12:62880653:62934491:-	allelic, SNV only	1	2	2	0.248035614874122	0.3383
TTC3	Unannotated_donor	21:37155026:37156654:+	allelic, SNV only	1	2	1	0.570951953497746	0.5446
ZNF692	Unannotated_donor	1:248854051:248855389:-	allelic, SNV + INDEL	1	2	1	0.660153665085758	0.6271
EFCAB2	Unannotated_donor	1:244970448:245059385:+	allelic, SNV + INDEL	1	2	2	0.370676365750507	0.4369
BBS5	Exon_skipping	2:169482333:169487805:+	allelic, SNV + INDEL	1	2	1	0.705027522334451	0.6648
NEB	Unannotated_donor	2:151503441:151505417:-	allelic, SNV + INDEL	1	2	2	0.278064766593997	0.3704
RNF123	Exon_skipping	3:49705679:49706790:+	allelic, SNV + INDEL	1	2	1	0.759774745832327	0.7248
NEPRO	Unannotated_acceptor	3:113011336:113012733:-	allelic, SNV + INDEL	1	2	2	0.476867449866993	0.522
ARHGAP18	Exon_skipping	6:129618852:129634041:-	allelic, SNV + INDEL	1	2	1	0.741926249752391	0.7061
ARHGAP18	Unannotated_donor	6:129618852:129629439:-	allelic, SNV + INDEL	1	2	1	0.741926249752391	0.7061
GPNMB	Exon_skipping	7:23260138:23266480:+	allelic, SNV + INDEL	1	2	2	0.568706133162155	0.5961
GPNMB	Exon_skipping	7:23260138:23266516:+	allelic, SNV + INDEL	1	2	2	0.568706133162155	0.5961
FLNC	Unannotated_donor	7:128843553:128843795:+	allelic, SNV + INDEL	1	2	1	0.665943845367907	0.6332
PALD1	Unannotated_donor	10:70541260:70541462:+	allelic, SNV + INDEL	1	2	1	0.604023629553371	0.5726
LUZP2	Unannotated_acceptor	11:24497305:24513827:+	allelic, SNV + INDEL	1	2	4	0.0411803808131105	0.2058
LUZP2	Unannotated_donor	11:24513925:24729172:+	allelic, SNV + INDEL	1	2	4	0.0411803808131105	0.2058
PPM1H	Unannotated_acceptor	12:62880653:62934491:-	allelic, SNV + INDEL	1	2	2	0.248035614874122	0.3383
TTC3	Unannotated_donor	21:37155026:37156654:+	allelic, SNV + INDEL	1	2	1	0.570951953497746	0.5446
ESYT3	Exon_skipping	3:138468881:138470059:+	allelic, SNV + INDEL	4	1	3	0.0257472861776311	0.1226
ESYT3	Exon_skipping	3:138468881:138470059:+	allelic, SNV only	3	1	2	0.130209370083747	0.2141
AHI1	Exon_skipping	6:135457713:135465813:-	allelic, SNV only	3	1	2	0.17335247903621	0.2374
HPS4	Exon_skipping	22:26472418:26476992:-	allelic, SNV only	3	1	3	0.0279292265539017	0.1269
AHI1	Exon_skipping	6:135457713:135465813:-	allelic, SNV + INDEL	3	1	2	0.17335247903621	0.2374
HPS4	Exon_skipping	22:26472418:26476992:-	allelic, SNV + INDEL	3	1	3	0.0279292265539017	0.1269
TRIM37	Unannotated_donor	17:59070947:59075629:-	allelic, SNV only	2	1	2	0.109597997718577	0.19
TRIM37	Unannotated_donor	17:59070947:59075629:-	allelic, SNV + INDEL	2	1	2	0.109597997718577	0.19
NDUFA10	Unannotated_donor	2:240007370:240008817:-	allelic, SNV only	1	1	3	0.00817811474085905	0.0691
LIPA	Exon_skipping	10:89215061:89222510:-	allelic, SNV only	1	1	2	0.142415598944209	0.2243
LIPA	Exon_skipping	10:89215061:89222510:-	allelic, SNV only	1	1	2	0.142415598944209	0.2243
AP3B2	Unannotated_donor	15:82664943:82665434:-	allelic, SNV only	1	1	2	0.179824941817104	0.2516
AP3B2	Unannotated_donor	15:82664943:82665434:-	allelic, SNV only	1	1	2	0.179824941817104	0.2516
NDUFA10	Unannotated_donor	2:240007370:240008817:-	allelic, SNV + INDEL	1	1	3	0.00817811474085905	0.0691
KIF6	Unannotated_acceptor	6:39345774:39346475:-	allelic, SNV + INDEL	1	1	3	0.0594483397143937	0.1726
LIPA	Exon_skipping	10:89215061:89222510:-	allelic, SNV + INDEL	1	1	2	0.142415598944209	0.2243
LIPA	Exon_skipping	10:89215061:89222510:-	allelic, SNV + INDEL	1	1	2	0.142415598944209	0.2243
RPF1	Exon_skipping	1:84482995:84490318:+	allelic, SNV only	1	0	3	0.0192005252935001	0.0647
RPF1	Exon_skipping	1:84482995:84490318:+	allelic, SNV + INDEL	1	0	3	0.0192005252935001	0.0647

## Sheet: ST4B
Gene_id	Gene	Analysis	Nvar	Case_carriers	Ctrl_carriers	P	Odds_ratio
ENSG00000187634	SAMD11	allelic, SNV only	24	36	9	0.231504089044733	1.52881712040059
ENSG00000188976	NOC2L	allelic, SNV only	26	38	8	0.362467411901883	1.40461919756085
ENSG00000187961	KLHL17	allelic, SNV only	21	24	13	0.212795417348836	0.643983843429987
ENSG00000187583	PLEKHN1	allelic, SNV only	15	15	5	0.696496385183573	0.81782419347823
ENSG00000187642	C1ORF170	allelic, SNV only	8	10	6	0.40661783464716	0.652758206514132
ENSG00000188290	HES4	allelic, SNV only	4	4	2	0.58745248196278	0.640389755800465
ENSG00000188157	AGRN	allelic, SNV only	36	45	20	0.600008210170424	0.866904509153919
ENSG00000131591	C1ORF159	allelic, SNV only	21	32	5	0.106739437173506	2.00888452303204
ENSG00000162571	TTLL10	allelic, SNV only	24	40	8	0.282348170986289	1.48753054172955
ENSG00000186827	TNFRSF4	allelic, SNV only	9	13	5	0.524855437948442	0.715842757784773
ENSG00000078808	SDF4	allelic, SNV only	12	14	6	0.702394160654775	0.831827215318038
ENSG00000184163	FAM132A	allelic, SNV only	7	6	2	0.705511098195982	0.746822068504879
ENSG00000160087	UBE2J2	allelic, SNV only	6	4	2	0.365801328430818	0.46137672466218
ENSG00000162572	SCNN1D	allelic, SNV only	23	33	11	0.844201575339918	0.9333240891624
ENSG00000131584	ACAP3	allelic, SNV only	26	24	10	0.799871088359094	0.909107432752511
ENSG00000169972	PUSL1	allelic, SNV only	12	19	2	0.161452043992487	2.34181311630922
ENSG00000127054	CPSF3L	allelic, SNV only	34	38	15	0.537609850511713	0.826100788645323
ENSG00000224051	GLTPD1	allelic, SNV only	2	5	0	0.20623818188381	4.57491960144962
ENSG00000169962	TAS1R3	allelic, SNV only	5	6	1	0.536033075039778	1.70864205051613
ENSG00000107404	DVL1	allelic, SNV only	13	13	1	0.115626371763621	3.22354730164873
ENSG00000162576	MXRA8	allelic, SNV only	3	5	1	0.935826418002891	1.0773197872467
ENSG00000175756	AURKAIP1	allelic, SNV only	5	4	3	0.257547115942535	0.433300568581556
ENSG00000221978	CCNL2	allelic, SNV only	5	7	3	0.256964904436604	0.449470982965541
ENSG00000242485	MRPL20	allelic, SNV only	4	5	0	0.275872663618435	3.83265156504351
ENSG00000179403	VWA1	allelic, SNV only	4	4	1	0.954923020328408	1.05481931812275
ENSG00000215915	ATAD3C	allelic, SNV only	15	18	6	0.916504375025724	0.954687225757707
ENSG00000160072	ATAD3B	allelic, SNV only	19	19	6	0.857234166438717	1.08553568132948
ENSG00000197785	ATAD3A	allelic, SNV only	16	29	5	0.237621280628886	1.68822662296628
ENSG00000205090	TMEM240	allelic, SNV only	4	5	1	0.873219880309317	0.859827523177509
ENSG00000160075	SSU72	allelic, SNV only	11	13	4	0.873208887815911	1.0907351512078
ENSG00000197530	MIB2	allelic, SNV only	25	24	9	0.994439891058102	1.00251718997387
ENSG00000248333	CDK11B	allelic, SNV only	8	15	8	0.376874025809953	0.676605480961445
ENSG00000189339	SLC35E2B	allelic, SNV only	17	26	5	0.328945841966932	1.55620978206476
ENSG00000008128	CDK11A	allelic, SNV only	10	22	7	0.670473256489194	1.17511914106366
ENSG00000215790	SLC35E2	allelic, SNV only	3	3	1	0.906209937446671	0.889801232818005
ENSG00000008130	NADK	allelic, SNV only	16	12	7	0.23458081631336	0.562434077393081
ENSG00000078369	GNB1	allelic, SNV only	5	5	1	0.699688833424371	1.41349033490705
ENSG00000169885	CALML6	allelic, SNV only	5	6	1	0.697194044450375	1.40785527939324
ENSG00000178821	TMEM52	allelic, SNV only	1	5	1	0.897296503137447	0.885374637244877
ENSG00000142609	C1ORF222	allelic, SNV only	56	60	19	0.849480833711977	1.05124631482239
ENSG00000187730	GABRD	allelic, SNV only	9	11	6	0.228949207121561	0.535919850581887
ENSG00000162585	C1ORF86	allelic, SNV only	9	11	2	0.525246694758753	1.53463607588826
ENSG00000157933	SKI	allelic, SNV only	15	19	9	0.551099834397427	0.784195004691824
ENSG00000116151	MORN1	allelic, SNV only	41	49	18	0.722860067895425	0.905878388400822
ENSG00000157916	RER1	allelic, SNV only	4	7	4	0.45082474285402	0.627282137666872
ENSG00000157911	PEX10	allelic, SNV only	12	21	3	0.15539403182738	2.16650626074625
ENSG00000149527	PLCH2	allelic, SNV only	23	23	5	0.473542692374178	1.37585761059544
ENSG00000157881	PANK4	allelic, SNV only	18	19	4	0.504547366775265	1.40779264618994
ENSG00000157873	TNFRSF14	allelic, SNV only	11	13	4	0.949245486273499	0.965302873185446
ENSG00000157870	FAM213B	allelic, SNV only	10	10	3	0.941445824082011	0.954263694875481
ENSG00000142606	MMEL1	allelic, SNV only	34	41	9	0.307711124300164	1.43121258079796
ENSG00000215912	TTC34	allelic, SNV only	22	21	8	0.876680760042378	0.938069131847646
ENSG00000142611	PRDM16	allelic, SNV only	37	56	17	0.802423400595281	1.07076221912709
ENSG00000130762	ARHGEF16	allelic, SNV only	15	12	5	0.57643960210751	0.741491567104627
ENSG00000162591	MEGF6	allelic, SNV only	45	56	17	0.896864608754936	0.96604644747352
ENSG00000158109	TPRG1L	allelic, SNV only	4	5	2	0.569807356863738	0.804703327707386
ENSG00000116213	WRAP73	allelic, SNV only	10	7	5	0.152098874591219	0.428165530440607
ENSG00000078900	TP73	allelic, SNV only	11	7	6	0.0973656567672294	0.398583243528079
ENSG00000162592	CCDC27	allelic, SNV only	16	23	5	0.529809245967809	1.34091128977692
ENSG00000235169	SMIM1	allelic, SNV only	2	3	2	0.341846134944226	0.438828238428001
ENSG00000130764	LRRC47	allelic, SNV only	4	7	3	0.647320211760725	0.728725049926177
ENSG00000116198	CEP104	allelic, SNV only	17	14	4	0.978347297064229	0.985189329992481
ENSG00000169598	DFFB	allelic, SNV only	9	14	2	0.263667598331747	2.05009484226813
ENSG00000198912	C1ORF174	allelic, SNV only	5	5	0	0.345438726519082	3.30678097685441
ENSG00000196581	AJAP1	allelic, SNV only	17	28	10	0.422007436345664	0.76524310264099
ENSG00000131697	NPHP4	allelic, SNV only	32	35	16	0.395495853692669	0.781645808272093
ENSG00000069424	KCNAB2	allelic, SNV only	13	20	3	0.129523434083653	2.25685721760215
ENSG00000116254	CHD5	allelic, SNV only	22	20	8	0.622875505820812	0.814512104008469
ENSG00000116251	RPL22	allelic, SNV only	6	5	1	0.612272058605009	1.57183908202088
ENSG00000158286	RNF207	allelic, SNV only	13	14	3	0.401036483104786	1.62358486441341
ENSG00000158292	GPR153	allelic, SNV only	9	14	5	0.991380646285386	1.00546399624173
ENSG00000097021	ACOT7	allelic, SNV only	12	22	3	0.0943142981562222	2.41538600915606
ENSG00000187017	ESPN	allelic, SNV only	18	28	6	0.254446543377356	1.57595434839164
ENSG00000215788	TNFRSF25	allelic, SNV only	3	3	1	0.970786729770524	0.964318051087645
ENSG00000171680	PLEKHG5	allelic, SNV only	13	28	7	0.392804542393274	1.40989744361367
ENSG00000162408	NOL9	allelic, SNV only	9	11	5	0.732561701440857	0.834343210129895
ENSG00000173662	TAS1R1	allelic, SNV only	5	5	3	0.405806498559742	0.55301223883497
ENSG00000204859	ZBTB48	allelic, SNV only	9	11	6	0.159514524832362	0.481675170866915
ENSG00000041988	THAP3	allelic, SNV only	6	6	3	0.468256693385458	0.607017795688287
ENSG00000007923	DNAJC11	allelic, SNV only	6	7	1	0.551003037800288	1.6758595976147
ENSG00000171735	CAMTA1	allelic, SNV only	46	62	21	0.978718349755129	0.993240866926647
ENSG00000049245	VAMP3	allelic, SNV only	2	3	0	0.384718750668039	3.15324787621737
ENSG00000049246	PER3	allelic, SNV only	12	14	1	0.122108812581942	3.18717096097833
ENSG00000049249	TNFRSF9	allelic, SNV only	8	9	3	0.851654245790875	0.887826690383724
ENSG00000116288	PARK7	allelic, SNV only	6	2	4	0.0499091046639519	0.217342950291958
ENSG00000116285	ERRFI1	allelic, SNV only	2	4	2	0.486308428315285	0.564190664632485
ENSG00000162426	SLC45A1	allelic, SNV only	4	3	2	0.334443309038839	0.430749892176333
ENSG00000142599	RERE	allelic, SNV only	27	24	10	0.302125565688225	0.67894694812173
ENSG00000074800	ENO1	allelic, SNV only	7	3	4	0.0575179566552153	0.249927356239007
ENSG00000131686	CA6	allelic, SNV only	3	3	2	0.335459873992125	0.415888718862156
ENSG00000197241	SLC2A7	allelic, SNV only	22	28	12	0.333941152552459	0.709579611181071
ENSG00000142583	SLC2A5	allelic, SNV only	16	13	7	0.202652560109576	0.577789775940415
ENSG00000180758	GPR157	allelic, SNV only	8	15	8	0.138280616060984	0.511667155806769
ENSG00000049239	H6PD	allelic, SNV only	6	8	3	0.492493806485259	0.628201585457488
ENSG00000171621	SPSB1	allelic, SNV only	6	5	3	0.536235084124188	0.647347870686835
ENSG00000171612	SLC25A33	allelic, SNV only	8	7	3	0.600270817252344	0.70160083527519
ENSG00000188807	TMEM201	allelic, SNV only	10	9	2	0.770256695755782	1.23040753749456
ENSG00000171608	PIK3CD	allelic, SNV only	11	15	3	0.552170565393498	1.41074230803143
ENSG00000171603	CLSTN1	allelic, SNV only	13	15	7	0.587531154751774	0.77864195276829
ENSG00000178585	CTNNBIP1	allelic, SNV only	9	6	3	0.478733035442926	0.612780464092479
ENSG00000162441	LZIC	allelic, SNV only	3	5	0	0.309371101388646	3.54327293861661
ENSG00000173614	NMNAT1	allelic, SNV only	4	4	2	0.43676900007073	0.524361022805938
ENSG00000130939	UBE4B	allelic, SNV only	18	23	11	0.464029144911013	0.761535572681478
ENSG00000054523	KIF1B	allelic, SNV only	28	30	6	0.196853449891024	1.71006315222828
ENSG00000142657	PGD	allelic, SNV only	10	11	3	0.584464124200228	1.40206565631263
ENSG00000175279	APITD1	allelic, SNV only	9	10	1	0.41713873973338	1.94391028542867
ENSG00000251503	APITD1-CORT	allelic, SNV only	9	10	1	0.41713873973338	1.94391028542867
ENSG00000241563	CORT	allelic, SNV only	4	4	0	0.454657249678385	2.67662955694758
ENSG00000160049	DFFA	allelic, SNV only	7	8	1	0.486270469996908	1.80723787112712
ENSG00000142655	PEX14	allelic, SNV only	14	13	5	0.740618243283702	0.837356648838315
ENSG00000130940	CASZ1	allelic, SNV only	23	25	6	0.368841630634652	1.46057207747984
ENSG00000175262	C1ORF127	allelic, SNV only	10	17	3	0.270025897754713	1.84749762256881
ENSG00000120948	TARDBP	allelic, SNV only	5	5	3	0.535311226423785	0.645604605681387
ENSG00000009724	MASP2	allelic, SNV only	11	10	6	0.39820135770288	0.648215710070257
ENSG00000116649	SRM	allelic, SNV only	4	3	3	0.288815569224689	0.440600299788297
ENSG00000171824	EXOSC10	allelic, SNV only	13	12	5	0.597916953546696	0.756140974391261
ENSG00000198793	MTOR	allelic, SNV only	13	12	6	0.413344257990224	0.664001562275586
ENSG00000204624	PTCHD2	allelic, SNV only	15	10	5	0.592020700106475	0.787602729457165
ENSG00000116661	FBXO2	allelic, SNV only	4	4	2	0.806926458999693	0.851868163558052
ENSG00000132879	FBXO44	allelic, SNV only	9	15	3	0.413554046643564	1.55873895480191
ENSG00000116663	FBXO6	allelic, SNV only	6	9	7	0.0481009204509889	0.35883227933369
ENSG00000116670	MAD2L2	allelic, SNV only	6	12	4	0.808376375182687	1.1430344486016
ENSG00000162490	DRAXIN	allelic, SNV only	10	16	2	0.109779045769271	2.65163896788418
ENSG00000215910	C1ORF167	allelic, SNV only	25	27	11	0.609127422046049	0.84032996075313
ENSG00000177000	MTHFR	allelic, SNV only	19	24	6	0.649176124824431	1.22017606368097
ENSG00000011021	CLCN6	allelic, SNV only	18	20	7	0.728654449566319	0.859454223189926
ENSG00000083444	PLOD1	allelic, SNV only	18	17	13	0.0220735899722285	0.414815515405339
ENSG00000116688	MFN2	allelic, SNV only	16	9	10	0.0184785408860604	0.335454838213494
ENSG00000116691	MIIP	allelic, SNV only	8	7	2	0.798827398000823	1.21385735901697
ENSG00000120949	TNFRSF8	allelic, SNV only	11	16	1	0.106398498151741	3.27229847647238
ENSG00000028137	TNFRSF1B	allelic, SNV only	6	10	3	0.897123219960645	1.08377945538612
ENSG00000048707	VPS13D	allelic, SNV only	43	57	22	0.585282255126377	0.869711569962813
ENSG00000116726	PRAMEF12	allelic, SNV only	2	2	1	0.650258168439687	0.616955132434925
ENSG00000116721	PRAMEF1	allelic, SNV only	4	6	0	0.243477571034604	4.15668175614084
ENSG00000120952	PRAMEF2	allelic, SNV only	8	7	4	0.0731085790381343	0.588652260189566
ENSG00000243073	PRAMEF4	allelic, SNV only	3	2	2	0.335761440290866	0.410684091929705
ENSG00000179412	HNRNPCP5	allelic, SNV only	3	4	2	0.543013886291917	0.662675637950693
ENSG00000162493	PDPN	allelic, SNV only	4	3	2	0.336505556737659	0.436961978854311
ENSG00000116731	PRDM2	allelic, SNV only	11	13	6	0.626081582454249	0.78649983651234
ENSG00000189337	KAZN	allelic, SNV only	30	40	13	0.977933710652898	0.991177602853492
ENSG00000171729	TMEM51	allelic, SNV only	3	3	0	0.75844546111628	1.55828984846512
ENSG00000142621	FHAD1	allelic, SNV only	22	26	6	0.439241874219025	1.39392475251076
ENSG00000162438	CTRC	allelic, SNV only	3	3	0	0.574282945840427	2.16640919528362
ENSG00000142615	CELA2A	allelic, SNV only	3	4	0	0.495205653722329	2.47217382432017
ENSG00000215704	CELA2B	allelic, SNV only	7	6	2	0.791537905058593	0.817780434037808
ENSG00000132906	CASP9	allelic, SNV only	5	3	2	0.347936313844495	0.444398770679534
ENSG00000116138	DNAJC16	allelic, SNV only	13	16	4	0.685067107710467	1.2396525998544
ENSG00000116771	AGMAT	allelic, SNV only	6	10	3	0.888057296541586	1.09156362790391
ENSG00000197312	DDI2	allelic, SNV only	5	8	3	0.869881554607121	1.11022843346844
ENSG00000116786	PLEKHM2	allelic, SNV only	17	34	7	0.205186613976008	1.6101083944733
ENSG00000162460	TMEM82	allelic, SNV only	6	8	0	0.167195396134314	4.89662954463166
ENSG00000162458	FBLIM1	allelic, SNV only	6	15	5	0.931606372996556	0.957916942811126
ENSG00000065526	SPEN	allelic, SNV only	9	7	2	0.9059958156319	1.09123462956082
ENSG00000116809	ZBTB17	allelic, SNV only	10	12	3	0.725457433326705	1.23501097129382
ENSG00000183888	C1ORF64	allelic, SNV only	2	3	0	0.715492704818206	1.68298343307937
ENSG00000173641	HSPB7	allelic, SNV only	2	3	2	0.332271096775431	0.433478571463832
ENSG00000186510	CLCNKA	allelic, SNV only	22	29	12	0.411767060186833	0.75113247538083
ENSG00000184908	CLCNKB	allelic, SNV only	17	22	5	0.312484037841501	1.56728192935829
ENSG00000185519	FAM131C	allelic, SNV only	5	4	1	0.992965309639541	1.00839516926282
ENSG00000142627	EPHA2	allelic, SNV only	9	14	1	0.162363666002326	2.85868491041337
ENSG00000142632	ARHGEF19	allelic, SNV only	12	13	3	0.780835458068584	1.18242638249172
ENSG00000132881	RSG1	allelic, SNV only	5	8	1	0.343818055883105	2.27113587151323
ENSG00000037637	FBXO42	allelic, SNV only	8	12	5	0.634888026590423	0.775533856072667
ENSG00000055070	SZRD1	allelic, SNV only	6	9	2	0.878132817063289	1.1154782801708
ENSG00000187144	SPATA21	allelic, SNV only	10	10	4	0.666973376712047	0.779950429378052
ENSG00000157191	NECAP2	allelic, SNV only	4	6	0	0.217575426333281	4.35406414676581
ENSG00000268674	FAM231B	allelic, SNV only	2	4	1	0.994087200640396	0.993023162966651
ENSG00000219481	NBPF1	allelic, SNV only	15	30	9	0.663514427330927	1.17072434394179
ENSG00000058453	CROCC	allelic, SNV only	31	34	13	0.629948636389339	0.853460907000686
ENSG00000117122	MFAP2	allelic, SNV only	7	6	2	0.879162679253228	1.12128455435324
ENSG00000159363	ATP13A2	allelic, SNV only	17	23	7	0.838453608397435	1.08961955556214
ENSG00000117118	SDHB	allelic, SNV only	4	4	1	0.976364192089474	1.02837386754903
ENSG00000117115	PADI2	allelic, SNV only	5	6	1	0.603252090935717	1.57602493814301
ENSG00000142623	PADI1	allelic, SNV only	16	26	6	0.497843503583278	1.33853267233055
ENSG00000142619	PADI3	allelic, SNV only	7	7	2	0.850066456507936	0.868238547579923
ENSG00000159339	PADI4	allelic, SNV only	12	12	3	0.912913588516006	1.06859049895854
ENSG00000179051	RCC2	allelic, SNV only	16	28	8	0.953290290942161	1.02346896279092
ENSG00000074964	ARHGEF10L	allelic, SNV only	20	24	5	0.326129937427075	1.57021963924167
ENSG00000117148	ACTL8	allelic, SNV only	4	4	1	0.818051558672476	0.799797815616388
ENSG00000117154	IGSF21	allelic, SNV only	19	16	7	0.426571207236845	0.695215841056503
ENSG00000009709	PAX7	allelic, SNV only	7	12	7	0.202323566022231	0.54219978168584
ENSG00000179002	TAS1R2	allelic, SNV only	8	6	2	0.828895928928694	1.1763557009788
ENSG00000159423	ALDH4A1	allelic, SNV only	9	7	4	0.387735004107457	0.585482484176059
ENSG00000169991	IFFO2	allelic, SNV only	4	4	2	0.680088043160232	0.715277568176271
ENSG00000127481	UBR4	allelic, SNV only	43	46	20	0.33456133019768	0.767504031343048
ENSG00000127463	EMC1	allelic, SNV only	22	25	8	0.993355963536826	0.996664762896906
ENSG00000162482	AKR7A3	allelic, SNV only	6	1	5	0.00456936862749635	0.0990700588723422
ENSG00000053371	AKR7A2	allelic, SNV only	6	4	4	0.169263960208956	0.391014588724866
ENSG00000040487	PQLC2	allelic, SNV only	13	11	4	0.899123543989445	0.930722804978045
ENSG00000077549	CAPZB	allelic, SNV only	8	6	5	0.195942059806975	0.460688142688937
ENSG00000270136	MINOS1-NBL1	allelic, SNV only	12	15	5	0.958622749983962	0.974201207831533
ENSG00000173436	MINOS1	allelic, SNV only	4	9	3	0.792938951838819	0.844191146871617
ENSG00000158747	NBL1	allelic, SNV only	8	6	2	0.95777915035685	1.04020494251794
ENSG00000158748	HTR6	allelic, SNV only	3	7	4	0.441748724904668	0.623593685731523
ENSG00000162542	TMCO4	allelic, SNV only	9	11	6	0.22657111855263	0.529905505043334
ENSG00000178828	RNF186	allelic, SNV only	2	4	1	0.931638096154515	0.919276250143755
ENSG00000169914	OTUD3	allelic, SNV only	3	6	1	0.629200222149401	1.52431844239303
ENSG00000188784	PLA2G2E	allelic, SNV only	8	6	3	0.521697781679428	0.644899362416278
ENSG00000127472	PLA2G5	allelic, SNV only	5	9	3	0.918677462915259	1.06619875979642
ENSG00000117215	PLA2G2D	allelic, SNV only	3	3	4	0.0703028772594529	0.255204670445746
ENSG00000158786	PLA2G2F	allelic, SNV only	3	2	2	0.135674034028773	0.244532319920499
ENSG00000187980	PLA2G2C	allelic, SNV only	5	5	1	0.85305089274292	1.18333206494119
ENSG00000158816	VWA5B1	allelic, SNV only	27	36	12	0.506159552181144	0.808279878924328
ENSG00000158825	CDA	allelic, SNV only	5	5	1	0.886304789669279	1.13972497916348
ENSG00000158828	PINK1	allelic, SNV only	12	10	4	0.788654648348999	0.856641629570692
ENSG00000244038	DDOST	allelic, SNV only	7	19	5	0.694396926006141	1.20811103213143
ENSG00000117245	KIF17	allelic, SNV only	20	27	5	0.271739654858056	1.63966320099639
ENSG00000189410	SH2D5	allelic, SNV only	9	13	1	0.127448097904429	3.13834719614571
ENSG00000127483	HP1BP3	allelic, SNV only	12	10	3	0.921460704351863	1.06286668845917
ENSG00000075151	EIF4G3	allelic, SNV only	11	10	7	0.136186688422094	0.474752586841534
ENSG00000117298	ECE1	allelic, SNV only	11	20	0	0.0031901679186821	14.1405581105726
ENSG00000142794	NBPF3	allelic, SNV only	12	8	6	0.197434405850128	0.531284678562069
ENSG00000162551	ALPL	allelic, SNV only	12	10	2	0.713932081744499	1.28850379199138
ENSG00000076864	RAP1GAP	allelic, SNV only	25	28	12	0.556992549568145	0.8144004870395
ENSG00000090686	USP48	allelic, SNV only	8	20	4	0.431226286773686	1.48678020566926
ENSG00000187942	LDLRAD2	allelic, SNV only	5	7	2	0.912646388498899	1.0834786849095
ENSG00000142798	HSPG2	allelic, SNV only	74	82	30	0.74795306507769	0.934187179659113
ENSG00000219073	CELA3B	allelic, SNV only	14	21	7	0.840770952960439	0.923587665842937
ENSG00000142789	CELA3A	allelic, SNV only	8	12	5	0.336539230206023	0.633750944602111
ENSG00000070831	CDC42	allelic, SNV only	2	3	1	0.955255319693405	0.944805434927054
ENSG00000184677	ZBTB40	allelic, SNV only	16	22	7	0.694049549363103	1.17954674918567
ENSG00000070886	EPHA8	allelic, SNV only	16	19	8	0.548452562502893	0.775607972579578
ENSG00000159189	C1QC	allelic, SNV only	3	3	3	0.0976997886179241	0.262263330079583
ENSG00000173369	C1QB	allelic, SNV only	1	3	1	0.819352140179722	1.24966052087001
ENSG00000133216	EPHB2	allelic, SNV only	11	15	6	0.854194665883651	0.916392428730869
ENSG00000004487	KDM1A	allelic, SNV only	8	4	5	0.0270079693333755	0.236761551348094
ENSG00000169641	LUZP1	allelic, SNV only	5	4	2	0.677338687709147	0.709997270156569
ENSG00000179546	HTR1D	allelic, SNV only	2	4	0	0.327911263243961	3.47706058638185
ENSG00000125944	HNRNPR	allelic, SNV only	2	1	2	0.107614322590816	0.19214665779229
ENSG00000204219	TCEA3	allelic, SNV only	10	12	2	0.335291777568145	1.87976791346764
ENSG00000088280	ASAP3	allelic, SNV only	18	20	8	0.444029883736431	0.721923678425509
ENSG00000007968	E2F2	allelic, SNV only	2	1	2	0.0535662335516177	0.133582065213412
ENSG00000142676	RPL11	allelic, SNV only	3	3	1	0.866830896417878	0.847055958305245
ENSG00000011009	LYPLA2	allelic, SNV only	4	4	1	0.831977396340285	1.2206550868162
ENSG00000117308	GALE	allelic, SNV only	9	14	3	0.393607589668313	1.63419878626963
ENSG00000117305	HMGCL	allelic, SNV only	4	4	4	0.139796082685535	0.365059321442189
ENSG00000188822	CNR2	allelic, SNV only	6	7	3	0.576011673397986	0.686194462894279
ENSG00000188529	SRSF10	allelic, SNV only	4	3	2	0.363677910439155	0.458489273925416
ENSG00000142661	MYOM3	allelic, SNV only	29	40	13	0.751311926741597	1.1038888236293
ENSG00000185436	IFNLR1	allelic, SNV only	6	10	1	0.463966298761102	1.82311476919448
ENSG00000158055	GRHL3	allelic, SNV only	3	2	1	0.563720780871377	0.534619822030375
ENSG00000001461	NIPAL3	allelic, SNV only	8	8	1	0.604649353352823	1.55364411000087
ENSG00000117602	RCAN3	allelic, SNV only	4	3	3	0.120176238084128	0.29492867569327
ENSG00000133226	SRRM1	allelic, SNV only	8	13	3	0.794252726825532	1.16894132729451
ENSG00000169504	CLIC4	allelic, SNV only	5	6	1	0.63722642890065	1.51168590204723
ENSG00000020633	RUNX3	allelic, SNV only	4	3	3	0.163158005558191	0.326966921337148
ENSG00000117614	SYF2	allelic, SNV only	4	8	2	0.774732817396299	1.2323943721268
ENSG00000117616	C1ORF63	allelic, SNV only	7	11	5	0.623899291404829	0.768600485013728
ENSG00000188672	RHCE	allelic, SNV only	6	10	1	0.146299923626739	3.06206977854954
ENSG00000204178	TMEM57	allelic, SNV only	4	6	1	0.542617764287983	1.69599512755493
ENSG00000157978	LDLRAP1	allelic, SNV only	5	9	3	0.82517438213686	1.14819157980668
ENSG00000117643	MAN1C1	allelic, SNV only	15	19	10	0.183093963331386	0.587504579475777
ENSG00000162430	SEPN1	allelic, SNV only	18	21	8	0.982849123714326	0.991205167701862
ENSG00000255054	RP1-317E23.6	allelic, SNV only	9	14	3	0.348159833793612	1.70943404235097
ENSG00000117640	MTFR1L	allelic, SNV only	5	6	0	0.232526704644117	4.18374703854418
ENSG00000127423	AUNIP	allelic, SNV only	3	2	2	0.176724516499746	0.280736208025756
ENSG00000117632	STMN1	allelic, SNV only	5	5	0	0.221095744473158	4.41208404266494
ENSG00000158006	PAFAH2	allelic, SNV only	16	23	11	0.368285654509581	0.713826931341923
ENSG00000158008	EXTL1	allelic, SNV only	7	9	4	0.585199555692238	0.724050833812066
ENSG00000158014	SLC30A2	allelic, SNV only	7	6	2	0.965338789234517	0.970318393649458
ENSG00000158022	TRIM63	allelic, SNV only	7	6	3	0.439661914822462	0.586157915780925
ENSG00000175087	PDIK1L	allelic, SNV only	4	6	0	0.21041427047128	4.48005749066699
ENSG00000142684	ZNF593	allelic, SNV only	6	6	0	0.187603031709977	4.75543911821475
ENSG00000236782	RP11-96L14.7	allelic, SNV only	6	6	0	0.187603031709977	4.75543911821475
ENSG00000142675	CNKSR1	allelic, SNV only	17	26	8	0.913918478297563	1.04389659269271
ENSG00000188782	CATSPER4	allelic, SNV only	10	24	4	0.247663867187748	1.7416245161032
ENSG00000130695	CEP85	allelic, SNV only	15	16	8	0.357268145000834	0.668802504753104
ENSG00000158062	UBXN11	allelic, SNV only	13	15	6	0.707380507243909	0.835344821155478
ENSG00000176092	AIM1L	allelic, SNV only	15	15	7	0.731104183973114	0.855736821426317
ENSG00000176083	ZNF683	allelic, SNV only	4	10	2	0.684717230202311	1.32396227044243
ENSG00000131914	LIN28A	allelic, SNV only	3	3	1	0.951335660439327	0.941657266859793
ENSG00000117682	DHDDS	allelic, SNV only	4	8	3	0.734957150195279	0.80311772635709
ENSG00000117676	RPS6KA1	allelic, SNV only	12	19	1	0.0664953220343184	3.70793688070695
ENSG00000117713	ARID1A	allelic, SNV only	6	6	4	0.253745161419682	0.481609083281069
ENSG00000142751	GPN2	allelic, SNV only	5	2	3	0.102167678068758	0.256592232440809
ENSG00000198746	GPATCH3	allelic, SNV only	5	4	1	0.897355829703551	0.881750499692144
ENSG00000090273	NUDC	allelic, SNV only	5	3	2	0.385588938043769	0.47206901421122
ENSG00000253368	TRNP1	allelic, SNV only	3	9	2	0.437069641397544	1.70665778166628
ENSG00000090020	SLC9A1	allelic, SNV only	8	6	3	0.386236706707348	0.542096786912077
ENSG00000142784	WDTC1	allelic, SNV only	5	5	5	0.0978265469778885	0.356381940039195
ENSG00000186501	TMEM222	allelic, SNV only	8	9	4	0.548679641887291	0.721190078229217
ENSG00000142765	SYTL1	allelic, SNV only	8	5	4	0.155189640864757	0.38638961048181
ENSG00000142733	MAP3K6	allelic, SNV only	17	16	6	0.871206677228154	0.926137234597308
ENSG00000142748	FCN3	allelic, SNV only	5	5	0	0.341589095203205	3.31451558538611
ENSG00000174950	CD164L2	allelic, SNV only	3	4	0	0.379067304846703	3.11729680256702
ENSG00000158195	WASF2	allelic, SNV only	4	4	1	0.97729636998867	1.02718907428802
ENSG00000126705	AHDC1	allelic, SNV only	4	5	2	0.820956627691309	0.837468334481685
ENSG00000000938	FGR	allelic, SNV only	10	11	7	0.251748567353493	0.570278855737814
ENSG00000126709	IFI6	allelic, SNV only	6	7	6	0.071530035702994	0.363116435600216
ENSG00000009780	FAM76A	allelic, SNV only	4	10	2	0.536311259861072	1.52260059632307
ENSG00000117758	STX12	allelic, SNV only	1	3	0	0.521918679439088	2.39119460114049
ENSG00000130775	THEMIS2	allelic, SNV only	5	3	3	0.114275266317257	0.291443946087982
ENSG00000117748	RPA2	allelic, SNV only	3	2	1	0.727391742336574	0.68164916426332
ENSG00000130768	SMPDL3B	allelic, SNV only	9	10	5	0.74162208512216	0.837972390882227
ENSG00000158156	XKR8	allelic, SNV only	5	3	2	0.288048255450982	0.392925897448267
ENSG00000158161	EYA3	allelic, SNV only	9	6	5	0.0932855216783999	0.357766223023851
ENSG00000126698	DNAJC8	allelic, SNV only	10	13	10	0.0408409160331727	0.415662554537765
ENSG00000130766	SESN2	allelic, SNV only	7	7	2	0.812069798839398	1.18856472807211
ENSG00000204138	PHACTR4	allelic, SNV only	3	3	1	0.988731650661661	0.986203866736457
ENSG00000180198	RCC1	allelic, SNV only	13	20	6	0.742907174400019	1.16034345886602
ENSG00000180098	TRNAU1AP	allelic, SNV only	8	10	6	0.364988161440257	0.625368176521932
ENSG00000120656	TAF12	allelic, SNV only	3	5	3	0.342568523065725	0.508656844701873
ENSG00000162419	GMEB1	allelic, SNV only	2	5	0	0.318410355852868	3.48599820468634
ENSG00000198492	YTHDF2	allelic, SNV only	4	6	0	0.118430362030225	6.00863153922808
ENSG00000116329	OPRD1	allelic, SNV only	3	2	1	0.710504168037839	0.667132609270558
ENSG00000159023	EPB41	allelic, SNV only	20	23	7	0.863238657955071	1.07514733001089
ENSG00000116353	MECR	allelic, SNV only	6	8	1	0.302277038340488	2.3246189905634
ENSG00000060656	PTPRU	allelic, SNV only	19	28	8	0.497729262984433	1.3011758744682
ENSG00000162510	MATN1	allelic, SNV only	6	9	2	0.761163353892251	1.24152733791134
ENSG00000162511	LAPTM5	allelic, SNV only	9	9	2	0.666640769003708	1.35024128863592
ENSG00000162512	SDC3	allelic, SNV only	7	20	5	0.4550940561778	1.42740788232675
ENSG00000134644	PUM1	allelic, SNV only	13	15	3	0.545556393546015	1.41735583300539
ENSG00000084628	NKAIN1	allelic, SNV only	7	8	1	0.302329612560828	2.31488384030438
ENSG00000060688	SNRNP40	allelic, SNV only	4	2	2	0.241631620115463	0.341467702263561
ENSG00000121766	ZCCHC17	allelic, SNV only	9	12	1	0.147946037846367	3.00029559837211
ENSG00000168528	SERINC2	allelic, SNV only	8	10	1	0.24021613828952	2.53568084969786
ENSG00000142910	TINAGL1	allelic, SNV only	5	3	4	0.0384627826754722	0.221601476453276
ENSG00000121764	HCRTR1	allelic, SNV only	6	4	4	0.184174802553102	0.403458444378058
ENSG00000162517	PEF1	allelic, SNV only	3	3	1	0.867493644099862	0.846924083939742
ENSG00000084636	COL16A1	allelic, SNV only	44	47	17	0.985578635239323	0.994917725328909
ENSG00000121753	BAI2	allelic, SNV only	16	14	5	0.821050632335777	0.890074861133788
ENSG00000134668	SPOCD1	allelic, SNV only	11	12	4	0.949242799545676	1.0360600634089
ENSG00000121774	KHDRBS1	allelic, SNV only	4	6	0	0.226892979503182	4.33427176475429
ENSG00000121775	TMEM39B	allelic, SNV only	13	17	6	0.99791140327345	1.00114835815972
ENSG00000025800	KPNA6	allelic, SNV only	8	6	2	0.726637320478605	0.760858723600024
ENSG00000084652	TXLNA	allelic, SNV only	9	8	3	0.842054022336824	0.878616067003645
ENSG00000160050	CCDC28B	allelic, SNV only	4	6	3	0.594783671470211	0.694528806501465
ENSG00000222046	DCDC2B	allelic, SNV only	11	17	2	0.11973238215738	2.56166667831598
ENSG00000160055	TMEM234	allelic, SNV only	12	14	4	0.678090550199735	1.24888692803813
ENSG00000084623	EIF3I	allelic, SNV only	6	4	2	0.484763085984468	0.562290259699277
ENSG00000182866	LCK	allelic, SNV only	9	6	3	0.415969037880246	0.568190674297328
ENSG00000116478	HDAC1	allelic, SNV only	6	4	5	0.0719224016278684	0.313714991623
ENSG00000175130	MARCKSL1	allelic, SNV only	3	5	1	0.774183059806764	1.29665079117758
ENSG00000162526	TSSK3	allelic, SNV only	6	8	1	0.417758826663702	1.95904994801593
ENSG00000225828	FAM229A	allelic, SNV only	6	8	1	0.417758826663702	1.95904994801593
ENSG00000160058	BSDC1	allelic, SNV only	9	13	2	0.259827081691006	2.06536322196775
ENSG00000254553	RP1-27O5.3	allelic, SNV only	10	25	4	0.10859609646737	2.15241276337083
ENSG00000273274	ZBTB8B	allelic, SNV only	3	11	3	0.592324770196526	1.38076485504095
ENSG00000160062	ZBTB8A	allelic, SNV only	4	5	0	0.246012152476539	4.11817961964715
ENSG00000176261	ZBTB8OS	allelic, SNV only	9	12	3	0.724725099693131	1.23547789333328
ENSG00000162521	RBBP4	allelic, SNV only	4	2	2	0.27574900009685	0.368114442136275
ENSG00000162520	SYNC	allelic, SNV only	4	6	2	0.861721009688986	0.874500130290945
ENSG00000162522	KIAA1522	allelic, SNV only	4	5	1	0.658286919808756	1.48762141789062
ENSG00000134684	YARS	allelic, SNV only	14	20	7	0.842433132964318	0.916624528013254
ENSG00000116497	S100PBP	allelic, SNV only	14	20	7	0.850949111518933	0.919867249253058
ENSG00000160097	FNDC5	allelic, SNV only	4	2	3	0.0930911994943927	0.241560520250861
ENSG00000121905	HPCA	allelic, SNV only	9	16	5	0.707275749716135	0.827263911728863
ENSG00000121900	TMEM54	allelic, SNV only	8	15	5	0.69976000330042	0.829598488555299
ENSG00000004455	AK2	allelic, SNV only	4	4	1	0.898543559554799	0.883940018415197
ENSG00000142920	ADC	allelic, SNV only	7	6	3	0.276026892251574	0.460122128941684
ENSG00000116525	TRIM62	allelic, SNV only	6	4	2	0.610935441765392	0.661099374601631
ENSG00000160094	ZNF362	allelic, SNV only	3	2	1	0.618736584713386	0.589229199465185
ENSG00000184389	A3GALT2	allelic, SNV only	5	7	2	0.727921422668664	0.769726192078697
ENSG00000134686	PHC2	allelic, SNV only	11	12	6	0.561347962076606	0.749014551719404
ENSG00000121903	ZSCAN20	allelic, SNV only	4	3	1	0.96600823595735	1.04268654924494
ENSG00000121904	CSMD2	allelic, SNV only	39	45	18	0.55211034857439	0.844729135135972
ENSG00000142698	C1ORF94	allelic, SNV only	5	4	1	0.973249229700886	1.03245827337678
ENSG00000163866	SMIM12	allelic, SNV only	5	6	0	0.275458567660826	3.82547526827466
ENSG00000188910	GJB3	allelic, SNV only	4	5	0	0.329007573257899	3.44452264782534
ENSG00000116544	DLGAP3	allelic, SNV only	6	10	5	0.453825621200615	0.664843762718845
ENSG00000271741	RP11-244H3.4	allelic, SNV only	15	21	4	0.179874949197192	1.92317442785753
ENSG00000243749	ZMYM6NB	allelic, SNV only	3	8	0	0.078248271404858	6.79597504846209
ENSG00000163867	ZMYM6	allelic, SNV only	13	14	4	0.647597397904482	1.27595065836633
ENSG00000197056	ZMYM1	allelic, SNV only	6	5	3	0.365820106557531	0.524078134224715
ENSG00000116560	SFPQ	allelic, SNV only	9	14	3	0.532346741101432	1.43785518203411
ENSG00000146463	ZMYM4	allelic, SNV only	12	10	7	0.137871541060594	0.476394948431526
ENSG00000142687	KIAA0319L	allelic, SNV only	7	5	6	0.0509163221813608	0.310235833687905
ENSG00000020129	NCDN	allelic, SNV only	2	2	2	0.415737811973697	0.475923105104792
ENSG00000116819	TFAP2E	allelic, SNV only	7	10	2	0.679297157937467	1.32911953246311
ENSG00000092853	CLSPN	allelic, SNV only	10	21	7	0.816172367506872	0.907413995832449
ENSG00000134698	AGO4	allelic, SNV only	10	13	5	0.674107129851935	0.804131857263087
ENSG00000092847	AGO1	allelic, SNV only	7	4	5	0.0357228707866188	0.244004326045729
ENSG00000126070	AGO3	allelic, SNV only	8	8	2	0.63155699306333	1.40465845934282
ENSG00000092850	TEKT2	allelic, SNV only	6	17	4	0.628258752186623	1.28679501523055
ENSG00000116863	ADPRHL2	allelic, SNV only	5	6	0	0.25022147217693	4.0691895574724
ENSG00000171812	COL8A2	allelic, SNV only	6	13	4	0.911647270628294	1.06289945715289
ENSG00000116871	MAP7D1	allelic, SNV only	9	8	2	0.964514181428552	0.968032110739301
ENSG00000054118	THRAP3	allelic, SNV only	7	8	2	0.913441575821928	1.08249465364248
ENSG00000214193	SH3D21	allelic, SNV only	14	20	2	0.0480550215437355	3.16940858453404
ENSG00000196182	STK40	allelic, SNV only	9	10	4	0.691428533677497	0.795687246685441
ENSG00000181817	LSM10	allelic, SNV only	4	9	0	0.123133513963419	5.66223395106291
ENSG00000116885	OSCP1	allelic, SNV only	4	4	0	0.403198992329706	2.97353258972968
ENSG00000116898	MRPS15	allelic, SNV only	9	9	3	0.878232560132073	1.0899730727268
ENSG00000119535	CSF3R	allelic, SNV only	7	10	2	0.445799348955829	1.67308044518265
ENSG00000163873	GRIK3	allelic, SNV only	17	18	5	0.805563512197847	1.1274539680168
ENSG00000163874	ZC3H12A	allelic, SNV only	4	4	0	0.429895959072246	2.80241584312864
ENSG00000163875	MEAF6	allelic, SNV only	7	3	5	0.0236099624854942	0.213883588651981
ENSG00000163877	SNIP1	allelic, SNV only	3	2	2	0.280928915613555	0.372697293925672
ENSG00000163879	DNALI1	allelic, SNV only	4	3	1	0.717744912542528	0.686100589594373
ENSG00000134697	GNL2	allelic, SNV only	10	12	4	0.690737287156396	0.809586319638324
ENSG00000169218	RSPO1	allelic, SNV only	5	11	2	0.414413039059408	1.72407576639158
ENSG00000116922	C1ORF109	allelic, SNV only	5	4	6	0.0354121242645374	0.272451689132182
ENSG00000183317	EPHA10	allelic, SNV only	18	32	9	0.786492267330557	1.10532791924479
ENSG00000197982	C1ORF122	allelic, SNV only	4	3	1	0.822691081607596	0.800380565285701
ENSG00000188786	MTF1	allelic, SNV only	7	7	1	0.677261571360905	1.43322201013459
ENSG00000204084	INPP5B	allelic, SNV only	14	17	9	0.365695010456858	0.685712476102202
ENSG00000183431	SF3A3	allelic, SNV only	5	7	3	0.592572055357929	0.69894323641834
ENSG00000183386	FHL3	allelic, SNV only	8	12	1	0.0918952054372479	3.50756589581027
ENSG00000183520	UTP11L	allelic, SNV only	9	9	6	0.160191864245017	0.470178614498064
ENSG00000214114	MYCBP	allelic, SNV only	3	14	2	0.217601807666864	2.17882786017714
ENSG00000131233	GJA9	allelic, SNV only	3	14	2	0.217601807666864	2.17882786017714
ENSG00000158315	RHBDL2	allelic, SNV only	4	3	1	0.999683449134384	1.00038882936158
ENSG00000127603	MACF1	allelic, SNV only	26	39	7	0.152700951523881	1.72204052750092
ENSG00000183682	BMP8A	allelic, SNV only	3	4	2	0.402843438418861	0.500626480372547
ENSG00000090621	PABPC4	allelic, SNV only	11	17	6	0.955718215361186	1.02609657500711
ENSG00000116981	NT5C1A	allelic, SNV only	5	4	1	0.473786425303847	0.649445454791336
ENSG00000084072	PPIE	allelic, SNV only	9	9	5	0.290807793896528	0.55301210545321
ENSG00000116985	BMP8B	allelic, SNV only	7	8	3	0.997991109210226	0.998396941409576
ENSG00000043514	TRIT1	allelic, SNV only	7	8	1	0.624222179414078	1.51980420961665
ENSG00000168389	MFSD2A	allelic, SNV only	5	6	2	0.741327188983823	0.774296869149811
ENSG00000131236	CAP1	allelic, SNV only	8	9	4	0.260267457917872	0.570970778924772
ENSG00000131238	PPT1	allelic, SNV only	3	3	0	0.447951619811558	2.77116922614445
ENSG00000117000	RLF	allelic, SNV only	5	6	1	0.43925526467914	1.98677995504781
ENSG00000084073	ZMPSTE24	allelic, SNV only	6	10	3	0.88342580513526	0.912270624684683
ENSG00000049089	COL9A2	allelic, SNV only	9	14	1	0.170276931691446	2.82354584770227
ENSG00000187801	ZFP69B	allelic, SNV only	3	4	1	0.964945044111335	0.958912586286132
ENSG00000187815	ZFP69	allelic, SNV only	3	6	4	0.445853160577465	0.618295267643341
ENSG00000117010	ZNF684	allelic, SNV only	4	3	2	0.577287193990349	0.62275863400172
ENSG00000117016	RIMS3	allelic, SNV only	7	4	4	0.138425137434924	0.36075257678405
ENSG00000066136	NFYC	allelic, SNV only	4	7	3	0.677015505443887	0.756437177996589
ENSG00000117013	KCNQ4	allelic, SNV only	18	29	4	0.0514002222285077	2.45529027115129
ENSG00000171793	CTPS1	allelic, SNV only	11	18	3	0.183404340142279	2.06047425016577
ENSG00000171790	SLFNL1	allelic, SNV only	5	4	2	0.566926868995003	0.619523264502724
ENSG00000010803	SCMH1	allelic, SNV only	4	1	3	0.0661168389994264	0.180652593098669
ENSG00000127129	EDN2	allelic, SNV only	3	3	0	0.498675197924576	2.51150389238681
ENSG00000127124	HIVEP3	allelic, SNV only	16	13	9	0.0863322000617108	0.468446958334613
ENSG00000198815	FOXJ3	allelic, SNV only	14	20	12	0.160754632677552	0.59292473154671
ENSG00000177181	RIMKLA	allelic, SNV only	5	6	4	0.221661529831634	0.457714725781806
ENSG00000066185	ZMYND12	allelic, SNV only	6	6	1	0.746952903401328	1.32994070667508
ENSG00000186409	CCDC30	allelic, SNV only	12	16	6	0.757559098451065	0.864314176205373
ENSG00000171960	PPIH	allelic, SNV only	7	5	3	0.480747303220741	0.607179619297376
ENSG00000065978	YBX1	allelic, SNV only	6	6	1	0.750870153432617	1.32733216467363
ENSG00000117385	LEPRE1	allelic, SNV only	11	13	0	0.0178316704764591	10.3338339150742
ENSG00000164010	ERMAP	allelic, SNV only	6	3	3	0.210227733389328	0.379007522698867
ENSG00000164011	ZNF691	allelic, SNV only	3	1	2	0.122945965804469	0.206529401658216
ENSG00000186973	FAM183A	allelic, SNV only	3	2	1	0.614571510987411	0.585055962246074
ENSG00000117395	EBNA1BP2	allelic, SNV only	15	16	10	0.173767878003232	0.573109106020024
ENSG00000243710	WDR65	allelic, SNV only	11	13	6	0.580798048489073	0.762590610912158
ENSG00000179178	TMEM125	allelic, SNV only	2	7	3	0.725758360995067	0.792680040973863
ENSG00000253313	C1ORF210	allelic, SNV only	3	2	1	0.761749180522778	0.726355376726519
ENSG00000066056	TIE1	allelic, SNV only	19	21	7	0.799241974501321	1.11391135262873
ENSG00000117400	MPL	allelic, SNV only	6	8	1	0.622427198537037	1.51947811036887
ENSG00000117399	CDC20	allelic, SNV only	4	3	1	0.894519431146575	1.13756529468563
ENSG00000066322	ELOVL1	allelic, SNV only	2	2	1	0.579058546169048	0.543666671006967
ENSG00000198198	SZT2	allelic, SNV only	53	50	18	0.748601916268358	0.9159546228026
ENSG00000178922	HYI	allelic, SNV only	7	7	3	0.763813199853821	0.8198111939325
ENSG00000142949	PTPRF	allelic, SNV only	23	19	10	0.25675219920744	0.650091715149389
ENSG00000066135	KDM4A	allelic, SNV only	13	8	5	0.30486319549591	0.556835149997305
ENSG00000126091	ST3GAL3	allelic, SNV only	4	5	0	0.222345948857363	4.50651129980948
ENSG00000117407	ARTN	allelic, SNV only	4	4	0	0.537158425055063	2.30953329426939
ENSG00000117408	IPO13	allelic, SNV only	9	16	4	0.494432040301264	1.42711247464003
ENSG00000132768	DPH2	allelic, SNV only	3	4	0	0.390898287142412	3.03440903997927
ENSG00000117410	ATP6V0B	allelic, SNV only	3	4	1	0.986090815520223	1.01702258321684
ENSG00000117411	B4GALT2	allelic, SNV only	2	5	1	0.712478155497802	1.39336540628368
ENSG00000159214	CCDC24	allelic, SNV only	5	5	0	0.346548129669721	3.28273986086684
ENSG00000196517	SLC6A9	allelic, SNV only	9	7	2	0.875924698400334	0.889984461747229
ENSG00000178028	DMAP1	allelic, SNV only	9	8	5	0.234836116740749	0.50897909718047
ENSG00000117419	ERI3	allelic, SNV only	5	8	5	0.254919670295339	0.515275906776769
ENSG00000187147	RNF220	allelic, SNV only	18	23	8	0.740169667208957	0.872686289559474
ENSG00000126106	TMEM53	allelic, SNV only	12	13	8	0.0895692027132828	0.455435245261112
ENSG00000198520	C1ORF228	allelic, SNV only	13	19	5	0.800509263895702	1.12937887365073
ENSG00000142945	KIF2C	allelic, SNV only	10	11	2	0.612977257374959	1.36805057890758
ENSG00000142937	RPS8	allelic, SNV only	2	3	0	0.88019260836999	1.24872861475874
ENSG00000142959	BEST4	allelic, SNV only	4	4	2	0.673878589851422	0.708785349404967
ENSG00000222009	BTBD19	allelic, SNV only	7	4	4	0.112156185928953	0.328193114745904
ENSG00000117425	PTCH2	allelic, SNV only	14	14	5	0.954419604864985	0.971306997399011
ENSG00000070785	EIF2B3	allelic, SNV only	5	5	1	0.609334594641215	1.57903799952298
ENSG00000126107	HECTD3	allelic, SNV only	9	15	2	0.149128490761947	2.44265961655243
ENSG00000126088	UROD	allelic, SNV only	6	2	6	0.0144499390229026	0.17791414578211
ENSG00000162415	ZSWIM5	allelic, SNV only	7	9	1	0.254136081454733	2.47845524756862
ENSG00000132781	MUTYH	allelic, SNV only	13	10	5	0.395669759226867	0.627996257956032
ENSG00000132773	TOE1	allelic, SNV only	5	5	1	0.83081588635377	1.21795475101317
ENSG00000070759	TESK2	allelic, SNV only	10	23	6	0.620209390185584	1.2440621320187
ENSG00000117450	PRDX1	allelic, SNV only	4	2	2	0.240221909253762	0.338499922790263
ENSG00000117448	AKR1A1	allelic, SNV only	6	6	0	0.298103336992897	3.5894865300967
ENSG00000132780	NASP	allelic, SNV only	5	5	0	0.565719521545496	2.17530697024693
ENSG00000159588	CCDC17	allelic, SNV only	7	8	3	0.826178387464801	0.865497598829892
ENSG00000159592	GPBP1L1	allelic, SNV only	10	7	5	0.238015511208537	0.50292895061731
ENSG00000197429	IPP	allelic, SNV only	6	8	4	0.838054278435553	0.88548326751354
ENSG00000086015	MAST2	allelic, SNV only	19	16	6	0.918421722282594	0.953066305067047
ENSG00000117461	PIK3R3	allelic, SNV only	10	7	4	0.277585138942389	0.507617233602724
ENSG00000085998	POMGNT1	allelic, SNV only	20	20	11	0.211964195991217	0.632429508007599
ENSG00000171357	LURAP1	allelic, SNV only	4	7	1	0.546485036007713	1.56939900421388
ENSG00000085999	RAD54L	allelic, SNV only	21	26	9	0.739083823074785	1.13470011732748
ENSG00000132128	LRRC41	allelic, SNV only	18	17	9	0.4390791051408	0.725271676305688
ENSG00000173660	UQCRH	allelic, SNV only	2	4	0	0.262693291575426	4.05049597135427
ENSG00000117481	NSUN4	allelic, SNV only	4	7	6	0.0734446911291842	0.36568565197284
ENSG00000117480	FAAH	allelic, SNV only	14	26	8	0.827327682994448	1.08845861535911
ENSG00000197587	DMBX1	allelic, SNV only	3	6	0	0.166438870436358	5.03510444343557
ENSG00000162456	KNCN	allelic, SNV only	7	9	2	0.583141656881025	1.45962624319413
ENSG00000079277	MKNK1	allelic, SNV only	11	7	5	0.222896657257952	0.488108597164446
ENSG00000142961	MOB3C	allelic, SNV only	4	3	1	0.680725381201939	0.66068386039693
ENSG00000123472	ATPAF1	allelic, SNV only	3	6	0	0.18988343639215	4.72238572042983
ENSG00000159658	EFCAB14	allelic, SNV only	8	6	2	0.516594983296124	0.600876390213721
ENSG00000142973	CYP4B1	allelic, SNV only	14	13	10	0.0196363779107919	0.360172587769407
ENSG00000187048	CYP4A11	allelic, SNV only	10	11	8	0.218092113923062	0.561911082391348
ENSG00000186377	CYP4X1	allelic, SNV only	6	10	0	0.156638745622595	5.0009470369754
ENSG00000186160	CYP4Z1	allelic, SNV only	7	10	1	0.32661667190585	2.21339385234454
ENSG00000162365	CYP4A22	allelic, SNV only	7	5	2	0.627913861161703	0.673805355954597
ENSG00000162366	PDZK1IP1	allelic, SNV only	2	4	1	0.780172191087436	0.76161939135494
ENSG00000162367	TAL1	allelic, SNV only	13	22	4	0.192996561103982	1.88998653133402
ENSG00000123473	STIL	allelic, SNV only	8	13	0	0.0195903016064114	10.0241573999075
ENSG00000186790	FOXE3	allelic, SNV only	3	3	0	0.495868157482275	2.5167954378331
ENSG00000269113	TRABD2B	allelic, SNV only	10	15	6	0.472819336411102	0.705694720054455
ENSG00000117834	SLC5A9	allelic, SNV only	15	21	5	0.868870384158976	1.08281424992986
ENSG00000132122	SPATA6	allelic, SNV only	18	24	4	0.404953612691595	1.51077203654615
ENSG00000186094	AGBL4	allelic, SNV only	48	54	21	0.621717361261373	0.880976151083308
ENSG00000162373	BEND5	allelic, SNV only	6	8	0	0.0630853639379002	7.47110011384328
ENSG00000162374	ELAVL4	allelic, SNV only	3	6	2	0.624332175864142	0.684422487447163
ENSG00000185104	FAF1	allelic, SNV only	19	23	11	0.226848062190869	0.63492924803221
ENSG00000123091	RNF11	allelic, SNV only	3	2	1	0.611271464503866	0.57198894636716
ENSG00000085831	TTC39A	allelic, SNV only	10	7	3	0.695291997177057	0.769067845945024
ENSG00000085832	EPS15	allelic, SNV only	19	19	4	0.529323754054146	1.3599428175403
ENSG00000117859	OSBPL9	allelic, SNV only	12	24	11	0.277885929382239	0.667752750359873
ENSG00000078618	NRD1	allelic, SNV only	11	15	4	0.950044188632819	1.03421536762256
ENSG00000169213	RAB3B	allelic, SNV only	5	3	2	0.327774460665979	0.42853891317354
ENSG00000117862	TXNDC12	allelic, SNV only	3	4	2	0.518202627241813	0.587205849666554
ENSG00000134717	BTF3L4	allelic, SNV only	5	9	3	0.777959454408146	0.833606315986554
ENSG00000157077	ZFYVE9	allelic, SNV only	14	21	7	0.981108443142757	1.01023885800303
ENSG00000154222	CC2D1B	allelic, SNV only	15	11	9	0.0417562988734513	0.393003155704585
ENSG00000085840	ORC1	allelic, SNV only	7	6	2	0.843650523879499	0.858057566740878
ENSG00000134748	PRPF38A	allelic, SNV only	5	7	5	0.307861542233784	0.554155656833207
ENSG00000134744	ZCCHC11	allelic, SNV only	15	17	12	0.100373795292382	0.531929703186038
ENSG00000116157	GPX7	allelic, SNV only	7	10	5	0.534229171077661	0.712948171749519
ENSG00000182183	FAM159A	allelic, SNV only	4	5	2	0.766476423355152	0.792632977052958
ENSG00000162378	ZYG11B	allelic, SNV only	11	13	3	0.637847964227451	1.31993247099231
ENSG00000203995	ZYG11A	allelic, SNV only	11	12	3	0.839753413940837	1.12949469258642
ENSG00000121310	ECHDC2	allelic, SNV only	8	6	4	0.426770182688318	0.59711044771662
ENSG00000116171	SCP2	allelic, SNV only	16	22	5	0.786729160107482	1.13840352467942
ENSG00000174348	PODN	allelic, SNV only	15	16	9	0.136913227455789	0.526780025036479
ENSG00000162383	SLC1A7	allelic, SNV only	14	23	7	0.936942640702137	1.03425887894742
ENSG00000157184	CPT2	allelic, SNV only	5	8	0	0.0824132459127602	6.7048420648448
ENSG00000162384	C1ORF123	allelic, SNV only	10	12	2	0.352938356916529	1.84025177959005
ENSG00000162385	MAGOH	allelic, SNV only	4	4	0	0.466105271587609	2.61040425600103
ENSG00000157193	LRP8	allelic, SNV only	15	15	8	0.212279411718603	0.636456137310783
ENSG00000143006	DMRTB1	allelic, SNV only	3	6	3	0.244668439958729	0.440656190250016
ENSG00000174332	GLIS1	allelic, SNV only	12	20	6	0.833170377585261	1.1005454470742
ENSG00000058804	NDC1	allelic, SNV only	10	9	3	0.821902488629671	0.8647088915232
ENSG00000058799	YIPF1	allelic, SNV only	3	3	2	0.41658718140971	0.497995752687821
ENSG00000211452	DIO1	allelic, SNV only	1	3	2	0.534258563239217	0.590179345994222
ENSG00000081870	HSPB11	allelic, SNV only	6	7	4	0.354527604331982	0.56549080319679
ENSG00000116212	LRRC42	allelic, SNV only	4	6	1	0.794337561848614	1.26732224870336
ENSG00000203985	LDLRAD1	allelic, SNV only	4	4	1	0.935576498545255	1.07890433636448
ENSG00000116209	TMEM59	allelic, SNV only	9	14	4	0.492361062849542	1.43908642128579
ENSG00000116205	TCEANC2	allelic, SNV only	3	3	1	0.906585924317053	0.889938833578904
ENSG00000157211	CDCP2	allelic, SNV only	10	10	4	0.687003738696093	0.792119070720954
ENSG00000256407	RP11-446E24.4	allelic, SNV only	19	23	4	0.201797886611037	1.82912547469173
ENSG00000215883	CYB5RL	allelic, SNV only	7	11	0	0.0400409288275468	7.98371819458568
ENSG00000116221	MRPL37	allelic, SNV only	9	13	4	0.631221728543152	1.28161311283784
ENSG00000157216	SSBP3	allelic, SNV only	15	13	6	0.698646339632917	0.836182235685903
ENSG00000162390	ACOT11	allelic, SNV only	31	33	6	0.142385189883073	1.76227806845431
ENSG00000162391	FAM151A	allelic, SNV only	10	9	2	0.851491156547453	1.14186626602534
ENSG00000271723	MROH7-TTC4	allelic, SNV only	26	33	6	0.171430755819288	1.75081205630648
ENSG00000184313	MROH7	allelic, SNV only	21	23	5	0.386087991224826	1.49314803830373
ENSG00000243725	TTC4	allelic, SNV only	3	6	0	0.192546424878953	4.68759137166554
ENSG00000006555	TTC22	allelic, SNV only	9	13	4	0.722478573461767	0.818656000435582
ENSG00000162398	C1ORF177	allelic, SNV only	10	12	3	0.728305446189915	1.23240718862383
ENSG00000116133	DHCR24	allelic, SNV only	4	6	2	0.834320906259282	0.853217979747735
ENSG00000143001	TMEM61	allelic, SNV only	3	3	2	0.440440169785721	0.512581447844413
ENSG00000169174	PCSK9	allelic, SNV only	14	16	7	0.611018826403053	0.795197122058766
ENSG00000162402	USP24	allelic, SNV only	19	21	4	0.226302144102644	1.81409849265308
ENSG00000162407	PPAP2B	allelic, SNV only	2	3	0	0.621937977097062	1.98876812865183
ENSG00000162409	PRKAA2	allelic, SNV only	6	14	2	0.225537080663809	2.15419359041518
ENSG00000187889	C1ORF168	allelic, SNV only	9	9	5	0.372118216504326	0.607440036990363
ENSG00000157131	C8A	allelic, SNV only	9	9	2	0.657847473257881	1.36419143283868
ENSG00000021852	C8B	allelic, SNV only	10	9	7	0.158633228015553	0.490305010869102
ENSG00000173406	DAB1	allelic, SNV only	18	30	10	0.883707753292335	0.948053528238093
ENSG00000162600	OMA1	allelic, SNV only	7	11	2	0.759229780172072	1.23587398206653
ENSG00000162601	MYSM1	allelic, SNV only	13	13	2	0.315136854097748	1.92872646853775
ENSG00000172456	FGGY	allelic, SNV only	27	34	2	0.00593718810386401	4.34799817872994
ENSG00000134709	HOOK1	allelic, SNV only	5	4	7	0.00653501465551876	0.191033769381767
ENSG00000134716	CYP2J2	allelic, SNV only	9	8	3	0.922904591389697	0.938789761345208
ENSG00000162598	C1ORF87	allelic, SNV only	10	9	5	0.298420176657927	0.554993133747809
ENSG00000162599	NFIA	allelic, SNV only	11	8	4	0.307823448960842	0.589507048196064
ENSG00000132849	INADL	allelic, SNV only	44	42	21	0.145892685574026	0.669255165056747
ENSG00000132854	KANK4	allelic, SNV only	6	8	3	0.673737840330243	0.758007142556103
ENSG00000162607	USP1	allelic, SNV only	6	5	4	0.158852455397546	0.393048960168418
ENSG00000116641	DOCK7	allelic, SNV only	30	42	7	0.052267288854502	2.05204892178884
ENSG00000132855	ANGPTL3	allelic, SNV only	5	5	0	0.235944681976578	4.353291311296
ENSG00000125703	ATG4C	allelic, SNV only	10	15	3	0.267975648866558	1.86631414512578
ENSG00000088035	ALG6	allelic, SNV only	12	13	4	0.977827272075344	1.01441612529063
ENSG00000142856	ITGB3BP	allelic, SNV only	14	19	7	0.752222327284645	0.871117885119911
ENSG00000203965	EFCAB7	allelic, SNV only	10	12	5	0.634620492128207	0.779833046815268
ENSG00000079739	PGM1	allelic, SNV only	7	9	5	0.281224462160184	0.547761790006395
ENSG00000185483	ROR1	allelic, SNV only	14	24	12	0.318934392001403	0.69731918047688
ENSG00000177414	UBE2U	allelic, SNV only	7	6	2	0.803428279339229	0.827109233604356
ENSG00000158966	CACHD1	allelic, SNV only	14	26	8	0.731316061141409	1.1448505714904
ENSG00000162437	RAVER2	allelic, SNV only	3	3	3	0.209329607128672	0.377140697473505
ENSG00000162434	JAK1	allelic, SNV only	10	15	1	0.145265735951681	2.97130189967493
ENSG00000162433	AK4	allelic, SNV only	5	6	0	0.198821080025071	4.57499643173124
ENSG00000116675	DNAJC6	allelic, SNV only	11	22	9	0.436397015547317	0.732139820024778
ENSG00000116678	LEPR	allelic, SNV only	18	19	5	0.77779333967342	1.14570069772153
ENSG00000184588	PDE4B	allelic, SNV only	14	14	6	0.848533619259861	0.912249691491568
ENSG00000118473	SGIP1	allelic, SNV only	14	15	4	0.594854154050182	1.32304363255017
ENSG00000152760	TCTEX1D1	allelic, SNV only	3	5	1	0.687324791501776	1.43548317019916
ENSG00000152763	WDR78	allelic, SNV only	27	32	7	0.290656079406727	1.51322024974406
ENSG00000198160	MIER1	allelic, SNV only	9	11	1	0.147890652739512	3.05099567350375
ENSG00000116704	SLC35D1	allelic, SNV only	8	13	5	0.707757787766855	0.823109615386422
ENSG00000203963	C1ORF141	allelic, SNV only	11	12	5	0.654508231117698	0.788480106255484
ENSG00000162594	IL23R	allelic, SNV only	10	11	5	0.584487963702714	0.745255314804128
ENSG00000081985	IL12RB2	allelic, SNV only	14	12	5	0.53021638925272	0.715562678822274
ENSG00000142864	SERBP1	allelic, SNV only	6	7	0	0.197786705966864	4.51595711960042
ENSG00000172380	GNG12	allelic, SNV only	2	3	0	0.641635625942625	1.9234473506431
ENSG00000116729	WLS	allelic, SNV only	8	7	2	0.911424292463625	1.08512829592014
ENSG00000116745	RPE65	allelic, SNV only	7	6	1	0.719176012004404	1.3774009285716
ENSG00000024526	DEPDC1	allelic, SNV only	5	5	2	0.889184036774559	0.897674566189774
ENSG00000033122	LRRC7	allelic, SNV only	11	15	7	0.509701874865639	0.738468797842456
ENSG00000066557	LRRC40	allelic, SNV only	11	17	5	0.838204957472773	1.1052540602232
ENSG00000116754	SRSF11	allelic, SNV only	8	7	2	0.928757900564303	0.93584163230543
ENSG00000118454	ANKRD13C	allelic, SNV only	10	10	3	0.723656578335998	1.24342491651969
ENSG00000197568	HHLA3	allelic, SNV only	3	3	0	0.50642941657092	2.46537233456055
ENSG00000116761	CTH	allelic, SNV only	4	4	0	0.439368419637035	2.77768885637703
ENSG00000050628	PTGER3	allelic, SNV only	6	9	12	0.00149480215601827	0.248729737042882
ENSG00000132485	ZRANB2	allelic, SNV only	4	5	1	0.675535338151439	1.45375640864236
ENSG00000172260	NEGR1	allelic, SNV only	24	29	9	0.943177770111631	1.02718579104576
ENSG00000162620	LRRIQ3	allelic, SNV only	13	16	6	0.983864873607186	0.990554894588892
ENSG00000254685	FPGT	allelic, SNV only	6	7	3	0.677132242245931	0.758623986259266
ENSG00000259030	FPGT-TNNI3K	allelic, SNV only	49	59	22	0.973308160133557	0.991625170282805
ENSG00000116783	TNNI3K	allelic, SNV only	49	59	22	0.973308160133557	0.991625170282805
ENSG00000162621	LRRC53	allelic, SNV only	13	18	5	0.572066266328983	1.31311703082017
ENSG00000178965	C1ORF173	allelic, SNV only	12	17	3	0.263305350230152	1.85959359857765
ENSG00000116791	CRYZ	allelic, SNV only	7	7	3	0.698378778804211	0.772602698166159
ENSG00000162624	LHX8	allelic, SNV only	4	3	1	0.851919642122089	0.826166455214334
ENSG00000137968	SLC44A5	allelic, SNV only	12	18	9	0.455696204362372	0.751587649378627
ENSG00000117054	ACADM	allelic, SNV only	18	26	8	0.887945715008002	1.05719247900405
ENSG00000137955	RABGGTB	allelic, SNV only	5	7	1	0.448699519309441	1.89965390423972
ENSG00000057468	MSH4	allelic, SNV only	19	24	12	0.368543388337388	0.724330103384882
ENSG00000184005	ST6GALNAC3	allelic, SNV only	18	25	8	0.635231881813461	1.19934105112657
ENSG00000117069	ST6GALNAC5	allelic, SNV only	8	11	4	0.682043349966482	0.79152126896162
ENSG00000142892	PIGK	allelic, SNV only	10	13	1	0.100070994927601	3.37913011822184
ENSG00000154027	AK5	allelic, SNV only	4	6	1	0.82704507427038	1.21921087088421
ENSG00000036549	ZZZ3	allelic, SNV only	8	7	1	0.353484531963451	2.16360329173498
ENSG00000077254	USP33	allelic, SNV only	2	3	0	0.683356380640436	1.78194772657704
ENSG00000180488	FAM73A	allelic, SNV only	7	10	4	0.715332862576602	0.810543237385751
ENSG00000162614	NEXN	allelic, SNV only	5	5	6	0.0239853707538562	0.258995761444279
ENSG00000162613	FUBP1	allelic, SNV only	5	9	0	0.0567464862847306	7.61278095628434
ENSG00000137960	GIPC2	allelic, SNV only	12	9	4	0.562919362790533	0.709685488745781
ENSG00000122420	PTGFR	allelic, SNV only	10	9	1	0.409917324587436	1.96239265787612
ENSG00000137959	IFI44L	allelic, SNV only	11	10	2	0.474974651618493	1.63114022574308
ENSG00000137965	IFI44	allelic, SNV only	9	9	1	0.35907407826054	1.91424211013148
ENSG00000162618	ELTD1	allelic, SNV only	9	7	3	0.572926562177438	0.685407330815216
ENSG00000117114	LPHN2	allelic, SNV only	29	34	12	0.872981265420656	0.94767553775995
ENSG00000137941	TTLL7	allelic, SNV only	11	8	7	0.0645376985062851	0.37707480662442
ENSG00000142875	PRKACB	allelic, SNV only	3	2	2	0.251575833286542	0.348063813253067
ENSG00000203943	SAMD13	allelic, SNV only	2	4	0	0.570375525261083	2.193377854824
ENSG00000137976	DNASE2B	allelic, SNV only	5	4	0	0.521268951791148	1.94776962508842
ENSG00000117133	RPF1	allelic, SNV only	3	3	3	0.180292124492399	0.350321458901324
ENSG00000174021	GNG5	allelic, SNV only	2	1	2	0.12887437590793	0.19829513521917
ENSG00000122432	SPATA1	allelic, SNV only	2	0	3	0.0181114706168726	0.0630717930725137
ENSG00000117155	SSX2IP	allelic, SNV only	15	19	6	0.850938194639752	1.08943491410568
ENSG00000153898	MCOLN2	allelic, SNV only	15	12	4	0.937687546819242	0.957229738754171
ENSG00000162643	WDR63	allelic, SNV only	28	26	12	0.451989427051523	0.767063458244843
ENSG00000055732	MCOLN3	allelic, SNV only	14	14	5	0.922496758482458	0.9517849050977
ENSG00000097096	SYDE2	allelic, SNV only	12	22	2	0.0233999854952323	3.63524999708319
ENSG00000153904	DDAH1	allelic, SNV only	5	14	4	0.713074089627254	0.821514384569008
ENSG00000117174	ZNHIT6	allelic, SNV only	12	14	3	0.733736090079492	1.1842844217434
ENSG00000171502	COL24A1	allelic, SNV only	41	37	15	0.454417188832353	0.799442832021573
ENSG00000122417	ODF2L	allelic, SNV only	13	16	5	0.790677304391191	1.14011581320433
ENSG00000137975	CLCA2	allelic, SNV only	10	8	4	0.501267196810538	0.665789034442911
ENSG00000016490	CLCA1	allelic, SNV only	13	11	4	0.735296239136536	0.822713716514518
ENSG00000016602	CLCA4	allelic, SNV only	14	12	5	0.883551257491017	0.926654849327552
ENSG00000097033	SH3GLB1	allelic, SNV only	2	1	2	0.0758318701437909	0.161905752225391
ENSG00000183291	SEP15	allelic, SNV only	6	6	0	0.169480589927505	5.01828889625262
ENSG00000153936	HS2ST1	allelic, SNV only	6	8	1	0.50739255147269	1.74794060639874
ENSG00000267561	RP5-1052I5.2	allelic, SNV only	3	3	0	0.461202018391794	2.72113648302345
ENSG00000143013	LMO4	allelic, SNV only	5	12	0	0.0246067298903215	9.65708205663086
ENSG00000065243	PKN2	allelic, SNV only	9	11	0	0.0447641981161043	8.00797526622467
ENSG00000137947	GTF2B	allelic, SNV only	5	4	3	0.312593043712965	0.473223096656255
ENSG00000137944	CCBL2	allelic, SNV only	15	24	9	0.656131673184846	0.849018861469512
ENSG00000213516	RBMXL1	allelic, SNV only	4	8	0	0.056170061219747	8.51407581307016
ENSG00000117226	GBP3	allelic, SNV only	6	9	4	0.45797403248895	0.638206672475433
ENSG00000117228	GBP1	allelic, SNV only	5	14	2	0.35777827009489	1.81547343547117
ENSG00000162645	GBP2	allelic, SNV only	15	14	4	0.803986519606165	1.14359298597405
ENSG00000213512	GBP7	allelic, SNV only	8	9	4	0.494582659485133	0.665030801021454
ENSG00000162654	GBP4	allelic, SNV only	6	8	2	0.849044207733422	0.865869547420013
ENSG00000154451	GBP5	allelic, SNV only	5	6	2	0.888941037515914	0.899372374341239
ENSG00000183347	GBP6	allelic, SNV only	4	4	0	0.496548655101636	2.46316198220721
ENSG00000197147	LRRC8B	allelic, SNV only	8	11	3	0.736754376993987	1.22813127822963
ENSG00000171488	LRRC8C	allelic, SNV only	6	6	2	0.885908256361189	0.895261912525205
ENSG00000271949	RP11-302M6.4	allelic, SNV only	15	16	6	0.653462280636957	0.806287976123172
ENSG00000171492	LRRC8D	allelic, SNV only	7	9	3	0.731906053451839	0.801232619922244
ENSG00000162664	ZNF326	allelic, SNV only	4	3	1	0.728873601433996	0.70361504067277
ENSG00000122482	ZNF644	allelic, SNV only	3	5	2	0.672340917043078	0.716951097587159
ENSG00000162669	HFM1	allelic, SNV only	32	33	12	0.997087001215468	0.998770944743058
ENSG00000097046	CDC7	allelic, SNV only	4	3	1	0.685908651739285	0.664861635805905
ENSG00000069702	TGFBR3	allelic, SNV only	11	8	4	0.309186826847856	0.527568178050961
ENSG00000137948	BRDT	allelic, SNV only	9	16	5	0.527935342185677	1.35902107947404
ENSG00000172031	EPHX4	allelic, SNV only	10	13	3	0.555208386925954	1.41308138894508
ENSG00000189195	BTBD8	allelic, SNV only	6	5	2	0.673491498344797	0.716608118281928
ENSG00000203910	C1ORF146	allelic, SNV only	4	4	2	0.498120612284777	0.569581028861761
ENSG00000174842	GLMN	allelic, SNV only	11	11	3	0.702309006126854	1.26170879493271
ENSG00000122484	RPAP2	allelic, SNV only	6	5	1	0.891725909739503	1.13247447001514
ENSG00000162676	GFI1	allelic, SNV only	3	3	1	0.808346436564681	0.783560701874682
ENSG00000067208	EVI5	allelic, SNV only	27	39	14	0.979068024359402	1.00821962291971
ENSG00000122406	RPL5	allelic, SNV only	3	5	3	0.37208030143929	0.527483957548483
ENSG00000154511	FAM69A	allelic, SNV only	5	4	2	0.677859140866601	0.714936175785751
ENSG00000143033	MTF2	allelic, SNV only	7	13	6	0.779245876911761	0.872083159156273
ENSG00000117500	TMED5	allelic, SNV only	5	8	3	0.541039227389978	0.663485222730933
ENSG00000122483	CCDC18	allelic, SNV only	34	36	15	0.412154487594376	0.772662223534686
ENSG00000137942	FNBP1L	allelic, SNV only	9	10	0	0.0424659823514409	8.36673907978827
ENSG00000137936	BCAR3	allelic, SNV only	11	13	11	0.062451060864443	0.461862928556317
ENSG00000067334	DNTTIP2	allelic, SNV only	2	1	2	0.0832500128196917	0.147316133838276
ENSG00000023909	GCLM	allelic, SNV only	3	1	2	0.270785904100602	0.295551162157708
ENSG00000198691	ABCA4	allelic, SNV only	32	46	20	0.497037821693414	0.836069816310613
ENSG00000137962	ARHGAP29	allelic, SNV only	7	6	1	0.375006212890302	2.13043197392806
ENSG00000117528	ABCD3	allelic, SNV only	10	8	4	0.366249587120841	0.576135824206066
ENSG00000143036	SLC44A3	allelic, SNV only	12	14	5	0.577605725467544	0.748596309569565
ENSG00000117519	CNN3	allelic, SNV only	4	8	3	0.793772699464877	0.843653595929163
ENSG00000172339	ALG14	allelic, SNV only	4	5	0	0.265112755674828	3.93824461210908
ENSG00000152078	TMEM56	allelic, SNV only	5	10	3	0.962445934352858	0.970830458096713
ENSG00000271092	TMEM56-RWDD3	allelic, SNV only	5	10	3	0.962445934352858	0.970830458096713
ENSG00000117569	PTBP2	allelic, SNV only	11	10	3	0.97536157297461	0.980809158868122
ENSG00000188641	DPYD	allelic, SNV only	41	49	13	0.547347105658299	1.20222996229298
ENSG00000162627	SNX7	allelic, SNV only	9	7	4	0.432146443466519	0.616379095998111
ENSG00000117598	LPPR5	allelic, SNV only	6	8	8	0.0866902819571824	0.426719448478209
ENSG00000156869	FRRS1	allelic, SNV only	8	12	3	0.686518183566091	1.2725483170234
ENSG00000162688	AGL	allelic, SNV only	19	19	5	0.822384995991823	1.11427138998775
ENSG00000117620	SLC35A3	allelic, SNV only	3	4	3	0.33770170770204	0.491613185205583
ENSG00000156875	HIAT1	allelic, SNV only	8	7	4	0.316438423922397	0.530199739013067
ENSG00000156876	SASS6	allelic, SNV only	8	5	3	0.22605488418322	0.415349655406351
ENSG00000122435	TRMT13	allelic, SNV only	5	5	3	0.687486575660153	0.75399977341344
ENSG00000137992	DBT	allelic, SNV only	4	8	2	0.482964494882157	1.69881816705999
ENSG00000137996	RTCA	allelic, SNV only	9	16	4	0.818462095667352	0.881269119009676
ENSG00000079335	CDC14A	allelic, SNV only	8	7	1	0.459206882724157	1.87331499960323
ENSG00000162692	VCAM1	allelic, SNV only	4	3	3	0.0697085406371784	0.23524258721345
ENSG00000162694	EXTL2	allelic, SNV only	3	3	1	0.65518907093876	0.631903296576783
ENSG00000162695	SLC30A7	allelic, SNV only	6	11	0	0.061468772074995	7.26443101920595
ENSG00000117543	DPH5	allelic, SNV only	8	10	4	0.984984546334913	0.989265313390691
ENSG00000118733	OLFM3	allelic, SNV only	12	14	7	0.152125444813356	0.538385807374385
ENSG00000060718	COL11A1	allelic, SNV only	19	20	5	0.65678343440042	1.23597599936146
ENSG00000185946	RNPC3	allelic, SNV only	15	26	7	0.466806811266412	1.34694792413272
ENSG00000240038	AMY2B	allelic, SNV only	12	12	3	0.839217782213725	1.1300237643781
ENSG00000243480	AMY2A	allelic, SNV only	4	5	2	0.910322629968196	0.916221038923
ENSG00000162631	NTNG1	allelic, SNV only	21	17	10	0.30968138270255	0.663355639076803
ENSG00000134215	VAV3	allelic, SNV only	30	30	9	0.624540318721598	1.19970135187395
ENSG00000085491	SLC25A24	allelic, SNV only	9	11	4	0.958173415961092	0.970982425409406
ENSG00000196427	NBPF4	allelic, SNV only	3	7	0	0.225671678369397	4.28909755543723
ENSG00000162636	FAM102B	allelic, SNV only	4	9	3	0.696977973408498	0.796251659016895
ENSG00000162639	HENMT1	allelic, SNV only	5	6	0	0.234486123283408	4.2045369020681
ENSG00000134186	PRPF38B	allelic, SNV only	1	4	2	0.569406473273036	0.629070359314719
ENSG00000143107	FNDC7	allelic, SNV only	10	13	5	0.959406039804859	0.974197946910152
ENSG00000116266	STXBP3	allelic, SNV only	7	8	1	0.415391865163621	1.95709000372677
ENSG00000162641	AKNAD1	allelic, SNV only	33	33	14	0.532266488203952	0.816585384023665
ENSG00000121957	GPSM2	allelic, SNV only	10	8	4	0.323825150053947	0.544842876922729
ENSG00000121940	CLCC1	allelic, SNV only	8	10	5	0.710865950563675	0.818145954601661
ENSG00000085433	WDR47	allelic, SNV only	9	9	2	0.767752239984833	1.22973899767899
ENSG00000179902	C1ORF194	allelic, SNV only	4	5	1	0.802936535490028	1.25592978220578
ENSG00000116299	KIAA1324	allelic, SNV only	14	12	4	0.900554750105104	0.932352464691965
ENSG00000031698	SARS	allelic, SNV only	3	5	5	0.210606353903578	0.461901057000194
ENSG00000143126	CELSR2	allelic, SNV only	30	36	10	0.529640571582438	1.23973023249362
ENSG00000134222	PSRC1	allelic, SNV only	3	1	3	0.0743861737749509	0.189793211551917
ENSG00000221986	MYBPHL	allelic, SNV only	5	8	4	0.490707459997904	0.659099771319
ENSG00000134243	SORT1	allelic, SNV only	7	7	2	0.954781018750005	0.958612203425475
ENSG00000143106	PSMA5	allelic, SNV only	9	20	9	0.624526175783473	0.822022237595348
ENSG00000143028	SYPL2	allelic, SNV only	6	5	4	0.203975713842443	0.433109772217617
ENSG00000162650	ATXN7L2	allelic, SNV only	5	4	1	0.976229590532672	1.02853431096948
ENSG00000065135	GNAI3	allelic, SNV only	3	1	2	0.130948764207861	0.212176795307696
ENSG00000134183	GNAT2	allelic, SNV only	9	7	6	0.290854870472104	0.613998746345701
ENSG00000116337	AMPD2	allelic, SNV only	9	13	1	0.169152158581982	2.87106618987193
ENSG00000168765	GSTM4	allelic, SNV only	7	7	1	0.488086119316991	1.81516260978852
ENSG00000213366	GSTM2	allelic, SNV only	8	8	0	0.0856317484636799	6.68131521954158
ENSG00000134201	GSTM5	allelic, SNV only	22	22	7	0.827343966964938	1.0969768163734
ENSG00000134202	GSTM3	allelic, SNV only	4	3	1	0.913645254605966	1.11096498928332
ENSG00000198758	EPS8L3	allelic, SNV only	8	7	4	0.356694772671974	0.563426951310118
ENSG00000184371	CSF1	allelic, SNV only	3	1	2	0.117682753885579	0.202133927458897
ENSG00000168710	AHCYL1	allelic, SNV only	8	16	4	0.670497594328704	1.25225228603156
ENSG00000143093	STRIP1	allelic, SNV only	4	6	1	0.638643421334849	1.51625324142265
ENSG00000156150	ALX3	allelic, SNV only	2	5	0	0.285450826399795	3.82520091016754
ENSG00000197106	SLC6A17	allelic, SNV only	5	4	1	0.875993159801338	1.15932768892282
ENSG00000116396	KCNC4	allelic, SNV only	2	4	1	0.683063170016125	0.664251176864866
ENSG00000168679	SLC16A4	allelic, SNV only	4	3	2	0.351809844346043	0.446297836034258
ENSG00000134248	LAMTOR5	allelic, SNV only	2	3	1	0.964073379698484	0.956787480225932
ENSG00000143105	KCNA10	allelic, SNV only	1	4	0	0.534928586269947	2.29420653596061
ENSG00000143119	CD53	allelic, SNV only	2	3	0	0.4322868841586	2.86151122523236
ENSG00000156171	DRAM2	allelic, SNV only	9	9	2	0.806706662360654	1.18916348198704
ENSG00000134255	CEPT1	allelic, SNV only	3	4	0	0.281242302773561	3.97353333363594
ENSG00000162777	DENND2D	allelic, SNV only	6	7	1	0.652132728193753	1.48271416082188
ENSG00000064886	CHI3L2	allelic, SNV only	10	13	5	0.916812676470317	0.948118508076628
ENSG00000134216	CHIA	allelic, SNV only	10	17	7	0.658000762300525	0.819389635708315
ENSG00000173947	PIFO	allelic, SNV only	4	5	3	0.466828324630552	0.596245152607707
ENSG00000085465	OVGP1	allelic, SNV only	6	9	1	0.187124922292985	2.88039302618583
ENSG00000116459	ATP5F1	allelic, SNV only	4	9	2	0.282144087264174	1.98404899798255
ENSG00000143110	C1ORF162	allelic, SNV only	2	8	2	0.994052884396186	1.00551943597577
ENSG00000121933	ADORA3	allelic, SNV only	6	7	1	0.446525113322019	1.8930409701484
ENSG00000116473	RAP1A	allelic, SNV only	8	6	3	0.50202274697006	0.632330631873398
ENSG00000197852	FAM212B	allelic, SNV only	5	6	3	0.556011261594589	0.669089679936526
ENSG00000064703	DDX20	allelic, SNV only	8	7	4	0.352477654995329	0.552888431433491
ENSG00000171385	KCND3	allelic, SNV only	5	9	1	0.261251136655993	2.44855075013152
ENSG00000143079	CTTNBP2NL	allelic, SNV only	6	9	1	0.537524625167201	1.6747966291891
ENSG00000134245	WNT2B	allelic, SNV only	3	3	2	0.548516922828993	0.597328604533514
ENSG00000007341	ST7L	allelic, SNV only	18	26	14	0.165907743879271	0.62407536084225
ENSG00000116489	CAPZA1	allelic, SNV only	7	10	2	0.425643624963111	1.71281092582017
ENSG00000155363	MOV10	allelic, SNV only	12	14	2	0.178949774324195	2.3347507089345
ENSG00000155366	RHOC	allelic, SNV only	10	14	9	0.216897261584956	0.584230783653509
ENSG00000271810	RP11-426L16.10	allelic, SNV only	13	18	10	0.334679423752018	0.677682066643756
ENSG00000155367	PPM1J	allelic, SNV only	6	5	4	0.207018072912857	0.427988619948418
ENSG00000155380	SLC16A1	allelic, SNV only	6	6	2	0.703420699867123	0.745621480508573
ENSG00000198799	LRIG2	allelic, SNV only	17	20	7	0.808096318093872	0.900029739233214
ENSG00000081026	MAGI3	allelic, SNV only	11	6	6	0.133298984963417	0.426407266573583
ENSG00000116793	PHTF1	allelic, SNV only	18	27	10	0.85319984115991	0.93382815791178
ENSG00000081019	RSBN1	allelic, SNV only	2	3	0	0.442983608259591	2.80437285943905
ENSG00000134242	PTPN22	allelic, SNV only	12	16	2	0.287507908798669	1.9624331321874
ENSG00000134262	AP4B1	allelic, SNV only	4	2	2	0.47300505652791	0.521181796970266
ENSG00000118655	DCLRE1B	allelic, SNV only	4	2	2	0.341269628525828	0.41865661406734
ENSG00000163349	HIPK1	allelic, SNV only	7	4	3	0.418378927345567	0.551307988704992
ENSG00000116774	OLFML3	allelic, SNV only	3	3	1	0.892006816037816	0.87417564091628
ENSG00000134207	SYT6	allelic, SNV only	4	4	2	0.510684873477367	0.580261672680875
ENSG00000197323	TRIM33	allelic, SNV only	12	17	8	0.519965826119657	0.770443150703023
ENSG00000116752	BCAS2	allelic, SNV only	3	3	4	0.0963721684397844	0.299694698254756
ENSG00000175984	DENND2C	allelic, SNV only	15	22	8	0.964927764299067	1.01811275743618
ENSG00000116748	AMPD1	allelic, SNV only	6	11	2	0.402635618244552	1.75474288268972
ENSG00000009307	CSDE1	allelic, SNV only	7	15	9	0.193564793084588	0.572104436762631
ENSG00000052723	SIKE1	allelic, SNV only	4	12	1	0.171914082124512	2.84018879175051
ENSG00000198765	SYCP1	allelic, SNV only	16	15	5	0.602073535672144	0.786766917534975
ENSG00000134198	TSPAN2	allelic, SNV only	10	10	1	0.202755406410324	2.70920063410807
ENSG00000134259	NGF	allelic, SNV only	5	5	2	0.602602299155011	0.659874229133606
ENSG00000173218	VANGL1	allelic, SNV only	11	12	7	0.355026090647775	0.642755527727584
ENSG00000118729	CASQ2	allelic, SNV only	6	4	3	0.127842789641073	0.310458629799601
ENSG00000163393	SLC22A15	allelic, SNV only	6	6	1	0.779852055604161	1.28377602973124
ENSG00000173212	MAB21L3	allelic, SNV only	4	6	2	0.675204763678138	0.716917568705408
ENSG00000143061	IGSF3	allelic, SNV only	9	10	4	0.978142278349603	1.01578228808677
ENSG00000116824	CD2	allelic, SNV only	3	2	1	0.707237021855222	0.669784932031331
ENSG00000134247	PTGFRN	allelic, SNV only	10	12	3	0.761254053846795	1.19993361918798
ENSG00000134256	CD101	allelic, SNV only	5	8	2	0.761662513635725	1.24275656866619
ENSG00000116830	TTF2	allelic, SNV only	18	15	9	0.134647410872339	0.523641636956458
ENSG00000134253	TRIM45	allelic, SNV only	6	6	3	0.809924044643817	0.849993191030959
ENSG00000198162	MAN1A2	allelic, SNV only	9	15	3	0.601761008827198	1.35256836365168
ENSG00000196505	GDAP2	allelic, SNV only	12	12	5	0.398633268558996	0.636794676039352
ENSG00000065183	WDR3	allelic, SNV only	17	18	5	0.792333011887916	1.13689455973422
ENSG00000155761	SPAG17	allelic, SNV only	34	38	14	0.875461496732456	0.953280954073492
ENSG00000092607	TBX15	allelic, SNV only	9	8	1	0.350311317152976	2.16539340209927
ENSG00000116874	WARS2	allelic, SNV only	8	9	2	0.557775474071906	1.49989186747639
ENSG00000116882	HAO2	allelic, SNV only	12	11	3	0.971992741662141	1.02195024227733
ENSG00000203859	HSD3B2	allelic, SNV only	3	11	0	0.0565838288638573	7.60920979447199
ENSG00000203857	HSD3B1	allelic, SNV only	1	5	0	0.227415147551623	4.30598988501237
ENSG00000143067	ZNF697	allelic, SNV only	4	7	0	0.246094556828522	4.0046882505404
ENSG00000092621	PHGDH	allelic, SNV only	10	12	2	0.387894433239867	1.76734877943586
ENSG00000134240	HMGCS2	allelic, SNV only	5	5	1	0.622074473949388	1.55344233322073
ENSG00000134193	REG4	allelic, SNV only	7	9	4	0.727879450413645	0.816339360398639
ENSG00000134250	NOTCH2	allelic, SNV only	13	17	2	0.0990230280198219	2.72217016651147
ENSG00000178104	PDE4DIP	allelic, SNV only	52	68	16	0.185381380090062	1.42648783674148
ENSG00000131779	PEX11B	allelic, SNV only	4	7	0	0.251334805995694	3.96191741862067
ENSG00000143127	ITGA10	allelic, SNV only	15	15	5	0.819295470907955	0.896418283186999
ENSG00000198483	ANKRD35	allelic, SNV only	7	2	6	0.00346205868668337	0.130306674388534
ENSG00000131788	PIAS3	allelic, SNV only	6	8	3	0.855013325167043	0.887261043826427
ENSG00000186364	NUDT17	allelic, SNV only	5	4	4	0.195133669336774	0.413792640780148
ENSG00000186141	POLR3C	allelic, SNV only	6	5	8	0.00861216857803582	0.23370790164914
ENSG00000117281	CD160	allelic, SNV only	2	4	1	0.898828420217894	1.12682218596246
ENSG00000174827	PDZK1	allelic, SNV only	8	12	4	0.993513801612422	0.995460421388538
ENSG00000117262	GPR89A	allelic, SNV only	9	8	9	0.0117371819534497	0.290377402455737
ENSG00000131791	PRKAB2	allelic, SNV only	3	3	0	0.366805523307938	3.27422805900776
ENSG00000131781	FMO5	allelic, SNV only	5	7	0	0.152767587790164	5.28125605022117
ENSG00000131778	CHD1L	allelic, SNV only	23	28	5	0.201094701906524	1.761073108061
ENSG00000116128	BCL9	allelic, SNV only	9	10	4	0.710445716954132	0.805769629650961
ENSG00000162836	ACP6	allelic, SNV only	9	11	5	0.875510640873303	0.920784575598026
ENSG00000188092	GPR89B	allelic, SNV only	9	9	1	0.286682632162217	2.34979260661837
ENSG00000150337	FCGR1A	allelic, SNV only	3	2	1	0.524347820200011	0.505098262549444
ENSG00000203814	HIST2H2BF	allelic, SNV only	3	2	1	0.524347820200011	0.505098262549444
ENSG00000159164	SV2A	allelic, SNV only	7	5	2	0.868002690041699	0.878227216196825
ENSG00000014914	MTMR11	allelic, SNV only	11	10	1	0.274132592927297	2.37970009153357
ENSG00000136631	VPS45	allelic, SNV only	4	3	1	0.781679895933135	0.755031303110694
ENSG00000143401	ANP32E	allelic, SNV only	6	7	0	0.135692203750816	5.46153384268927
ENSG00000118298	CA14	allelic, SNV only	16	25	6	0.523407720353671	1.31847257837404
ENSG00000117362	APH1A	allelic, SNV only	3	2	3	0.0886840495543962	0.241516617770505
ENSG00000118292	C1ORF54	allelic, SNV only	5	5	4	0.256941712160334	0.476116381001445
ENSG00000117360	PRPF3	allelic, SNV only	9	6	4	0.291097994189532	0.507557555982561
ENSG00000163125	RPRD2	allelic, SNV only	4	6	3	0.294857757027638	0.478368435074195
ENSG00000143374	TARS2	allelic, SNV only	7	10	1	0.231837167738115	2.58372094385173
ENSG00000143369	ECM1	allelic, SNV only	10	10	4	0.655557385775087	0.767127220558734
ENSG00000143382	ADAMTSL4	allelic, SNV only	10	12	3	0.653165632408699	1.30573577391589
ENSG00000143457	GOLPH3L	allelic, SNV only	4	1	3	0.0457220612493413	0.15562171726698
ENSG00000143452	HORMAD1	allelic, SNV only	5	2	3	0.205542633935097	0.491842816112108
ENSG00000163131	CTSS	allelic, SNV only	7	9	0	0.0666165562812563	7.14774274379267
ENSG00000143387	CTSK	allelic, SNV only	2	5	2	0.337126075105853	0.458213409985278
ENSG00000143437	ARNT	allelic, SNV only	10	7	3	0.534361067758299	0.656030328310806
ENSG00000143379	SETDB1	allelic, SNV only	11	7	5	0.253470121044148	0.515172707972076
ENSG00000143418	CERS2	allelic, SNV only	7	6	1	0.694453049721048	1.4138115040497
ENSG00000143412	ANXA9	allelic, SNV only	4	1	3	0.0149212221989319	0.104328731062725
ENSG00000143409	FAM63A	allelic, SNV only	3	3	4	0.0979464671524095	0.303590939404864
ENSG00000163141	BNIPL	allelic, SNV only	4	6	1	0.512644677383945	1.75994532598094
ENSG00000197622	CDC42SE1	allelic, SNV only	8	8	0	0.16224191337537	4.98345086603721
ENSG00000213190	MLLT11	allelic, SNV only	4	4	0	0.494164576108986	2.49500237962714
ENSG00000143458	GABPB2	allelic, SNV only	7	12	2	0.423995337215292	1.69672800653718
ENSG00000163156	SCNM1	allelic, SNV only	9	10	1	0.309943392418611	2.2445880948145
ENSG00000163155	LYSMD1	allelic, SNV only	5	6	1	0.664703966870962	1.46174445878181
ENSG00000163157	TMOD4	allelic, SNV only	8	6	2	0.920767559456661	0.928078173491029
ENSG00000163159	VPS72	allelic, SNV only	8	6	2	0.920767559456661	0.928078173491029
ENSG00000159352	PSMD4	allelic, SNV only	3	3	1	0.843081760302215	0.821042325326946
ENSG00000143373	ZNF687	allelic, SNV only	2	4	0	0.76181733471109	1.5372239634295
ENSG00000143393	PI4KB	allelic, SNV only	9	12	6	0.642700641030729	0.794461340753926
ENSG00000143390	RFX5	allelic, SNV only	7	8	1	0.356989858362117	2.13012618050082
ENSG00000143416	SELENBP1	allelic, SNV only	9	13	7	0.314397073847637	0.622113224119103
ENSG00000159377	PSMB4	allelic, SNV only	2	4	4	0.269404874201258	0.46445787369333
ENSG00000143442	POGZ	allelic, SNV only	6	4	2	0.679112529257855	0.715062615362913
ENSG00000143375	CGN	allelic, SNV only	9	13	3	0.575189904653082	1.39259722770767
ENSG00000143367	TUFT1	allelic, SNV only	13	11	4	0.990821240745062	1.00647030963598
ENSG00000143376	SNX27	allelic, SNV only	12	11	4	0.957803374315931	0.970611820390231
ENSG00000159409	CELF3	allelic, SNV only	7	10	6	0.302392852554806	0.580348314276265
ENSG00000178796	RIIAD1	allelic, SNV only	5	5	5	0.109309426636799	0.370996062696345
ENSG00000143436	MRPL9	allelic, SNV only	5	4	1	0.830261560995217	1.2217624017257
ENSG00000143450	OAZ3	allelic, SNV only	8	5	5	0.0647439755374999	0.310375985695112
ENSG00000182134	TDRKH	allelic, SNV only	6	8	2	0.892032275530675	1.10354502633499
ENSG00000213171	LINGO4	allelic, SNV only	2	3	0	0.589004767202241	2.11353821762124
ENSG00000143365	RORC	allelic, SNV only	4	5	3	0.54641231820735	0.652442053385744
ENSG00000196407	THEM5	allelic, SNV only	4	3	1	0.754571645054647	0.725869056829077
ENSG00000159445	THEM4	allelic, SNV only	3	9	2	0.727930518357091	1.27497227951454
ENSG00000197747	S100A10	allelic, SNV only	5	10	0	0.0529117111452084	7.69725312005696
ENSG00000143631	FLG	allelic, SNV only	2	3	1	0.831677898159674	0.809299047400797
ENSG00000185962	LCE3A	allelic, SNV only	2	6	0	0.154280565848713	5.28421218585243
ENSG00000159455	LCE2B	allelic, SNV only	3	2	2	0.200145215594943	0.279317431424295
ENSG00000187170	LCE4A	allelic, SNV only	2	3	0	0.709183323788649	1.6989001037692
ENSG00000186226	LCE1E	allelic, SNV only	2	2	1	0.524513799563454	0.502629562762226
ENSG00000196734	LCE1B	allelic, SNV only	1	4	2	0.577737957000305	0.611660201959245
ENSG00000184148	SPRR4	allelic, SNV only	2	5	1	0.465875292911189	1.90854053261824
ENSG00000163209	SPRR3	allelic, SNV only	1	6	1	0.666563263292073	1.4624464595039
ENSG00000196805	SPRR2B	allelic, SNV only	4	2	3	0.0862382244940882	0.238250852972768
ENSG00000159527	PGLYRP3	allelic, SNV only	7	11	6	0.24432495530193	0.550958956195802
ENSG00000163218	PGLYRP4	allelic, SNV only	11	15	3	0.317879454267111	1.75523409685046
ENSG00000184330	S100A7A	allelic, SNV only	3	5	0	0.388540265697882	2.99105531562414
ENSG00000143556	S100A7	allelic, SNV only	3	7	1	0.427920890070148	1.94849045502039
ENSG00000196420	S100A5	allelic, SNV only	5	5	3	0.303687677458027	0.478937404268569
ENSG00000196154	S100A4	allelic, SNV only	7	19	4	0.538648645653253	1.37124811869083
ENSG00000188015	S100A3	allelic, SNV only	4	5	2	0.852661548546454	0.865866536463386
ENSG00000188643	S100A16	allelic, SNV only	3	5	1	0.533587024174039	1.73486664600646
ENSG00000189171	S100A13	allelic, SNV only	5	5	0	0.311718504849442	3.53088222598474
ENSG00000160679	CHTOP	allelic, SNV only	2	3	2	0.554198532709381	0.601881581605819
ENSG00000143621	ILF2	allelic, SNV only	3	4	0	0.523098335325412	2.36894173241113
ENSG00000169418	NPR1	allelic, SNV only	9	15	6	0.867009572208098	0.923721002051668
ENSG00000143624	INTS3	allelic, SNV only	8	5	7	0.0326116336541261	0.300478327763428
ENSG00000143554	SLC27A3	allelic, SNV only	16	21	9	0.525819405269882	0.773029383549197
ENSG00000143614	GATAD2B	allelic, SNV only	10	20	8	0.466784223241978	0.735166406719897
ENSG00000198837	DENND4B	allelic, SNV only	13	13	6	0.648653607872055	0.799039344373305
ENSG00000160741	CRTC2	allelic, SNV only	6	15	1	0.102918113009976	3.33100658240531
ENSG00000143570	SLC39A1	allelic, SNV only	2	3	0	0.670152851714208	1.83387756736002
ENSG00000143578	CREB3L4	allelic, SNV only	9	21	8	0.873926597973206	0.936908739234751
ENSG00000143543	JTB	allelic, SNV only	6	5	4	0.0971186549762895	0.329502741247119
ENSG00000143545	RAB13	allelic, SNV only	3	3	0	0.458220869942254	2.72146240319358
ENSG00000143552	NUP210L	allelic, SNV only	31	26	11	0.477178706997787	0.771524889445312
ENSG00000163263	C1ORF189	allelic, SNV only	3	2	1	0.481552069504575	0.455401822197034
ENSG00000143569	UBAP2L	allelic, SNV only	10	15	6	0.54348266441052	0.741792531989098
ENSG00000143575	HAX1	allelic, SNV only	4	5	5	0.116817333306436	0.376051432340814
ENSG00000143595	AQP10	allelic, SNV only	3	3	0	0.538029361951044	2.32030076254872
ENSG00000143515	ATP8B2	allelic, SNV only	9	15	1	0.0626916591881859	3.81654745419449
ENSG00000160712	IL6R	allelic, SNV only	8	4	5	0.039442904249084	0.260077808119711
ENSG00000169291	SHE	allelic, SNV only	3	3	0	0.60516948746039	2.05153833595282
ENSG00000163239	TDRD10	allelic, SNV only	8	10	3	0.92991904147069	1.05615262298798
ENSG00000160716	CHRNB2	allelic, SNV only	4	4	0	0.308801692317997	3.63153306382686
ENSG00000160710	ADAR	allelic, SNV only	5	8	6	0.147746061455027	0.452907838187959
ENSG00000143603	KCNN3	allelic, SNV only	9	10	5	0.3927446369912	0.627148813380178
ENSG00000163344	PMVK	allelic, SNV only	2	3	0	0.536561564565599	2.3248110366748
ENSG00000163346	PBXIP1	allelic, SNV only	7	10	0	0.0588936013659186	7.51262511066673
ENSG00000160691	SHC1	allelic, SNV only	5	10	3	0.925630261002139	0.943285813630043
ENSG00000160685	ZBTB7B	allelic, SNV only	3	2	1	0.440763935223085	0.432673090793398
ENSG00000163354	DCST2	allelic, SNV only	8	8	3	0.777496278071276	0.832377311596379
ENSG00000163357	DCST1	allelic, SNV only	13	18	8	0.552197530684083	0.774961691468385
ENSG00000143537	ADAM15	allelic, SNV only	9	10	5	0.450539504371704	0.662950257720116
ENSG00000243364	EFNA4	allelic, SNV only	3	8	4	0.551599519150649	0.695624638652311
ENSG00000143590	EFNA3	allelic, SNV only	11	16	6	0.855375921314736	0.916046794339372
ENSG00000251246	EFNA3	allelic, SNV only	11	16	6	0.855375921314736	0.916046794339372
ENSG00000163463	KRTCAP2	allelic, SNV only	11	15	12	0.0815440842699082	0.518783377696356
ENSG00000273088	RP11-201K10.3	allelic, SNV only	14	18	12	0.174784623443974	0.611307285795955
ENSG00000163462	TRIM46	allelic, SNV only	3	3	0	0.437524451300539	2.82787714884908
ENSG00000169231	THBS3	allelic, SNV only	14	15	8	0.456754955027023	0.721849322333072
ENSG00000173171	MTX1	allelic, SNV only	5	6	0	0.174070646633584	4.93510363292568
ENSG00000177628	GBA	allelic, SNV only	6	8	0	0.116449500024341	5.75985620711813
ENSG00000160767	FAM189B	allelic, SNV only	6	5	4	0.21435496005004	0.443588716895717
ENSG00000116521	SCAMP3	allelic, SNV only	8	11	2	0.725628976005315	1.27601446396887
ENSG00000176444	CLK2	allelic, SNV only	6	5	1	0.658496951646799	1.48615676683764
ENSG00000143630	HCN3	allelic, SNV only	8	11	6	0.368523109489668	0.631045943915121
ENSG00000143627	PKLR	allelic, SNV only	8	8	5	0.315941980741391	0.566551592747341
ENSG00000160753	RUSC1	allelic, SNV only	7	10	0	0.143880305535226	5.16374525511656
ENSG00000116539	ASH1L	allelic, SNV only	19	26	4	0.0815577310439701	2.26076899386187
ENSG00000125459	MSTO1	allelic, SNV only	23	21	3	0.226371362065489	1.92280103608972
ENSG00000163374	YY1AP1	allelic, SNV only	9	9	1	0.426615413733739	1.9151926432641
ENSG00000132676	DAP3	allelic, SNV only	10	10	0	0.0706319902646083	6.96114524622175
ENSG00000116580	GON4L	allelic, SNV only	20	23	8	0.681959415522314	0.843770523655982
ENSG00000132718	SYT11	allelic, SNV only	4	3	1	0.903738855948824	0.884402841504821
ENSG00000132680	KIAA0907	allelic, SNV only	4	7	3	0.609719870635494	0.708503478224101
ENSG00000116584	ARHGEF2	allelic, SNV only	10	12	3	0.652706202662967	1.30877670223852
ENSG00000163479	SSR2	allelic, SNV only	5	4	3	0.42567795576117	0.558014700995078
ENSG00000160803	UBQLN4	allelic, SNV only	3	4	0	0.470163882647474	2.59208858869012
ENSG00000160789	LMNA	allelic, SNV only	11	20	4	0.431387115517141	1.47962380089058
ENSG00000196189	SEMA4A	allelic, SNV only	7	9	3	0.936551228614498	1.05190616057385
ENSG00000160785	SLC25A44	allelic, SNV only	4	4	1	0.944339196652578	1.06900074473893
ENSG00000260238	PMF1-BGLAP	allelic, SNV only	12	15	5	0.848095373092813	0.907261335814085
ENSG00000160783	PMF1	allelic, SNV only	12	15	5	0.848095373092813	0.907261335814085
ENSG00000242252	BGLAP	allelic, SNV only	4	6	2	0.826819942104571	0.846950324057986
ENSG00000160781	PAQR6	allelic, SNV only	7	7	2	0.983164836132881	0.984487540642812
ENSG00000198952	SMG5	allelic, SNV only	6	5	2	0.869763612843612	0.880801113606169
ENSG00000163472	TMEM79	allelic, SNV only	7	12	2	0.332384583460677	1.88724004606737
ENSG00000198715	C1ORF85	allelic, SNV only	6	7	1	0.547028807116993	1.67910311108065
ENSG00000163468	CCT3	allelic, SNV only	9	7	5	0.071542950515749	0.390678244937025
ENSG00000163467	TSACC	allelic, SNV only	5	5	3	0.241679544603264	0.427620102743687
ENSG00000132677	RHBG	allelic, SNV only	8	13	3	0.617336309393912	1.34113864686205
ENSG00000116604	MEF2D	allelic, SNV only	8	11	6	0.451371999129379	0.682387043342574
ENSG00000183856	IQGAP3	allelic, SNV only	25	37	20	0.27714142381725	0.734691088423116
ENSG00000187862	TTC24	allelic, SNV only	12	13	5	0.937292133166826	0.960526950858348
ENSG00000163382	APOA1BP	allelic, SNV only	4	5	3	0.499312633871124	0.61609930533447
ENSG00000160818	GPATCH4	allelic, SNV only	2	3	1	0.901427712725633	0.884737389672236
ENSG00000132702	HAPLN2	allelic, SNV only	4	4	0	0.49178600624962	2.50735942718587
ENSG00000132692	BCAN	allelic, SNV only	8	9	2	0.931780155512841	1.06336643937121
ENSG00000132688	NES	allelic, SNV only	3	2	1	0.929606116461115	0.910661815592491
ENSG00000143303	RRNAD1	allelic, SNV only	7	7	3	0.760559103219206	0.817530989689172
ENSG00000143314	MRPL24	allelic, SNV only	6	6	1	0.765415073456282	1.30957219661511
ENSG00000143321	HDGF	allelic, SNV only	5	4	1	0.918936000154001	0.906783010630345
ENSG00000143294	PRCC	allelic, SNV only	4	4	3	0.289566526143719	0.459199753000057
ENSG00000027869	SH2D2A	allelic, SNV only	9	9	2	0.918376441056082	1.07571047700169
ENSG00000198400	NTRK1	allelic, SNV only	31	46	11	0.275772900317331	1.42318966599872
ENSG00000027644	INSRR	allelic, SNV only	18	24	6	0.59454291011252	1.26224301721804
ENSG00000187800	PEAR1	allelic, SNV only	16	11	9	0.0550655229889896	0.445838136262348
ENSG00000160838	LRRC71	allelic, SNV only	14	20	8	0.490620592508551	0.765230305038705
ENSG00000132694	ARHGEF11	allelic, SNV only	18	29	9	0.896725196438098	1.04598770224178
ENSG00000253831	ETV3L	allelic, SNV only	6	8	3	0.911172623507992	0.930272674141251
ENSG00000117036	ETV3	allelic, SNV only	4	3	1	0.838170090574598	0.816391771085995
ENSG00000143297	FCRL5	allelic, SNV only	11	7	4	0.329221401694879	0.539033020864321
ENSG00000163518	FCRL4	allelic, SNV only	11	15	4	0.566176609777402	1.3551178281096
ENSG00000160856	FCRL3	allelic, SNV only	10	14	4	0.813901665796598	1.13498600976984
ENSG00000132704	FCRL2	allelic, SNV only	8	8	2	0.842394685051551	1.15393159101669
ENSG00000163534	FCRL1	allelic, SNV only	9	14	5	0.783390862890932	0.867352549052843
ENSG00000183853	KIRREL	allelic, SNV only	10	9	5	0.408316270877276	0.629749750979933
ENSG00000158473	CD1D	allelic, SNV only	10	12	10	0.023246670735474	0.372730187304528
ENSG00000158477	CD1A	allelic, SNV only	3	6	1	0.543399862718811	1.69790920653552
ENSG00000158481	CD1C	allelic, SNV only	5	4	1	0.903000311895852	1.12123584691493
ENSG00000158485	CD1B	allelic, SNV only	5	3	3	0.205972437485267	0.369756082553095
ENSG00000158488	CD1E	allelic, SNV only	9	15	6	0.889568781867879	0.936372000280595
ENSG00000173285	OR10K1	allelic, SNV only	4	10	1	0.453235428332621	1.86220865078003
ENSG00000163554	SPTA1	allelic, SNV only	12	9	3	0.736473198367497	0.804977894316069
ENSG00000203757	OR6K3	allelic, SNV only	3	3	1	0.793820526572532	0.768800979594591
ENSG00000163563	MNDA	allelic, SNV only	4	3	3	0.145838946673627	0.312309592769
ENSG00000163564	PYHIN1	allelic, SNV only	8	4	4	0.179350614202038	0.398960553917209
ENSG00000163565	IFI16	allelic, SNV only	7	7	6	0.10984393611974	0.408644737975148
ENSG00000163568	AIM2	allelic, SNV only	6	4	2	0.454518697536064	0.542001169621756
ENSG00000162706	CADM3	allelic, SNV only	4	3	2	0.421062277550183	0.500279232018826
ENSG00000213088	DARC	allelic, SNV only	2	3	1	0.849526872859852	0.827903914562887
ENSG00000179639	FCER1A	allelic, SNV only	4	2	2	0.256512864370692	0.352026454757713
ENSG00000158716	DUSP23	allelic, SNV only	4	7	2	0.990138016908752	1.00927826354698
ENSG00000181036	FCRL6	allelic, SNV only	11	16	5	0.939701170408762	1.03876996379147
ENSG00000158714	SLAMF8	allelic, SNV only	9	11	4	0.537846761972067	0.736878977808776
ENSG00000243284	VSIG8	allelic, SNV only	6	8	0	0.120515303797644	5.7264727721846
ENSG00000256029	RP11-190A12.7	allelic, SNV only	4	5	0	0.326710882817129	3.44831619961277
ENSG00000213085	CCDC19	allelic, SNV only	10	13	1	0.129660786175998	3.1024324839625
ENSG00000158710	TAGLN2	allelic, SNV only	4	4	2	0.239549146732297	0.475869409340512
ENSG00000085552	IGSF9	allelic, SNV only	11	10	4	0.591202333715192	0.729399875580635
ENSG00000143315	PIGM	allelic, SNV only	2	3	2	0.280372526550515	0.38948214993909
ENSG00000162728	KCNJ9	allelic, SNV only	3	3	0	0.605023855103294	2.05495277885553
ENSG00000162729	IGSF8	allelic, SNV only	2	3	1	0.730535390023457	0.705735015304139
ENSG00000018625	ATP1A2	allelic, SNV only	9	15	5	0.792583443704598	0.874216906803648
ENSG00000132681	ATP1A4	allelic, SNV only	11	17	4	0.499571676953622	1.42116314033485
ENSG00000143318	CASQ1	allelic, SNV only	3	3	1	0.738794704575693	0.713878107745321
ENSG00000132716	DCAF8	allelic, SNV only	13	17	5	0.950297969887497	0.970540504344154
ENSG00000258465	DCAF8	allelic, SNV only	13	17	5	0.950297969887497	0.970540504344154
ENSG00000162735	PEX19	allelic, SNV only	4	4	1	0.8378295111227	1.21136992424684
ENSG00000122218	COPA	allelic, SNV only	7	4	4	0.0821389570013582	0.298214039871182
ENSG00000162736	NCSTN	allelic, SNV only	5	6	0	0.281474955391391	3.76305447004178
ENSG00000162738	VANGL2	allelic, SNV only	4	2	2	0.237073052022379	0.327789584452077
ENSG00000162739	SLAMF6	allelic, SNV only	4	4	3	0.333793016591014	0.487079567738459
ENSG00000066294	CD84	allelic, SNV only	4	3	2	0.661578971958098	0.667899559892216
ENSG00000117090	SLAMF1	allelic, SNV only	3	2	2	0.284408205065257	0.371732866473294
ENSG00000117091	CD48	allelic, SNV only	4	5	2	0.959010164210839	1.04048931777269
ENSG00000026751	SLAMF7	allelic, SNV only	2	4	0	0.223914317224164	4.51929639399029
ENSG00000122224	LY9	allelic, SNV only	10	9	3	0.976343428947756	0.981296444697219
ENSG00000122223	CD244	allelic, SNV only	6	10	5	0.754547489543523	0.845329985477258
ENSG00000179914	ITLN1	allelic, SNV only	8	12	3	0.687398277840173	1.27358323898077
ENSG00000158764	ITLN2	allelic, SNV only	8	10	4	0.935749364954523	0.954212807844543
ENSG00000158769	F11R	allelic, SNV only	7	7	0	0.136090315149141	5.46421633435071
ENSG00000270149	RP11-544M22.13	allelic, SNV only	13	15	2	0.24442212844925	2.08800960539459
ENSG00000215845	TSTD1	allelic, SNV only	3	4	1	0.90487179860013	0.891483133815107
ENSG00000158773	USF1	allelic, SNV only	5	5	0	0.288140739422412	3.7158520705942
ENSG00000186517	ARHGAP30	allelic, SNV only	6	10	2	0.535650617085146	1.52164482296187
ENSG00000162755	KLHDC9	allelic, SNV only	4	7	0	0.122525681421651	5.8469688540557
ENSG00000158793	NIT1	allelic, SNV only	3	3	1	0.856291996482741	0.833311778847969
ENSG00000143258	USP21	allelic, SNV only	12	18	9	0.585895732019482	0.799792789934086
ENSG00000143224	PPOX	allelic, SNV only	8	18	9	0.399045743076677	0.70725409477576
ENSG00000158859	ADAMTS4	allelic, SNV only	4	4	2	0.735179603722412	0.761969654029185
ENSG00000158864	NDUFS2	allelic, SNV only	12	19	3	0.1792176729632	2.06210996714305
ENSG00000158882	TOMM40L	allelic, SNV only	3	3	3	0.111092416780081	0.286767433680323
ENSG00000143257	NR1I3	allelic, SNV only	11	9	4	0.351529331165397	0.570102722845072
ENSG00000248485	PCP4L1	allelic, SNV only	3	2	1	0.558377353383778	0.529119494831186
ENSG00000188931	C1ORF192	allelic, SNV only	5	7	4	0.359559356921123	0.567666421749266
ENSG00000143226	FCGR2A	allelic, SNV only	8	8	3	0.44585527692682	0.600949468390406
ENSG00000203747	FCGR3A	allelic, SNV only	13	14	3	0.489114758407396	1.49334437826832
ENSG00000072694	FCGR2B	allelic, SNV only	15	15	8	0.465435827811184	0.725151837037982
ENSG00000162747	FCGR3B	allelic, SNV only	7	10	1	0.214346035744358	2.65545367492409
ENSG00000162746	FCRLB	allelic, SNV only	7	19	3	0.136725674457735	2.22875060792113
ENSG00000081721	DUSP12	allelic, SNV only	3	8	3	0.603260852384272	0.708615771675987
ENSG00000118217	ATF6	allelic, SNV only	11	14	2	0.317139313507527	1.90909025901491
ENSG00000162745	OLFML2B	allelic, SNV only	8	10	11	0.0139469431392978	0.340258553428131
ENSG00000198929	NOS1AP	allelic, SNV only	16	16	5	0.875387337955115	1.08118592494838
ENSG00000254706	RP11-565P22.6	allelic, SNV only	8	10	3	0.76991765928842	1.19890170004444
ENSG00000239887	C1ORF226	allelic, SNV only	7	8	4	0.700739976150053	0.794108937697049
ENSG00000171722	C1ORF111	allelic, SNV only	6	8	3	0.940981394723951	1.04878465829289
ENSG00000152332	UHMK1	allelic, SNV only	8	12	4	0.974218849233985	0.981967296996978
ENSG00000117143	UAP1	allelic, SNV only	7	8	3	0.920400111151243	0.936691323128217
ENSG00000162733	DDR2	allelic, SNV only	10	13	6	0.573902101196936	0.755995537624258
ENSG00000132196	HSD17B7	allelic, SNV only	8	16	3	0.499037803019344	1.47060428445362
ENSG00000143248	RGS5	allelic, SNV only	4	6	1	0.630748956049761	1.5247235191821
ENSG00000143228	NUF2	allelic, SNV only	5	3	2	0.517986822503034	0.57555224005257
ENSG00000185630	PBX1	allelic, SNV only	12	19	4	0.529388371146856	1.38120506769974
ENSG00000162761	LMX1A	allelic, SNV only	9	9	4	0.696858916365893	0.813169295607335
ENSG00000143171	RXRG	allelic, SNV only	3	4	0	0.326293236452783	3.50016159765001
ENSG00000162763	LRRC52	allelic, SNV only	2	2	1	0.798234273542132	0.762515817996044
ENSG00000143149	ALDH9A1	allelic, SNV only	11	12	2	0.461856767228921	1.63230493682221
ENSG00000143183	TMCO1	allelic, SNV only	6	5	2	0.642667278596713	0.692957921666156
ENSG00000143179	UCK2	allelic, SNV only	8	19	2	0.122295108396836	2.54947182685505
ENSG00000188859	FAM78B	allelic, SNV only	5	10	3	0.581554889814872	1.39953826707845
ENSG00000143157	POGK	allelic, SNV only	5	5	2	0.814926574018974	0.832734435644798
ENSG00000152382	TADA1	allelic, SNV only	6	10	3	0.930709000171743	0.946657574651471
ENSG00000143195	ILDR2	allelic, SNV only	5	5	0	0.376863391442626	3.07202531133911
ENSG00000143194	MAEL	allelic, SNV only	5	6	0	0.126226907279958	5.88330539492701
ENSG00000143167	GPA33	allelic, SNV only	9	6	3	0.510511893098471	0.637023895146687
ENSG00000198842	DUSP27	allelic, SNV only	5	4	1	0.934486424775353	1.08048835776212
ENSG00000143190	POU2F1	allelic, SNV only	8	10	3	0.887421183893691	1.09142333567553
ENSG00000198821	CD247	allelic, SNV only	8	6	2	0.760844812284806	0.788524562608121
ENSG00000143162	CREG1	allelic, SNV only	3	2	3	0.0657582937462067	0.214782771055991
ENSG00000198771	RCSD1	allelic, SNV only	7	6	1	0.718627698932868	1.37570167472247
ENSG00000197965	MPZL1	allelic, SNV only	5	5	5	0.10684786708854	0.368891951885745
ENSG00000143199	ADCY10	allelic, SNV only	28	36	9	0.341925680467764	1.40470193904638
ENSG00000143164	DCAF6	allelic, SNV only	12	14	5	0.996979464625068	0.998063002428668
ENSG00000143147	GPR161	allelic, SNV only	8	7	5	0.388014272141791	0.599699550921337
ENSG00000213064	SFT2D2	allelic, SNV only	5	5	1	0.723283287078312	1.37563135365281
ENSG00000143178	TBX19	allelic, SNV only	4	2	2	0.211174556674352	0.31434009955615
ENSG00000143196	DPT	allelic, SNV only	3	3	1	0.701935747713665	0.680022880575824
ENSG00000143156	NME7	allelic, SNV only	16	19	11	0.238574416670305	0.635076755350355
ENSG00000117479	SLC19A2	allelic, SNV only	5	4	4	0.254843818245184	0.4618192735543
ENSG00000198734	F5	allelic, SNV only	15	18	4	0.453409536756739	1.46745483980116
ENSG00000174175	SELP	allelic, SNV only	8	6	5	0.0711647114563972	0.32936803244601
ENSG00000000460	C1ORF112	allelic, SNV only	33	42	14	0.97067762568094	1.01145727031591
ENSG00000188404	SELL	allelic, SNV only	9	10	3	0.834409022818818	0.873864736413023
ENSG00000007908	SELE	allelic, SNV only	8	8	5	0.240962892435463	0.513381654430449
ENSG00000000457	SCYL3	allelic, SNV only	5	7	1	0.473988282116477	1.83570907541646
ENSG00000075945	KIFAP3	allelic, SNV only	10	13	4	0.984630563784222	1.01010273096874
ENSG00000203740	METTL11B	allelic, SNV only	8	10	5	0.43384486106035	0.652363428127118
ENSG00000120370	GORAB	allelic, SNV only	4	3	1	0.951319579886997	0.941137511722343
ENSG00000116132	PRRX1	allelic, SNV only	4	5	0	0.303513453874803	3.64238469521038
ENSG00000117501	MROH9	allelic, SNV only	12	14	3	0.722808323811078	1.231562186603
ENSG00000007933	FMO3	allelic, SNV only	6	6	2	0.727258767963276	0.764759895649488
ENSG00000094963	FMO2	allelic, SNV only	5	4	3	0.292488542749372	0.45983326594561
ENSG00000010932	FMO1	allelic, SNV only	4	4	3	0.100714537457501	0.273161548879676
ENSG00000076258	FMO4	allelic, SNV only	12	13	6	0.469035061513788	0.699666050704872
ENSG00000117523	PRRC2C	allelic, SNV only	18	16	10	0.163819698277833	0.563695483856695
ENSG00000034971	MYOC	allelic, SNV only	4	4	0	0.19088708778137	5.7384596857551
ENSG00000117533	VAMP4	allelic, SNV only	11	11	4	0.7968980875903	0.863892717719085
ENSG00000010165	METTL13	allelic, SNV only	7	9	1	0.285537972822683	2.36575216236022
ENSG00000197959	DNM3	allelic, SNV only	19	25	12	0.375280449700449	0.729147679885652
ENSG00000135845	PIGC	allelic, SNV only	1	7	2	0.825221019319322	1.17533620555072
ENSG00000180999	C1ORF105	allelic, SNV only	6	10	3	0.953402789117269	0.964247721028309
ENSG00000094975	SUCO	allelic, SNV only	9	9	2	0.627709781376506	1.39950256504472
ENSG00000117592	PRDX6	allelic, SNV only	4	4	0	0.301728214751761	3.68355095215976
ENSG00000162753	SLC9C2	allelic, SNV only	10	12	1	0.090851504845649	3.5204445127446
ENSG00000183831	ANKRD45	allelic, SNV only	3	2	1	0.702868343891271	0.664475573114509
ENSG00000076321	KLHL20	allelic, SNV only	7	7	0	0.163643346827335	5.03835141984076
ENSG00000120334	CENPL	allelic, SNV only	5	8	1	0.586477845789587	1.58765197572651
ENSG00000117593	DARS2	allelic, SNV only	11	12	6	0.556072062872913	0.747015548785757
ENSG00000185278	ZBTB37	allelic, SNV only	4	7	0	0.0983372684870514	6.43469689530174
ENSG00000117601	SERPINC1	allelic, SNV only	5	3	2	0.31080864612319	0.416078728164248
ENSG00000135870	RC3H1	allelic, SNV only	5	3	3	0.18231938137262	0.347949382157811
ENSG00000152061	RABGAP1L	allelic, SNV only	32	35	15	0.349911715138613	0.744365125766646
ENSG00000120332	TNN	allelic, SNV only	14	16	4	0.710824404824524	1.21835866550843
ENSG00000116147	TNR	allelic, SNV only	20	19	11	0.0982885435445844	0.521018869897901
ENSG00000143207	RFWD2	allelic, SNV only	10	12	3	0.881104647901792	0.911390542541405
ENSG00000116183	PAPPA2	allelic, SNV only	20	20	3	0.284520442031555	1.79568920120521
ENSG00000152092	ASTN1	allelic, SNV only	15	11	5	0.572931472201906	0.738724630733737
ENSG00000198797	BRINP2	allelic, SNV only	9	12	10	0.0627572212562154	0.445117310408278
ENSG00000120341	SEC16B	allelic, SNV only	20	18	11	0.10024505286547	0.525116709335834
ENSG00000075391	RASAL2	allelic, SNV only	18	24	6	0.645745974501544	1.22258317599066
ENSG00000240021	TEX35	allelic, SNV only	5	7	6	0.0694134088296672	0.358878605452822
ENSG00000116191	RALGPS2	allelic, SNV only	19	19	6	0.870045929933312	1.07772320771188
ENSG00000116194	ANGPTL1	allelic, SNV only	4	5	0	0.265098506577304	3.92464132312396
ENSG00000116199	FAM20B	allelic, SNV only	7	7	4	0.389913398853626	0.587117801163531
ENSG00000186283	TOR3A	allelic, SNV only	7	7	2	0.885371082264692	1.11209453558816
ENSG00000143322	ABL2	allelic, SNV only	12	13	7	0.296434118887767	0.609422009906439
ENSG00000057252	SOAT1	allelic, SNV only	16	18	5	0.731672863718698	1.18071829145507
ENSG00000162779	AXDND1	allelic, SNV only	21	25	9	0.644525720925869	0.834764874626635
ENSG00000116218	NPHS2	allelic, SNV only	4	4	0	0.405089698482379	2.94164608074424
ENSG00000162782	TDRD5	allelic, SNV only	12	14	3	0.548540532513519	1.42124810892168
ENSG00000143340	FAM163A	allelic, SNV only	7	11	0	0.0628121540861453	7.14012953353858
ENSG00000143337	TOR1AIP1	allelic, SNV only	6	11	5	0.482641023376057	0.681571505287035
ENSG00000135837	CEP350	allelic, SNV only	26	38	17	0.257413534457292	0.711244138674321
ENSG00000116260	QSOX1	allelic, SNV only	5	4	2	0.420461771773597	0.515647584258867
ENSG00000121454	LHX4	allelic, SNV only	4	3	3	0.15760573122925	0.332784504595984
ENSG00000143324	XPR1	allelic, SNV only	14	13	8	0.226489995835223	0.577988106641015
ENSG00000135835	KIAA1614	allelic, SNV only	9	17	4	0.681444063602852	1.23997216651433
ENSG00000135823	STX6	allelic, SNV only	7	4	4	0.101866545559413	0.317072761167681
ENSG00000153029	MR1	allelic, SNV only	4	4	3	0.208264670651839	0.389127052647509
ENSG00000162783	IER5	allelic, SNV only	2	2	2	0.184599832489632	0.290992369164772
ENSG00000198216	CACNA1E	allelic, SNV only	17	23	10	0.573176264631601	0.805658421201594
ENSG00000135821	GLUL	allelic, SNV only	4	4	1	0.961369735246068	1.04672370754693
ENSG00000121446	RGSL1	allelic, SNV only	22	24	10	0.667655776987488	0.850212883490635
ENSG00000135828	RNASEL	allelic, SNV only	3	3	0	0.470729182725498	2.69956238540851
ENSG00000135824	RGS8	allelic, SNV only	2	2	1	0.555826932945977	0.525987796693728
ENSG00000135838	NPL	allelic, SNV only	13	12	6	0.355640474861631	0.625919737262867
ENSG00000135829	DHX9	allelic, SNV only	11	24	6	0.544611038291711	1.30301326025949
ENSG00000157060	SHCBP1L	allelic, SNV only	10	11	2	0.612680523838111	1.41311525506447
ENSG00000135862	LAMC1	allelic, SNV only	11	14	5	0.885314228057431	0.929471563731165
ENSG00000058085	LAMC2	allelic, SNV only	12	15	9	0.302689984529571	0.643064422062975
ENSG00000157064	NMNAT2	allelic, SNV only	9	11	3	0.7925603606115	1.17408070773925
ENSG00000116698	SMG7	allelic, SNV only	26	29	14	0.332714252917147	0.724981291930868
ENSG00000116701	NCF2	allelic, SNV only	14	16	9	0.272365697794383	0.627739938722473
ENSG00000143344	RGL1	allelic, SNV only	21	25	6	0.570503005451717	1.26508069981347
ENSG00000198756	COLGALT2	allelic, SNV only	11	8	5	0.243228712310907	0.514326752022891
ENSG00000198860	TSEN15	allelic, SNV only	4	4	0	0.464536241699356	2.63362767704992
ENSG00000116667	C1ORF21	allelic, SNV only	10	9	2	0.868844917544495	1.12386678446112
ENSG00000116406	EDEM3	allelic, SNV only	12	13	6	0.54105796868459	0.74049438882777
ENSG00000135842	FAM129A	allelic, SNV only	16	17	10	0.121075248624845	0.530289999011985
ENSG00000121481	RNF2	allelic, SNV only	3	1	3	0.0238614790306343	0.115681848139533
ENSG00000121486	TRMT1L	allelic, SNV only	2	2	1	0.453275690771537	0.442574653102484
ENSG00000116668	SWT1	allelic, SNV only	16	17	6	0.855088725003634	0.918087677603188
ENSG00000116679	IVNS1ABP	allelic, SNV only	5	5	1	0.975119278669612	1.02930798488593
ENSG00000143341	HMCN1	allelic, SNV only	50	75	20	0.280362735844566	1.30635196243278
ENSG00000116690	PRG4	allelic, SNV only	4	4	0	0.320905148948774	3.58570009481751
ENSG00000047410	TPR	allelic, SNV only	19	18	9	0.126198263103174	0.522253552726765
ENSG00000157181	C1ORF27	allelic, SNV only	9	6	4	0.29564978917186	0.511615755731953
ENSG00000116703	PDC	allelic, SNV only	4	3	1	0.729606388345446	0.70414864236334
ENSG00000116711	PLA2G4A	allelic, SNV only	6	12	5	0.679353707051226	0.80601874481477
ENSG00000162670	BRINP3	allelic, SNV only	11	15	0	0.0136556346801016	10.9321924155358
ENSG00000150681	RGS18	allelic, SNV only	5	4	1	0.726914746436778	1.38381615377497
ENSG00000253148	RGS21	allelic, SNV only	7	7	0	0.159764883197689	5.0690745498367
ENSG00000127074	RGS13	allelic, SNV only	3	3	1	0.680582217629066	0.654960279325267
ENSG00000116750	UCHL5	allelic, SNV only	6	6	3	0.599528872497497	0.698614637739275
ENSG00000116747	TROVE2	allelic, SNV only	3	2	1	0.706858862627987	0.67053541246648
ENSG00000023572	GLRX2	allelic, SNV only	3	9	2	0.712845185671147	1.29318642404165
ENSG00000134371	CDC73	allelic, SNV only	8	6	4	0.299017330452478	0.518188541262345
ENSG00000162687	KCNT2	allelic, SNV only	23	24	6	0.794611533493346	1.1223989733941
ENSG00000000971	CFH	allelic, SNV only	19	26	6	0.590761712086887	1.26326732785718
ENSG00000116785	CFHR3	allelic, SNV only	4	4	0	0.287101111823502	2.8376094229517
ENSG00000244414	CFHR1	allelic, SNV only	5	9	3	0.951365854243754	1.03326680860507
ENSG00000080910	CFHR2	allelic, SNV only	21	43	11	0.404725088757028	1.29559747837168
ENSG00000134365	CFHR4	allelic, SNV only	9	20	4	0.514123896116811	1.39782672135101
ENSG00000134389	CFHR5	allelic, SNV only	10	18	5	0.858047532967952	1.09179720841399
ENSG00000143278	F13B	allelic, SNV only	11	10	3	0.748752565110109	1.21800969246021
ENSG00000066279	ASPM	allelic, SNV only	15	26	4	0.109812542566765	2.13760463784126
ENSG00000177888	ZBTB41	allelic, SNV only	4	6	3	0.874595285853254	0.899028925710937
ENSG00000134376	CRB1	allelic, SNV only	22	35	11	0.758505691581491	1.1104654354945
ENSG00000213047	DENND1B	allelic, SNV only	11	13	9	0.122535438681034	0.506964103344572
ENSG00000203724	C1ORF53	allelic, SNV only	6	12	3	0.922392240437201	1.06142669799089
ENSG00000143355	LHX9	allelic, SNV only	3	6	3	0.77337656023239	0.821479804764294
ENSG00000151414	NEK7	allelic, SNV only	9	10	2	0.655257952513284	1.36171133132637
ENSG00000081237	PTPRC	allelic, SNV only	10	11	3	0.926976009612645	0.944016289993322
ENSG00000116833	NR5A2	allelic, SNV only	4	4	1	0.966956515592535	1.04078009305349
ENSG00000118193	KIF14	allelic, SNV only	22	36	8	0.238847505640962	1.50263431681745
ENSG00000118197	DDX59	allelic, SNV only	10	9	4	0.535611647768458	0.692372173838878
ENSG00000118200	CAMSAP2	allelic, SNV only	7	6	2	0.888826626886359	0.89962636029406
ENSG00000163362	C1ORF106	allelic, SNV only	4	2	2	0.379321302100095	0.44372657782028
ENSG00000116852	KIF21B	allelic, SNV only	21	21	14	0.101603572570077	0.571027391851074
ENSG00000081248	CACNA1S	allelic, SNV only	32	44	8	0.135867867532946	1.69897623714984
ENSG00000116857	TMEM9	allelic, SNV only	8	12	2	0.632204257891737	1.29727325857732
ENSG00000163395	IGFN1	allelic, SNV only	23	39	5	0.0307217990008641	2.43986847606935
ENSG00000081277	PKP1	allelic, SNV only	12	14	4	0.633674848766908	1.28942594523703
ENSG00000118194	TNNT2	allelic, SNV only	12	13	6	0.281317953526753	0.630401592526762
ENSG00000159173	TNNI1	allelic, SNV only	8	15	2	0.124722510947787	2.48206331773315
ENSG00000159176	CSRP1	allelic, SNV only	3	6	2	0.883438730869019	0.894629731996447
ENSG00000134369	NAV1	allelic, SNV only	9	7	5	0.117922101258414	0.39187451515394
ENSG00000198700	IPO9	allelic, SNV only	7	7	4	0.424540102242299	0.61218310704542
ENSG00000176393	RNPEP	allelic, SNV only	7	13	3	0.564956527582079	1.40803017362754
ENSG00000163435	ELF3	allelic, SNV only	4	5	1	0.915632339097079	0.917472599959423
ENSG00000143862	ARL8A	allelic, SNV only	2	2	1	0.669026976272893	0.636316021060131
ENSG00000143851	PTPN7	allelic, SNV only	12	19	8	0.587893265172142	0.795576433388338
ENSG00000133067	LGR6	allelic, SNV only	9	10	6	0.193657765818756	0.499612908901006
ENSG00000077157	PPP1R12B	allelic, SNV only	16	20	7	0.801611872381707	0.896197993164648
ENSG00000143858	SYT2	allelic, SNV only	12	15	4	0.591772613254647	1.32897661549106
ENSG00000117139	KDM5B	allelic, SNV only	9	12	1	0.125172253073458	3.17907970481652
ENSG00000117153	KLHL12	allelic, SNV only	12	14	6	0.848283843480074	0.91222471978161
ENSG00000159346	ADIPOR1	allelic, SNV only	7	5	3	0.416947655678752	0.560570357660402
ENSG00000159348	CYB5R1	allelic, SNV only	8	9	5	0.304183269673956	0.55992905090344
ENSG00000163444	TMEM183A	allelic, SNV only	7	13	4	0.946535437100829	0.963789422471008
ENSG00000143847	PPFIA4	allelic, SNV only	17	19	8	0.683502898562953	0.8422685145802
ENSG00000163485	ADORA1	allelic, SNV only	5	5	2	0.838797617081322	0.854148203091773
ENSG00000133055	MYBPH	allelic, SNV only	14	22	2	0.0347097598605889	3.28943619988174
ENSG00000133048	CHI3L1	allelic, SNV only	14	16	7	0.691792095778479	0.837104133605126
ENSG00000133063	CHIT1	allelic, SNV only	12	11	3	0.964308688950555	0.972354489875305
ENSG00000122176	FMOD	allelic, SNV only	3	3	1	0.930244874997623	1.08985113386536
ENSG00000188770	OPTC	allelic, SNV only	6	9	4	0.514338255090577	0.676309786393435
ENSG00000058668	ATP2B4	allelic, SNV only	13	21	5	0.454660748873278	1.41750996937524
ENSG00000122188	LAX1	allelic, SNV only	3	3	1	0.838660555211188	0.813109071928655
ENSG00000058673	ZC3H11A	allelic, SNV only	9	14	6	0.582045620056533	0.76432516336199
ENSG00000257315	ZBED6	allelic, SNV only	1	1	2	0.203023387152354	0.274618662437527
ENSG00000143842	SOX13	allelic, SNV only	8	13	5	0.568192191779006	0.740971837940296
ENSG00000143845	ETNK2	allelic, SNV only	5	2	3	0.0912840796839024	0.24441229896915
ENSG00000143839	REN	allelic, SNV only	3	1	2	0.0437858363660715	0.24275527175988
ENSG00000174567	GOLT1A	allelic, SNV only	4	5	1	0.661485411377814	1.48302093592307
ENSG00000143850	PLEKHA6	allelic, SNV only	11	15	4	0.972177369937355	1.01906898392206
ENSG00000133056	PIK3C2B	allelic, SNV only	18	24	4	0.171571127907916	1.93102887424105
ENSG00000198625	MDM4	allelic, SNV only	7	8	4	0.540757778560178	0.692693520661215
ENSG00000163531	NFASC	allelic, SNV only	19	28	3	0.0545340937020596	2.64316328875965
ENSG00000184144	CNTN2	allelic, SNV only	16	14	10	0.0699664469373639	0.491773994940404
ENSG00000117222	RBBP5	allelic, SNV only	5	8	2	0.970126653796315	0.972929826664894
ENSG00000163545	NUAK2	allelic, SNV only	3	5	0	0.245132102491451	4.11431222025662
ENSG00000162873	KLHDC8A	allelic, SNV only	6	4	3	0.345607955468332	0.48573923851453
ENSG00000186007	LEMD1	allelic, SNV only	2	4	3	0.293284515793052	0.459498891657601
ENSG00000117266	CDK18	allelic, SNV only	12	14	6	0.586378557721354	0.767957300038123
ENSG00000174514	MFSD4	allelic, SNV only	13	26	5	0.24317531421463	1.69003158132451
ENSG00000158711	ELK4	allelic, SNV only	4	7	2	0.965941031957016	1.03179263506504
ENSG00000158715	SLC45A3	allelic, SNV only	4	2	2	0.27011233882421	0.36212000407097
ENSG00000069275	NUCKS1	allelic, SNV only	4	5	3	0.37726589903425	0.531455478000394
ENSG00000117280	RAB7L1	allelic, SNV only	3	2	1	0.800505161197417	0.766217879234008
ENSG00000133065	SLC41A1	allelic, SNV only	4	3	2	0.362061492572147	0.448997716796388
ENSG00000162877	PM20D1	allelic, SNV only	10	14	7	0.375596664927374	0.660679104272437
ENSG00000174502	SLC26A9	allelic, SNV only	11	21	4	0.161215808702604	1.98427659997971
ENSG00000143479	DYRK3	allelic, SNV only	2	4	1	0.861177580069968	1.1772384947436
ENSG00000162889	MAPKAPK2	allelic, SNV only	4	3	2	0.345842838379466	0.44367467828949
ENSG00000136634	IL10	allelic, SNV only	3	1	2	0.225080401266843	0.289524533438571
ENSG00000142224	IL19	allelic, SNV only	4	6	3	0.656926592793138	0.738496266136365
ENSG00000162891	IL20	allelic, SNV only	3	7	1	0.482909799572752	1.80734377564284
ENSG00000162892	IL24	allelic, SNV only	4	3	1	0.694774016996861	0.668384362128269
ENSG00000162894	FAIM3	allelic, SNV only	4	2	2	0.142995151666131	0.254643841080989
ENSG00000162896	PIGR	allelic, SNV only	3	4	0	0.333840434352094	3.53962546262796
ENSG00000162897	FCAMR	allelic, SNV only	4	4	0	0.40284080364891	2.96505164541557
ENSG00000123836	PFKFB2	allelic, SNV only	10	12	2	0.613316468658902	1.40675561517241
ENSG00000123843	C4BPB	allelic, SNV only	6	5	2	0.87592822056952	0.886052863144975
ENSG00000123838	C4BPA	allelic, SNV only	10	8	4	0.51679814165396	0.67507438762949
ENSG00000196352	CD55	allelic, SNV only	5	9	2	0.627402929494859	1.40537293814496
ENSG00000117322	CR2	allelic, SNV only	16	15	11	0.133558238347032	0.560700278617996
ENSG00000203710	CR1	allelic, SNV only	26	21	10	0.526122620687343	0.789986706214065
ENSG00000197721	CR1L	allelic, SNV only	19	21	6	0.84643591731394	1.09198674543248
ENSG00000117335	CD46	allelic, SNV only	8	7	2	0.976421545264669	0.978402387132121
ENSG00000174059	CD34	allelic, SNV only	6	6	0	0.201544334662618	4.5518580791608
ENSG00000076356	PLXNA2	allelic, SNV only	17	29	9	0.677783642419869	1.16769089659531
ENSG00000008118	CAMK1G	allelic, SNV only	5	10	3	0.840904994426256	1.13472498912404
ENSG00000196878	LAMB3	allelic, SNV only	18	40	5	0.00976435623853689	2.81857036242729
ENSG00000117594	HSD11B1	allelic, SNV only	4	3	1	0.919080665429502	0.904624119250831
ENSG00000009790	TRAF3IP3	allelic, SNV only	10	12	5	0.826382658340106	0.891476041705648
ENSG00000117595	IRF6	allelic, SNV only	3	13	1	0.128472112786042	3.11524397258985
ENSG00000117597	DIEXF	allelic, SNV only	12	14	8	0.20892216383445	0.566108046087597
ENSG00000143469	SYT14	allelic, SNV only	5	3	2	0.276451214855142	0.384466200962611
ENSG00000082497	SERTAD4	allelic, SNV only	2	5	0	0.189420160044187	4.80294124593669
ENSG00000054392	HHAT	allelic, SNV only	15	18	7	0.81393069015997	0.901533957941818
ENSG00000143473	KCNH1	allelic, SNV only	14	13	3	0.792908195872355	1.17165041464905
ENSG00000117625	RCOR3	allelic, SNV only	3	2	1	0.638136416667041	0.600793368773233
ENSG00000082512	TRAF5	allelic, SNV only	10	13	7	0.611470547728854	0.788294388961854
ENSG00000170385	SLC30A1	allelic, SNV only	4	4	0	0.358401191285042	3.26021376351186
ENSG00000117650	NEK2	allelic, SNV only	4	7	4	0.397270215462635	0.593839417841013
ENSG00000123684	LPGAT1	allelic, SNV only	4	9	1	0.994182032689484	1.00461501250409
ENSG00000143493	INTS7	allelic, SNV only	8	8	2	0.913982126580964	1.08117234737485
ENSG00000143476	DTL	allelic, SNV only	10	8	3	0.754163318547453	0.816427065169811
ENSG00000066027	PPP2R5A	allelic, SNV only	4	4	1	0.892450048116277	0.876547913589255
ENSG00000065600	TMEM206	allelic, SNV only	8	10	4	0.720536231787583	0.813737006384942
ENSG00000117691	NENF	allelic, SNV only	4	5	0	0.247461846349954	4.12015481055736
ENSG00000162772	ATF3	allelic, SNV only	4	7	0	0.186939814630423	4.73796399403731
ENSG00000117697	NSL1	allelic, SNV only	9	8	5	0.250946522827928	0.515393437390502
ENSG00000203705	TATDN3	allelic, SNV only	3	1	2	0.125012199643955	0.201789618387638
ENSG00000162769	FLVCR1	allelic, SNV only	10	14	1	0.073240509253687	3.68617111193293
ENSG00000143494	VASH2	allelic, SNV only	10	14	6	0.663359519050431	0.80994411328192
ENSG00000174606	ANGEL2	allelic, SNV only	7	12	4	0.988911067670903	1.00776299649275
ENSG00000136643	RPS6KC1	allelic, SNV only	15	29	10	0.94782148906121	0.976422130748884
ENSG00000117707	PROX1	allelic, SNV only	3	3	0	0.569769900555421	2.22448138879869
ENSG00000143499	SMYD2	allelic, SNV only	10	17	3	0.30101597449851	1.78271036743784
ENSG00000152104	PTPN14	allelic, SNV only	16	18	6	0.948514702701631	0.971702827712215
ENSG00000117724	CENPF	allelic, SNV only	9	10	3	0.911612812999883	1.07117440160471
ENSG00000082482	KCNK2	allelic, SNV only	5	5	2	0.638114572417433	0.689722780427134
ENSG00000136636	KCTD3	allelic, SNV only	15	11	8	0.0828452015346584	0.437695801963313
ENSG00000042781	USH2A	allelic, SNV only	72	78	25	0.819349264695974	1.05399238958867
ENSG00000196482	ESRRG	allelic, SNV only	33	46	7	0.0262644514318224	2.1964617742143
ENSG00000092978	GPATCH2	allelic, SNV only	5	6	1	0.669431786555613	1.45480282512214
ENSG00000162814	SPATA17	allelic, SNV only	14	17	5	0.846895592870683	1.09925593210911
ENSG00000067533	RRP15	allelic, SNV only	3	10	1	0.266045508933276	2.39997839690023
ENSG00000092969	TGFB2	allelic, SNV only	7	5	4	0.246725875362152	0.468305710734054
ENSG00000143353	LYPLAL1	allelic, SNV only	4	5	0	0.35999000425043	3.19500215893963
ENSG00000136628	EPRS	allelic, SNV only	10	13	3	0.47271971810743	1.48763215385562
ENSG00000162813	BPNT1	allelic, SNV only	5	5	0	0.310678334942503	3.54860869735279
ENSG00000067704	IARS2	allelic, SNV only	23	30	11	0.853492311753018	0.936821019704098
ENSG00000118873	RAB3GAP2	allelic, SNV only	12	16	4	0.681112368028225	1.24131620143888
ENSG00000116141	MARK1	allelic, SNV only	14	17	5	0.904536057512261	1.06127775923748
ENSG00000117791	MARC2	allelic, SNV only	6	11	1	0.329969586464837	2.17956758357264
ENSG00000143507	DUSP10	allelic, SNV only	5	8	3	0.843025341561028	0.88043251422153
ENSG00000143512	HHIPL2	allelic, SNV only	7	8	0	0.0999471397892959	6.384685086002
ENSG00000143498	TAF1A	allelic, SNV only	6	6	2	0.990154667369049	0.990808777973694
ENSG00000154305	MIA3	allelic, SNV only	11	19	4	0.342561145924028	1.61306999721541
ENSG00000186063	AIDA	allelic, SNV only	6	7	5	0.231049445861195	0.499195266388495
ENSG00000162819	BROX	allelic, SNV only	10	13	2	0.303464411721376	1.94598963402602
ENSG00000197520	FAM177B	allelic, SNV only	7	7	4	0.320226895378164	0.533858255729493
ENSG00000187554	TLR5	allelic, SNV only	5	5	0	0.236303095560322	4.2646973667462
ENSG00000143502	SUSD4	allelic, SNV only	12	14	1	0.102134810789827	3.33555397431902
ENSG00000203697	CAPN8	allelic, SNV only	20	35	6	0.139272994070984	1.81927356739082
ENSG00000162909	CAPN2	allelic, SNV only	13	12	6	0.356048187452839	0.627038442945578
ENSG00000143514	TP53BP2	allelic, SNV only	11	16	6	0.872788115440367	0.927311584846961
ENSG00000143756	FBXO28	allelic, SNV only	5	5	1	0.644921296814771	1.51479091079291
ENSG00000143748	NVL	allelic, SNV only	15	14	6	0.608659983180774	0.779191879817286
ENSG00000143771	CNIH4	allelic, SNV only	7	7	1	0.654400551820844	1.47123258153418
ENSG00000162923	WDR26	allelic, SNV only	4	3	1	0.894482448268026	1.13920625706276
ENSG00000143786	CNIH3	allelic, SNV only	6	7	0	0.16797961579372	4.98692321755127
ENSG00000185842	DNAH14	allelic, SNV only	84	103	38	0.477939189299008	0.872908966082572
ENSG00000143815	LBR	allelic, SNV only	7	10	2	0.519417076265741	1.54782292266608
ENSG00000154380	ENAH	allelic, SNV only	9	8	3	0.750376460101494	0.812636164808412
ENSG00000143819	EPHX1	allelic, SNV only	3	6	1	0.548216391654018	1.67862761380446
ENSG00000196187	TMEM63A	allelic, SNV only	29	36	11	0.748870166962431	1.11488114505684
ENSG00000243709	LEFTY1	allelic, SNV only	3	3	1	0.603474519199259	0.587378554289558
ENSG00000255835	RP4-559A3.7	allelic, SNV only	9	15	5	0.814343242882235	0.888228103548579
ENSG00000143811	PYCR2	allelic, SNV only	6	12	4	0.885265602685134	0.922870748890336
ENSG00000143751	SDE2	allelic, SNV only	7	12	3	0.788545671004022	1.17643400795464
ENSG00000163041	H3F3A	allelic, SNV only	5	6	0	0.269912194452111	3.8546013041763
ENSG00000182827	ACBD3	allelic, SNV only	3	5	0	0.383027416548974	3.03849191965276
ENSG00000183814	LIN9	allelic, SNV only	6	7	1	0.30935554489643	2.40902441107753
ENSG00000143799	PARP1	allelic, SNV only	12	16	6	0.696115450022524	0.831311971161278
ENSG00000203685	C1ORF95	allelic, SNV only	6	6	0	0.216659146248006	4.3531841734236
ENSG00000143772	ITPKB	allelic, SNV only	9	8	3	0.762684664482906	0.820195897927497
ENSG00000143801	PSEN2	allelic, SNV only	11	13	4	0.986173532638236	1.0090388135074
ENSG00000163050	ADCK3	allelic, SNV only	13	12	6	0.391065078465372	0.650080327405229
ENSG00000143776	CDC42BPA	allelic, SNV only	31	26	10	0.871629934580791	0.941787090740032
ENSG00000181450	ZNF678	allelic, SNV only	6	11	6	0.249187069989903	0.574573583710482
ENSG00000143740	SNAP47	allelic, SNV only	12	13	4	0.829813791377692	1.12449116213632
ENSG00000081692	JMJD4	allelic, SNV only	8	8	3	0.918598841316276	0.935794684444516
ENSG00000185888	PRSS38	allelic, SNV only	4	7	2	0.830097518521242	1.16885783970996
ENSG00000143816	WNT9A	allelic, SNV only	3	5	0	0.332555240577307	3.3761251943377
ENSG00000154342	WNT3A	allelic, SNV only	5	3	4	0.0882636898979146	0.292424721974681
ENSG00000143793	C1ORF35	allelic, SNV only	5	3	2	0.573148223498517	0.62004363998061
ENSG00000162910	MRPL55	allelic, SNV only	2	2	2	0.046485162321084	0.129410754552067
ENSG00000143774	GUK1	allelic, SNV only	9	12	3	0.702396721219967	1.25742555688965
ENSG00000154358	OBSCN	allelic, SNV only	114	125	42	0.942061756641189	1.01289303968856
ENSG00000154370	TRIM11	allelic, SNV only	2	4	2	0.711701126087198	0.741462739956754
ENSG00000168118	RAB4A	allelic, SNV only	3	2	2	0.228029369673779	0.323542235181321
ENSG00000143632	ACTA1	allelic, SNV only	4	3	2	0.494473439194943	0.55804325572914
ENSG00000069248	NUP133	allelic, SNV only	14	26	9	0.967533142284858	0.98454633087367
ENSG00000135776	ABCB10	allelic, SNV only	6	9	2	0.630739984303239	1.39641805804792
ENSG00000135801	TAF5L	allelic, SNV only	3	7	6	0.0741325550767852	0.369516038984633
ENSG00000135763	URB2	allelic, SNV only	9	10	2	0.554514718549537	1.49704919978904
ENSG00000143641	GALNT2	allelic, SNV only	21	25	8	0.928494482589798	1.03651010356634
ENSG00000177614	PGBD5	allelic, SNV only	3	3	2	0.463286172285945	0.531278159228652
ENSG00000135775	COG2	allelic, SNV only	11	18	5	0.725278477110313	1.1852402707177
ENSG00000135744	AGT	allelic, SNV only	2	3	0	0.432031905802988	2.90290728950311
ENSG00000135773	CAPN9	allelic, SNV only	19	31	8	0.495429836670164	1.29818097801568
ENSG00000119280	C1ORF198	allelic, SNV only	5	11	6	0.347234067655469	0.618436538403778
ENSG00000143643	TTC13	allelic, SNV only	16	16	4	0.572459260598628	1.34236322823639
ENSG00000173409	ARV1	allelic, SNV only	6	3	3	0.113062604689747	0.286787823172411
ENSG00000182118	FAM89A	allelic, SNV only	6	7	2	0.740284468664528	0.77648157518959
ENSG00000119283	TRIM67	allelic, SNV only	10	14	2	0.288240968420115	1.97438702446685
ENSG00000143633	C1ORF131	allelic, SNV only	8	11	2	0.564687755506119	1.47525000637486
ENSG00000116906	GNPAT	allelic, SNV only	9	8	2	0.74614152518008	1.25766931542122
ENSG00000135766	EGLN1	allelic, SNV only	2	2	4	0.0506009233072394	0.221532732308662
ENSG00000270106	TSNAX-DISC1	allelic, SNV only	12	17	7	0.823223283407278	0.905321200065404
ENSG00000162946	DISC1	allelic, SNV only	11	16	7	0.736493431279321	0.859239286662901
ENSG00000116991	SIPA1L2	allelic, SNV only	13	17	3	0.338357576606492	1.71159149771263
ENSG00000135778	NTPCR	allelic, SNV only	5	12	1	0.23616016844994	2.50099084770606
ENSG00000135749	PCNXL2	allelic, SNV only	34	31	17	0.0535292020445639	0.545262203121671
ENSG00000183780	SLC35F3	allelic, SNV only	15	18	7	0.781134870096809	0.883337930950566
ENSG00000168275	COA6	allelic, SNV only	4	3	2	0.454849815401639	0.526508776130223
ENSG00000059588	TARBP1	allelic, SNV only	17	14	5	0.950028722231432	0.968734496024425
ENSG00000188739	RBM34	allelic, SNV only	6	5	3	0.512513084409256	0.631095364272647
ENSG00000054267	ARID4B	allelic, SNV only	22	18	9	0.279488944859705	0.637060969290507
ENSG00000162885	B3GALNT2	allelic, SNV only	10	18	3	0.241503413789216	1.89857902264544
ENSG00000168243	GNG4	allelic, SNV only	6	3	5	0.034966608780418	0.236308455494975
ENSG00000143669	LYST	allelic, SNV only	24	25	9	0.932925554343014	0.967981704933143
ENSG00000116962	NID1	allelic, SNV only	7	3	4	0.093379716690412	0.29746830010779
ENSG00000077585	GPR137B	allelic, SNV only	7	14	4	0.691236398312489	1.23869138751429
ENSG00000086619	ERO1LB	allelic, SNV only	15	20	7	0.834537420526479	0.912850618959748
ENSG00000186197	EDARADD	allelic, SNV only	4	4	0	0.381227215078812	3.13482747614904
ENSG00000116977	LGALS8	allelic, SNV only	8	7	3	0.718749551877052	0.784689793769694
ENSG00000119285	HEATR1	allelic, SNV only	16	12	10	0.0353768824435442	0.39641519535698
ENSG00000077522	ACTN2	allelic, SNV only	7	6	1	0.560481820400469	1.6659832816306
ENSG00000116984	MTR	allelic, SNV only	18	21	2	0.0460272326766631	3.22252787389667
ENSG00000198626	RYR2	allelic, SNV only	62	72	36	0.0832978006782323	0.701333969931311
ENSG00000116996	ZP4	allelic, SNV only	12	14	4	0.830199326792949	1.11236158237636
ENSG00000133019	CHRM3	allelic, SNV only	6	6	1	0.41102588071687	2.09223738853754
ENSG00000155816	FMN2	allelic, SNV only	31	34	11	0.734527556442146	1.1194063856282
ENSG00000180875	GREM2	allelic, SNV only	5	3	2	0.434588759580947	0.513658657312239
ENSG00000182901	RGS7	allelic, SNV only	20	29	11	0.823784042955187	0.924225434007069
ENSG00000091483	FH	allelic, SNV only	6	6	1	0.441755751872275	1.93704042748665
ENSG00000117009	KMO	allelic, SNV only	9	6	4	0.34286298514583	0.546959809010785
ENSG00000054277	OPN3	allelic, SNV only	15	15	4	0.779526417187348	1.16055760700959
ENSG00000162843	WDR64	allelic, SNV only	26	30	6	0.193239598437597	1.71172487368274
ENSG00000174371	EXO1	allelic, SNV only	12	22	4	0.303007993642068	1.67150802258401
ENSG00000180287	PLD5	allelic, SNV only	17	22	6	0.621792018087673	1.24308880983393
ENSG00000143702	CEP170	allelic, SNV only	6	5	1	0.881036385063549	1.14734725737307
ENSG00000054282	SDCCAG8	allelic, SNV only	21	28	8	0.658865024294099	1.18934223429509
ENSG00000117020	AKT3	allelic, SNV only	14	26	5	0.153050789002325	1.89847583098485
ENSG00000173728	C1ORF100	allelic, SNV only	4	7	0	0.243954298453583	4.0542227938051
ENSG00000035687	ADSS	allelic, SNV only	8	13	6	0.452053720575775	0.686279853797395
ENSG00000179397	C1ORF101	allelic, SNV only	7	19	2	0.0978079568598185	2.62970970792139
ENSG00000203667	COX20	allelic, SNV only	4	13	0	0.02329434353265	9.52928571290094
ENSG00000153187	HNRNPU	allelic, SNV only	5	4	2	0.600999973592158	0.651570423732557
ENSG00000203666	EFCAB2	allelic, SNV only	8	11	9	0.144975077969989	0.516113008498391
ENSG00000162849	KIF26B	allelic, SNV only	28	45	14	0.982852072714471	0.993434099140886
ENSG00000185420	SMYD3	allelic, SNV only	38	53	14	0.481619850365551	1.2178217030089
ENSG00000162851	TFB2M	allelic, SNV only	7	8	2	0.900914470992209	1.09338548592226
ENSG00000162852	CNST	allelic, SNV only	22	23	12	0.205622859593201	0.647098831944423
ENSG00000143653	SCCPDH	allelic, SNV only	9	25	3	0.0403109201903286	2.82983380339782
ENSG00000153207	AHCTF1	allelic, SNV only	18	22	4	0.188506912137827	1.90870154448384
ENSG00000135747	ZNF670	allelic, SNV only	5	4	1	0.887927675781681	1.14149978160294
ENSG00000197472	ZNF695	allelic, SNV only	3	2	1	0.779578984470234	0.745742713078171
ENSG00000196418	ZNF124	allelic, SNV only	1	4	2	0.691806069421325	0.725350283547537
ENSG00000162714	ZNF496	allelic, SNV only	4	6	5	0.23867094677013	0.494356603737731
ENSG00000162711	NLRP3	allelic, SNV only	10	8	4	0.816400830568674	0.871217458245275
ENSG00000177535	OR2B11	allelic, SNV only	2	7	1	0.435613419822995	1.93449112197538
ENSG00000169224	GCSAML	allelic, SNV only	4	4	1	0.893920857772377	1.13593319188781
ENSG00000239395	RP11-634B7.5	allelic, SNV only	3	3	0	0.635700949214216	1.9428262971202
ENSG00000197591	OR11L1	allelic, SNV only	1	5	2	0.567564965306163	0.635091330537494
ENSG00000162722	TRIM58	allelic, SNV only	5	4	3	0.309111512027607	0.47007256944037
ENSG00000238243	OR2W3	allelic, SNV only	2	0	3	0.0263314708816095	0.0733706077304951
ENSG00000177462	OR2T8	allelic, SNV only	2	3	1	0.819195614159243	0.797167229873023
ENSG00000196071	OR2L13	allelic, SNV only	17	19	3	0.352036909059119	1.67545942351972
ENSG00000187080	OR2AK2	allelic, SNV only	3	7	0	0.2598942031423	3.89711567525704
ENSG00000197454	OR2L5	allelic, SNV only	4	3	1	0.713717993747816	0.689648376343682
ENSG00000198128	OR2L3	allelic, SNV only	2	2	1	0.7526649705435	0.717914374268092
ENSG00000177212	OR2T33	allelic, SNV only	2	4	2	0.414707444067318	0.502894745271009
ENSG00000177201	OR2T12	allelic, SNV only	4	11	3	0.953961201760717	1.03631573823687
ENSG00000177186	OR2M7	allelic, SNV only	2	3	1	0.992123709597932	1.00976566507189
ENSG00000177174	OR14C36	allelic, SNV only	1	6	2	0.85409975542385	0.869446199255031
ENSG00000198104	OR2T6	allelic, SNV only	3	1	2	0.106983368242539	0.186303756650637
ENSG00000188558	OR2G6	allelic, SNV only	4	4	0	0.469645654658008	2.59213540918436
ENSG00000175137	SH3BP5L	allelic, SNV only	4	4	0	0.353340051053489	3.37428284423209
ENSG00000171161	ZNF672	allelic, SNV only	2	2	1	0.756428572451017	0.720490481511263
ENSG00000171163	ZNF692	allelic, SNV only	6	7	1	0.525809774877574	1.7120174686509
ENSG00000185220	PGBD2	allelic, SNV only	4	4	2	0.660761306418373	0.700974725809768
ENSG00000035115	SH3YL1	allelic, SNV only	12	16	11	0.0644736958644527	0.471567329965114
ENSG00000143727	ACP1	allelic, SNV only	3	2	3	0.169005303757622	0.314763551697007
ENSG00000189292	FAM150B	allelic, SNV only	5	4	2	0.444789720754983	0.533462763438462
ENSG00000151353	TMEM18	allelic, SNV only	5	2	3	0.0868837636395093	0.232568528069099
ENSG00000172554	SNTG2	allelic, SNV only	42	46	20	0.328154317716465	0.764572474146839
ENSG00000115705	TPO	allelic, SNV only	14	27	6	0.512706456522402	1.32603745637921
ENSG00000130508	PXDN	allelic, SNV only	21	25	7	0.862457630822322	1.07433098657906
ENSG00000186487	MYT1L	allelic, SNV only	27	30	8	0.614401652588695	1.21507644258337
ENSG00000032389	TSSC1	allelic, SNV only	17	21	4	0.316272079931881	1.63080130866556
ENSG00000171853	TRAPPC12	allelic, SNV only	9	9	2	0.559938814487295	1.49776790941575
ENSG00000182551	ADI1	allelic, SNV only	7	14	5	0.854325261813641	1.09682487827005
ENSG00000171865	RNASEH1	allelic, SNV only	10	11	1	0.15204923893315	2.98849526740926
ENSG00000151360	ALLC	allelic, SNV only	7	5	6	0.0117162593073288	0.332126620827113
ENSG00000214866	DCDC2C	allelic, SNV only	12	20	7	0.882502727211334	0.937936069585909
ENSG00000134326	CMPK2	allelic, SNV only	3	4	2	0.612487194498647	0.659041046183333
ENSG00000134321	RSAD2	allelic, SNV only	6	6	1	0.585411142743625	1.6122009130586
ENSG00000151692	RNF144A	allelic, SNV only	3	6	1	0.681857191369674	1.43349299480267
ENSG00000115738	ID2	allelic, SNV only	7	8	3	0.884095451657994	0.910205673352757
ENSG00000134313	KIDINS220	allelic, SNV only	23	37	8	0.322275939284379	1.44393638859334
ENSG00000143797	MBOAT2	allelic, SNV only	18	16	4	0.803363018320911	1.14289997604162
ENSG00000151693	ASAP2	allelic, SNV only	14	12	8	0.137919706743599	0.499483506587596
ENSG00000119185	ITGB1BP1	allelic, SNV only	7	11	5	0.482737944926761	0.685438944154979
ENSG00000119203	CPSF3	allelic, SNV only	7	6	4	0.365799075962891	0.560819984763235
ENSG00000134330	IAH1	allelic, SNV only	4	3	2	0.304132061023425	0.40905716248561
ENSG00000151694	ADAM17	allelic, SNV only	7	7	0	0.190225411448104	4.69747376565442
ENSG00000115750	TAF1B	allelic, SNV only	7	5	4	0.220291477336947	0.448004884592463
ENSG00000134317	GRHL1	allelic, SNV only	11	13	2	0.275854496575545	2.01346106725417
ENSG00000172059	KLF11	allelic, SNV only	11	10	2	0.441684465663078	1.68492008640624
ENSG00000205795	CYS1	allelic, SNV only	4	3	1	0.837076016076389	0.815106181431135
ENSG00000171848	RRM2	allelic, SNV only	5	5	2	0.764273936514647	0.791575092621914
ENSG00000115756	HPCAL1	allelic, SNV only	8	14	4	0.913070051570594	1.06140324151074
ENSG00000115758	ODC1	allelic, SNV only	2	2	1	0.495345276882718	0.475485738514453
ENSG00000115761	NOL10	allelic, SNV only	16	20	6	0.925154790994847	0.95782534216157
ENSG00000143882	ATP6V1C2	allelic, SNV only	14	19	3	0.222569285945305	1.94605573740975
ENSG00000143870	PDIA6	allelic, SNV only	5	5	3	0.231917279696092	0.416676220993554
ENSG00000150873	C2ORF50	allelic, SNV only	4	1	4	0.0202265021216882	0.135879261161065
ENSG00000162976	PQLC3	allelic, SNV only	7	7	1	0.57506773643409	1.61641555896565
ENSG00000134318	ROCK2	allelic, SNV only	12	17	2	0.197443033716183	2.2131441467575
ENSG00000169016	E2F6	allelic, SNV only	7	6	1	0.554276553687747	1.57862205573826
ENSG00000196208	GREB1	allelic, SNV only	32	40	19	0.352471843422247	0.771940163196324
ENSG00000169006	NTSR2	allelic, SNV only	5	7	1	0.769317657328233	1.29375233147287
ENSG00000134324	LPIN1	allelic, SNV only	11	10	8	0.0835089908262177	0.43357277059345
ENSG00000071575	TRIB2	allelic, SNV only	1	4	0	0.43851054574811	2.75484780219151
ENSG00000162981	FAM84A	allelic, SNV only	4	3	1	0.743325387775904	0.720371594196869
ENSG00000151779	NBAS	allelic, SNV only	53	50	24	0.0947453954060826	0.650449321953064
ENSG00000079785	DDX1	allelic, SNV only	6	9	1	0.294156021429808	2.32269028743177
ENSG00000197872	FAM49A	allelic, SNV only	8	13	5	0.779123457292008	0.86461783133321
ENSG00000214842	RAD51AP2	allelic, SNV only	5	3	4	0.0606825765109918	0.256937400032054
ENSG00000163032	VSNL1	allelic, SNV only	5	4	3	0.303921147216122	0.465494843535137
ENSG00000163029	SMC6	allelic, SNV only	28	43	7	0.0780909707607369	1.90380993335818
ENSG00000178295	GEN1	allelic, SNV only	11	14	0	0.0329515604136553	8.17016698869464
ENSG00000170745	KCNS3	allelic, SNV only	6	5	2	0.698281917823951	0.738479639888835
ENSG00000250741	NT5C1B-RDH14	allelic, SNV only	8	12	3	0.815395490847683	1.15123050311367
ENSG00000185013	NT5C1B	allelic, SNV only	8	12	3	0.815395490847683	1.15123050311367
ENSG00000183891	TTC32	allelic, SNV only	3	3	1	0.928471909742676	0.915311368253367
ENSG00000118965	WDR35	allelic, SNV only	15	19	11	0.215142018857216	0.617712599837197
ENSG00000132031	MATN3	allelic, SNV only	7	7	3	0.575933837159399	0.686626173882819
ENSG00000068697	LAPTM4A	allelic, SNV only	5	5	2	0.75233625272729	0.780396400426665
ENSG00000115884	SDC1	allelic, SNV only	3	1	2	0.147764546149036	0.218578005158689
ENSG00000055917	PUM2	allelic, SNV only	16	19	3	0.254826063576894	1.86270257943161
ENSG00000118960	HS1BP3	allelic, SNV only	5	2	3	0.112525065924828	0.267344812499662
ENSG00000118961	C2ORF43	allelic, SNV only	5	9	0	0.0823745084039214	6.65596839860738
ENSG00000084674	APOB	allelic, SNV only	12	14	5	0.944427892982193	0.965178615740537
ENSG00000218819	TDRD15	allelic, SNV only	4	9	5	0.400007959135312	0.626143684457224
ENSG00000119771	KLHL29	allelic, SNV only	23	20	11	0.0989933807864983	0.526661863886219
ENSG00000119778	ATAD2B	allelic, SNV only	22	34	14	0.610266175715668	0.849308925630252
ENSG00000173960	UBXN2A	allelic, SNV only	6	15	4	0.610792589209862	1.30847419165435
ENSG00000205639	MFSD2B	allelic, SNV only	16	17	4	0.876186498528286	1.08651667465119
ENSG00000163026	C2ORF44	allelic, SNV only	2	2	2	0.226603006437581	0.325451698584528
ENSG00000119782	FKBP1B	allelic, SNV only	3	2	1	0.681657858116438	0.638755696422919
ENSG00000219626	FAM228B	allelic, SNV only	22	24	10	0.692743519356511	0.861755391351071
ENSG00000115129	TP53I3	allelic, SNV only	5	3	2	0.450681891003985	0.521561600478021
ENSG00000176732	PFN4	allelic, SNV only	5	5	0	0.216105753948172	4.50931507465062
ENSG00000186453	FAM228A	allelic, SNV only	6	5	1	0.79958987993008	0.784358442992464
ENSG00000198399	ITSN2	allelic, SNV only	24	21	13	0.168664172431717	0.608849049739292
ENSG00000084676	NCOA1	allelic, SNV only	18	24	11	0.579875590679282	0.815405148917512
ENSG00000138092	CENPO	allelic, SNV only	10	15	4	0.743822285022852	1.19024171982142
ENSG00000138031	ADCY3	allelic, SNV only	20	24	9	0.745675189943726	0.885414086155264
ENSG00000115137	DNAJC27	allelic, SNV only	5	6	6	0.0690155356221368	0.347719786738637
ENSG00000084710	EFR3B	allelic, SNV only	12	12	1	0.522358102789461	1.5124202240568
ENSG00000119772	DNMT3A	allelic, SNV only	23	30	6	0.178314098574407	1.74221078759959
ENSG00000138101	DTNB	allelic, SNV only	24	36	10	0.607987066032536	1.19655536905241
ENSG00000143970	ASXL2	allelic, SNV only	10	14	4	0.902356518902213	1.06885569108679
ENSG00000084731	KIF3C	allelic, SNV only	5	4	1	0.8158511283788	1.24989326016326
ENSG00000084733	RAB10	allelic, SNV only	4	4	1	0.977628119800572	1.02685047714107
ENSG00000084754	HADHA	allelic, SNV only	10	6	4	0.236200181309479	0.468770758335392
ENSG00000138029	HADHB	allelic, SNV only	11	18	4	0.35092158336135	1.6024938653861
ENSG00000173567	GPR113	allelic, SNV only	11	15	4	0.859638372350233	1.09944432787463
ENSG00000138018	EPT1	allelic, SNV only	12	16	4	0.838999925404579	1.11456000332481
ENSG00000157856	DRC1	allelic, SNV only	15	29	3	0.0288086573986643	2.98254047701751
ENSG00000115155	OTOF	allelic, SNV only	45	56	18	0.652558990411658	1.12125291486779
ENSG00000173557	C2ORF70	allelic, SNV only	4	6	0	0.246507414600545	4.03285183118296
ENSG00000157884	CIB4	allelic, SNV only	7	7	4	0.248995194614548	0.480149226960689
ENSG00000213699	SLC35F6	allelic, SNV only	2	3	2	0.384659891172692	0.475392240786491
ENSG00000115163	CENPA	allelic, SNV only	4	6	4	0.194116637290898	0.435285938258598
ENSG00000157851	DPYSL5	allelic, SNV only	11	12	2	0.356778266127716	1.83459758600153
ENSG00000084764	MAPRE3	allelic, SNV only	2	1	2	0.183846911246704	0.25382288199409
ENSG00000119777	TMEM214	allelic, SNV only	11	12	1	0.149144299542803	2.97370691038321
ENSG00000084693	AGBL5	allelic, SNV only	14	13	5	0.784374413440826	0.868880682838018
ENSG00000138030	KHK	allelic, SNV only	15	14	8	0.299313799598943	0.628060452903304
ENSG00000138028	CGREF1	allelic, SNV only	13	21	9	0.524436884997165	0.773604603777713
ENSG00000143994	ABHD1	allelic, SNV only	14	18	7	0.688295532126111	0.836920493838759
ENSG00000138073	PREB	allelic, SNV only	8	17	3	0.429648393528522	1.55991971478968
ENSG00000186143	C2ORF53	allelic, SNV only	1	2	1	0.757343559499586	0.720940006895781
ENSG00000163792	TCF23	allelic, SNV only	3	4	1	0.963976606515504	0.957724487937708
ENSG00000138074	SLC5A6	allelic, SNV only	12	12	7	0.28456740541783	0.598845463201844
ENSG00000138085	ATRAID	allelic, SNV only	6	4	2	0.475115578051632	0.553584311497884
ENSG00000084774	CAD	allelic, SNV only	18	18	4	0.493049902808602	1.42362790368581
ENSG00000163793	DNAJC5G	allelic, SNV only	4	3	1	0.950558811039027	0.940909011764685
ENSG00000138100	TRIM54	allelic, SNV only	8	12	5	0.612291619574755	0.765916955343174
ENSG00000163794	UCN	allelic, SNV only	3	2	1	0.675091412347374	0.641776257839255
ENSG00000115207	GTF3C2	allelic, SNV only	15	17	5	0.846281671091254	1.10008601424588
ENSG00000115211	EIF2B4	allelic, SNV only	9	10	6	0.327078610880996	0.627676572867001
ENSG00000115234	SNX17	allelic, SNV only	12	18	6	0.94084547086527	1.03459995966162
ENSG00000163795	ZNF513	allelic, SNV only	4	7	1	0.465061750760169	1.85558549599644
ENSG00000115241	PPM1G	allelic, SNV only	5	4	1	0.969500018372431	0.963814152347676
ENSG00000115216	NRBP1	allelic, SNV only	4	6	1	0.631310339061511	1.52220903236643
ENSG00000157992	KRTCAP3	allelic, SNV only	8	10	2	0.560929149799146	1.49230703298393
ENSG00000138002	IFT172	allelic, SNV only	19	16	6	0.907602746994008	0.946783644768158
ENSG00000115226	FNDC4	allelic, SNV only	2	4	2	0.521957308282137	0.591152007863277
ENSG00000084734	GCKR	allelic, SNV only	23	40	8	0.122181700606442	1.74796630420432
ENSG00000221843	C2ORF16	allelic, SNV only	1	3	0	0.811631352492423	1.41364130007208
ENSG00000243943	ZNF512	allelic, SNV only	9	10	5	0.456691404822142	0.666991354845819
ENSG00000198522	GPN1	allelic, SNV only	12	18	8	0.550988862266243	0.775368935361645
ENSG00000119760	SUPT7L	allelic, SNV only	9	12	5	0.647222873052524	0.784031971717027
ENSG00000163798	SLC4A1AP	allelic, SNV only	5	6	0	0.138317249977677	5.63015324439007
ENSG00000243147	MRPL33	allelic, SNV only	18	18	10	0.314003144481689	0.668314473357617
ENSG00000171174	RBKS	allelic, SNV only	8	8	5	0.229236990424967	0.501794879665781
ENSG00000158019	BRE	allelic, SNV only	21	21	6	0.665382936600818	1.21278357319231
ENSG00000163803	PLB1	allelic, SNV only	65	92	28	0.86451945931672	1.03775545875678
ENSG00000213639	PPP1CB	allelic, SNV only	7	9	4	0.526261084379501	0.686771541849112
ENSG00000163806	SPDYA	allelic, SNV only	7	5	3	0.355806692778231	0.51220641105794
ENSG00000171103	TRMT61B	allelic, SNV only	7	6	3	0.727196250248887	0.78961132914212
ENSG00000163811	WDR43	allelic, SNV only	4	4	0	0.45712335002889	2.67128824309846
ENSG00000189350	FAM179A	allelic, SNV only	32	36	15	0.441099807258248	0.794231777160368
ENSG00000179270	C2ORF71	allelic, SNV only	2	9	2	0.965010696003884	1.0320702084791
ENSG00000115295	CLIP4	allelic, SNV only	11	13	2	0.33079598647594	1.88128626236098
ENSG00000171094	ALK	allelic, SNV only	48	58	14	0.147259650277257	1.50973021873565
ENSG00000213626	LBH	allelic, SNV only	5	11	2	0.404266122132335	1.74068911983859
ENSG00000172954	LCLAT1	allelic, SNV only	10	12	3	0.75983090915189	1.2025267223812
ENSG00000162949	CAPN13	allelic, SNV only	20	22	4	0.186846662827107	1.9174033797263
ENSG00000158089	GALNT14	allelic, SNV only	11	9	2	0.634569806400725	1.39115857055827
ENSG00000214711	CAPN14	allelic, SNV only	12	11	3	0.86455134180433	1.09834989285838
ENSG00000013016	EHD3	allelic, SNV only	5	10	4	0.85767644365594	0.902213136373751
ENSG00000158125	XDH	allelic, SNV only	30	38	4	0.0152228351416779	2.90183397359766
ENSG00000162959	MEMO1	allelic, SNV only	6	6	3	0.504507608723971	0.631647311326634
ENSG00000162961	DPY30	allelic, SNV only	7	7	3	0.637500132063237	0.730220012516002
ENSG00000021574	SPAST	allelic, SNV only	11	13	5	0.780588399407462	0.865909966549551
ENSG00000152683	SLC30A6	allelic, SNV only	17	21	9	0.786320305219065	0.8983694066819
ENSG00000091106	NLRC4	allelic, SNV only	5	7	5	0.153080666729335	0.430661335512202
ENSG00000119820	YIPF4	allelic, SNV only	3	2	1	0.537071851537348	0.516376176332394
ENSG00000115760	BIRC6	allelic, SNV only	31	39	9	0.342146963950668	1.40028985529506
ENSG00000018699	TTC27	allelic, SNV only	16	19	10	0.240517053227116	0.627448524693323
ENSG00000049323	LTBP1	allelic, SNV only	32	29	16	0.214320360072062	0.681902467547483
ENSG00000152689	RASGRP3	allelic, SNV only	11	10	4	0.779878055837496	0.850799532043722
ENSG00000119812	FAM98A	allelic, SNV only	5	4	1	0.92564747986878	1.09343998189511
ENSG00000150938	CRIM1	allelic, SNV only	11	16	2	0.171818276930146	2.33220890151071
ENSG00000171055	FEZ2	allelic, SNV only	17	16	5	0.938865969965015	1.03894887042196
ENSG00000205221	VIT	allelic, SNV only	12	11	2	0.373745744705325	1.80327580666136
ENSG00000115808	STRN	allelic, SNV only	13	20	5	0.74007363215469	1.17233309977556
ENSG00000008869	HEATR5B	allelic, SNV only	28	27	11	0.735720206863028	0.888391352062876
ENSG00000055332	EIF2AK2	allelic, SNV only	15	20	3	0.194718460205636	2.01568167264608
ENSG00000138068	SULT6B1	allelic, SNV only	7	5	2	0.559732586140337	0.623755849192059
ENSG00000218739	CEBPZ-AS1	allelic, SNV only	7	6	7	0.0258427911849446	0.291087253611032
ENSG00000115816	CEBPZ	allelic, SNV only	9	10	6	0.232362728890583	0.535799878593139
ENSG00000003509	NDUFAF7	allelic, SNV only	4	7	1	0.789251529688234	1.2704837422306
ENSG00000115825	PRKD3	allelic, SNV only	18	24	7	0.971369428452907	0.984867674045504
ENSG00000115828	QPCT	allelic, SNV only	4	4	1	0.970979791316975	1.03508087299938
ENSG00000163171	CDC42EP3	allelic, SNV only	5	4	1	0.886958237729484	1.14405391184151
ENSG00000115841	RMDN2	allelic, SNV only	15	15	6	0.880615444539241	1.0737599928642
ENSG00000138061	CYP1B1	allelic, SNV only	3	7	1	0.520979526060082	1.72292398858629
ENSG00000119787	ATL2	allelic, SNV only	12	12	8	0.190110499918217	0.545198556198811
ENSG00000143889	HNRNPLL	allelic, SNV only	5	5	7	0.0246451709761251	0.278409100894302
ENSG00000143891	GALM	allelic, SNV only	7	10	1	0.274236161526701	2.37805271025319
ENSG00000115875	SRSF7	allelic, SNV only	4	3	1	0.576876800874602	0.561201726336265
ENSG00000163214	DHX57	allelic, SNV only	19	25	12	0.380019992443233	0.731863174607751
ENSG00000188010	MORN2	allelic, SNV only	4	2	2	0.25215874323994	0.338724610778729
ENSG00000214694	ARHGEF33	allelic, SNV only	6	6	1	0.466322269374217	1.71681368106845
ENSG00000115904	SOS1	allelic, SNV only	13	11	7	0.187926942257545	0.527195400943665
ENSG00000205111	CDKL4	allelic, SNV only	10	10	2	0.549215877768117	1.46413461229079
ENSG00000011566	MAP4K3	allelic, SNV only	31	28	9	0.791065890119137	1.10527769800733
ENSG00000152154	TMEM178A	allelic, SNV only	4	7	1	0.57312167742279	1.61810072443081
ENSG00000138050	THUMPD2	allelic, SNV only	7	9	2	0.787176056187991	1.20990500045574
ENSG00000183023	SLC8A1	allelic, SNV only	14	18	6	0.737722059376835	0.85343247210832
ENSG00000162878	PKDCC	allelic, SNV only	5	5	2	0.63905252075385	0.691572455189964
ENSG00000143924	EML4	allelic, SNV only	19	25	5	0.293689516999114	1.60972077633115
ENSG00000115944	COX7A2L	allelic, SNV only	2	5	1	0.777436100119772	1.29539564608579
ENSG00000171126	KCNG3	allelic, SNV only	2	3	0	0.719547705761532	1.66897550531302
ENSG00000057935	MTA3	allelic, SNV only	19	23	7	0.468115679832786	1.35095680330095
ENSG00000162882	HAAO	allelic, SNV only	10	12	5	0.925683161320029	0.95247637812156
ENSG00000115970	THADA	allelic, SNV only	40	40	12	0.633655938201136	1.16716761719345
ENSG00000152527	PLEKHH2	allelic, SNV only	35	36	20	0.0748773497677319	0.597969545272776
ENSG00000223658	AC011242.6	allelic, SNV only	1	3	2	0.385597195923353	0.464993010423222
ENSG00000138036	DYNC2LI1	allelic, SNV only	9	8	4	0.547668330062021	0.695998413143044
ENSG00000138075	ABCG5	allelic, SNV only	9	9	3	0.803669042503301	0.852686453273428
ENSG00000143921	ABCG8	allelic, SNV only	12	9	8	0.0399016202562992	0.365330328118975
ENSG00000138095	LRPPRC	allelic, SNV only	23	35	11	0.837766202136568	1.07235122266833
ENSG00000138032	PPM1B	allelic, SNV only	9	12	3	0.831396019854973	1.13698998408813
ENSG00000138079	SLC3A1	allelic, SNV only	17	15	6	0.601155740588728	0.778780017380406
ENSG00000138078	PREPL	allelic, SNV only	18	21	8	0.785622942184114	0.90157521523397
ENSG00000143919	CAMKMT	allelic, SNV only	33	48	11	0.239816801068092	1.45634260371831
ENSG00000068784	SRBD1	allelic, SNV only	12	20	3	0.351708992298549	1.67739055365667
ENSG00000171132	PRKCE	allelic, SNV only	22	28	7	0.68359231642804	1.17730001322631
ENSG00000116016	EPAS1	allelic, SNV only	10	11	9	0.0314948181944057	0.373159736449529
ENSG00000119729	RHOQ	allelic, SNV only	6	6	2	0.686736373723157	0.732756581862352
ENSG00000151665	PIGF	allelic, SNV only	3	4	1	0.996711022517249	1.00393281538148
ENSG00000119878	CRIPT	allelic, SNV only	2	6	1	0.628080211510196	1.52611058517058
ENSG00000171150	SOCS5	allelic, SNV only	8	12	3	0.692124880736554	1.26797784389867
ENSG00000180398	MCFD2	allelic, SNV only	4	4	1	0.878670577459007	0.863188952158287
ENSG00000068724	TTC7A	allelic, SNV only	17	20	6	0.599743367442924	1.26390693900354
ENSG00000239605	C2ORF61	allelic, SNV only	12	13	4	0.989872873990426	0.993064307020709
ENSG00000273269	RP11-761B3.1	allelic, SNV only	12	14	5	0.817253778664537	0.888525518775891
ENSG00000143933	CALM2	allelic, SNV only	2	5	0	0.248924320711394	4.10949249453326
ENSG00000119888	EPCAM	allelic, SNV only	12	9	6	0.158678397479312	0.471665586395192
ENSG00000095002	MSH2	allelic, SNV only	12	23	5	0.549228033739268	1.32212570281146
ENSG00000116062	MSH6	allelic, SNV only	10	15	2	0.220092239072477	2.16150728372119
ENSG00000138081	FBXO11	allelic, SNV only	10	13	3	0.589320484507581	1.37203111997205
ENSG00000170802	FOXN2	allelic, SNV only	8	4	4	0.143808086706998	0.367821414929159
ENSG00000162869	PPP1R21	allelic, SNV only	13	12	8	0.130986122730384	0.496415514311033
ENSG00000243244	STON1	allelic, SNV only	10	10	5	0.542774824454447	0.71927940084563
ENSG00000068781	STON1-GTF2A1L	allelic, SNV only	39	35	11	0.698334198897129	1.13760190045529
ENSG00000242441	GTF2A1L	allelic, SNV only	26	23	5	0.338172683535815	1.53297831778421
ENSG00000138039	LHCGR	allelic, SNV only	25	21	5	0.48192676397879	1.37467720124325
ENSG00000170820	FSHR	allelic, SNV only	18	15	10	0.0896070768301259	0.490850811809714
ENSG00000179915	NRXN1	allelic, SNV only	47	51	15	0.587010684718369	1.16712403099122
ENSG00000115239	GPR75-ASB3	allelic, SNV only	21	31	8	0.442807703010818	1.33946110728511
ENSG00000068912	ERLEC1	allelic, SNV only	5	8	1	0.470256662174423	1.82923277822981
ENSG00000068878	PSME4	allelic, SNV only	22	27	5	0.143303670945242	1.90660284881253
ENSG00000170634	ACYP2	allelic, SNV only	16	17	10	0.0908434799697319	0.497668486784489
ENSG00000177994	C2ORF73	allelic, SNV only	2	2	1	0.498901050306946	0.479606109602559
ENSG00000115306	SPTBN1	allelic, SNV only	30	41	11	0.301889349112649	1.40206291882898
ENSG00000214595	EML6	allelic, SNV only	38	42	13	0.857231193248271	1.05792160730371
ENSG00000115310	RTN4	allelic, SNV only	4	7	1	0.386514209251257	2.06352004056288
ENSG00000162994	CLHC1	allelic, SNV only	21	24	7	0.906324647544741	1.05079195468597
ENSG00000143947	RPS27A	allelic, SNV only	7	8	2	0.704097553518793	1.30730094361153
ENSG00000085760	MTIF2	allelic, SNV only	18	23	9	0.716428800253412	0.865525124115465
ENSG00000115355	CCDC88A	allelic, SNV only	16	18	5	0.895266410541298	1.05779321613299
ENSG00000163001	CCDC104	allelic, SNV only	6	6	2	0.87229013127876	0.885213249138266
ENSG00000138035	PNPT1	allelic, SNV only	16	15	4	0.609650196421628	1.30994514747169
ENSG00000115380	EFEMP1	allelic, SNV only	3	2	1	0.57068402848757	0.542652843639804
ENSG00000055813	CCDC85A	allelic, SNV only	12	12	5	0.570287764018863	0.739370910991323
ENSG00000028116	VRK2	allelic, SNV only	24	28	9	0.768585313032449	1.11670684130948
ENSG00000115392	FANCL	allelic, SNV only	16	10	6	0.309958102647473	0.588696877742601
ENSG00000119866	BCL11A	allelic, SNV only	7	6	3	0.419020790321399	0.571924125124166
ENSG00000115421	PAPOLG	allelic, SNV only	6	7	4	0.501440968235892	0.661351517458121
ENSG00000162924	REL	allelic, SNV only	5	7	3	0.718046565638652	0.786096343466308
ENSG00000162927	PUS10	allelic, SNV only	18	18	7	0.57466263002637	0.778653952606746
ENSG00000162928	PEX13	allelic, SNV only	6	4	4	0.0791546532393016	0.29575052652266
ENSG00000162929	KIAA1841	allelic, SNV only	22	28	11	0.618087545165496	0.836786693201441
ENSG00000237651	C2ORF74	allelic, SNV only	2	6	3	0.585234362580164	0.689994560384759
ENSG00000115464	USP34	allelic, SNV only	36	47	18	0.701532430476617	0.900406891296723
ENSG00000082898	XPO1	allelic, SNV only	7	5	2	0.693972011392966	0.733114703525406
ENSG00000170264	FAM161A	allelic, SNV only	8	8	8	0.0245813777752203	0.32083709925595
ENSG00000115484	CCT4	allelic, SNV only	5	4	1	0.967458068539213	1.04056474717797
ENSG00000173163	COMMD1	allelic, SNV only	17	22	11	0.173008288905524	0.59585874258666
ENSG00000170340	B3GNT2	allelic, SNV only	2	0	3	0.00396384462555488	0.0336625589619746
ENSG00000115504	EHBP1	allelic, SNV only	17	22	9	0.884558602194079	0.944509524987002
ENSG00000143951	WDPCP	allelic, SNV only	23	28	11	0.501969903603648	0.784610030070005
ENSG00000169764	UGP2	allelic, SNV only	10	13	6	0.474470977674465	0.70244507305194
ENSG00000143952	VPS54	allelic, SNV only	12	9	4	0.47163523573242	0.651845092227201
ENSG00000197329	PELI1	allelic, SNV only	9	14	8	0.331158302515001	0.64890706585929
ENSG00000119862	LGALSL	allelic, SNV only	3	2	1	0.700370288297018	0.665305138126853
ENSG00000119844	AFTPH	allelic, SNV only	4	4	2	0.437988895500927	0.525982862936135
ENSG00000179833	SERTAD2	allelic, SNV only	2	4	1	0.939096103092947	1.07521014184875
ENSG00000011523	CEP68	allelic, SNV only	7	15	3	0.636555046516578	1.32050083690694
ENSG00000138069	RAB1A	allelic, SNV only	5	14	2	0.420729587095281	1.70136870680998
ENSG00000138071	ACTR2	allelic, SNV only	3	3	2	0.444735318581143	0.513659783067091
ENSG00000198369	SPRED2	allelic, SNV only	2	4	1	0.587830839935969	1.63881096561958
ENSG00000143995	MEIS1	allelic, SNV only	3	3	0	0.500492482155447	2.51744953225588
ENSG00000143971	ETAA1	allelic, SNV only	8	9	2	0.72327638077745	1.28289923937283
ENSG00000197223	C1D	allelic, SNV only	3	3	0	0.5765627964151	2.17567178129535
ENSG00000243667	WDR92	allelic, SNV only	4	3	2	0.426267669971351	0.506961521166259
ENSG00000273398	RP11-474G23.1	allelic, SNV only	17	17	9	0.301785796255524	0.649572234691784
ENSG00000115946	PNO1	allelic, SNV only	5	7	3	0.633045075872835	0.727020720996697
ENSG00000221823	PPP3R1	allelic, SNV only	7	6	3	0.473933641704796	0.610019947960053
ENSG00000115956	PLEK	allelic, SNV only	6	3	3	0.170272876415429	0.326485533522825
ENSG00000204923	FBXO48	allelic, SNV only	3	7	1	0.582518091774433	1.59877258512636
ENSG00000169621	APLF	allelic, SNV only	15	21	4	0.315520205247896	1.64941551762306
ENSG00000169618	PROKR1	allelic, SNV only	4	3	2	0.340916749146774	0.434612847057722
ENSG00000163219	ARHGAP25	allelic, SNV only	8	10	3	0.894747173678178	0.919955321898357
ENSG00000183607	GKN2	allelic, SNV only	7	5	4	0.152418237337796	0.385780952967001
ENSG00000169605	GKN1	allelic, SNV only	3	2	1	0.615375546691655	0.584091471247734
ENSG00000169604	ANTXR1	allelic, SNV only	10	16	4	0.811168030657781	1.1364511864736
ENSG00000198380	GFPT1	allelic, SNV only	8	18	3	0.457461191760242	1.52085889216022
ENSG00000169599	NFU1	allelic, SNV only	4	4	4	0.165122250505654	0.381850184086078
ENSG00000115977	AAK1	allelic, SNV only	16	16	2	0.164793975668929	2.37955029283262
ENSG00000196975	ANXA4	allelic, SNV only	13	8	7	0.0773801011793535	0.401105765862094
ENSG00000087338	GMCL1	allelic, SNV only	7	3	4	0.146721435651342	0.351364400659134
ENSG00000059728	MXD1	allelic, SNV only	4	3	2	0.37305843442844	0.461740481960307
ENSG00000244617	ASPRV1	allelic, SNV only	2	3	1	0.747573306947293	0.723866483595383
ENSG00000115998	C2ORF42	allelic, SNV only	16	16	5	0.980310527123876	0.988021125808176
ENSG00000116001	TIA1	allelic, SNV only	5	7	2	0.964606746593554	1.03311443489073
ENSG00000116005	PCYOX1	allelic, SNV only	2	3	0	0.405309142629065	3.01640499835262
ENSG00000035141	FAM136A	allelic, SNV only	2	3	1	0.798858590031952	0.77570285160101
ENSG00000163235	TGFA	allelic, SNV only	6	11	1	0.338404426149963	2.14586678466656
ENSG00000075340	ADD2	allelic, SNV only	18	25	7	0.866526558176115	1.07066553267199
ENSG00000152672	CLEC4F	allelic, SNV only	9	9	3	0.78584099184523	0.83923492609199
ENSG00000116031	CD207	allelic, SNV only	6	10	6	0.348253823541145	0.613007049595824
ENSG00000116035	VAX2	allelic, SNV only	5	11	3	0.800962597212313	0.852948736787715
ENSG00000116039	ATP6V1B1	allelic, SNV only	14	16	6	0.757933928668217	0.863256551764096
ENSG00000258881	AC007040.11	allelic, SNV only	29	31	15	0.223520474626245	0.674533725769554
ENSG00000144031	ANKRD53	allelic, SNV only	8	6	5	0.108928641860421	0.378897156306692
ENSG00000144043	TEX261	allelic, SNV only	7	9	4	0.554174425729713	0.704313116279027
ENSG00000124357	NAGK	allelic, SNV only	7	10	2	0.606257875721786	1.42797181887848
ENSG00000124370	MCEE	allelic, SNV only	4	3	2	0.432692282910791	0.511421456125155
ENSG00000124383	MPHOSPH10	allelic, SNV only	4	3	1	0.807382855148408	0.778925875906015
ENSG00000075292	ZNF638	allelic, SNV only	16	16	4	0.79420772520039	1.14866072481124
ENSG00000135636	DYSF	allelic, SNV only	42	50	22	0.302529087438552	0.763131609746328
ENSG00000003137	CYP26B1	allelic, SNV only	7	13	3	0.701127425388451	1.25550356388119
ENSG00000144036	EXOC6B	allelic, SNV only	11	23	5	0.461616914089162	1.39077968903897
ENSG00000116096	SPR	allelic, SNV only	1	3	2	0.199966153823086	0.318073060014369
ENSG00000144040	SFXN5	allelic, SNV only	13	13	9	0.199804481096337	0.570744595449983
ENSG00000135631	RAB11FIP5	allelic, SNV only	5	9	0	0.0640493755196916	7.31497835401924
ENSG00000135632	SMYD5	allelic, SNV only	7	6	1	0.991783568600311	1.00941739347012
ENSG00000135617	PRADC1	allelic, SNV only	7	7	0	0.103165449316748	6.24252202873375
ENSG00000135624	CCT7	allelic, SNV only	5	11	4	0.98282407266415	1.01105083825811
ENSG00000163013	FBXO41	allelic, SNV only	7	7	2	0.935720727973304	0.941416446077383
ENSG00000116127	ALMS1	allelic, SNV only	22	36	9	0.294532480720077	1.41468844124973
ENSG00000144048	DUSP11	allelic, SNV only	5	6	2	0.939211421239757	1.05863637130204
ENSG00000124356	STAMBP	allelic, SNV only	7	8	0	0.12875022156602	5.53679714114222
ENSG00000163017	ACTG2	allelic, SNV only	4	3	1	0.895652266049665	0.878296946404655
ENSG00000114956	DGUOK	allelic, SNV only	8	11	6	0.388132432022201	0.642962691231235
ENSG00000187605	TET3	allelic, SNV only	3	6	1	0.942793653253314	0.93603578446887
ENSG00000163170	BOLA3	allelic, SNV only	3	4	1	0.863795243420103	1.17578935722524
ENSG00000114978	MOB1A	allelic, SNV only	4	8	0	0.129314741010056	4.34109272615095
ENSG00000065911	MTHFD2	allelic, SNV only	11	10	1	0.377382295031971	2.04471383617329
ENSG00000264324	RP11-287D1.3	allelic, SNV only	31	49	13	0.387765122269705	1.29430399421962
ENSG00000188687	SLC4A5	allelic, SNV only	23	41	12	0.604107136484371	1.17752266224558
ENSG00000204843	DCTN1	allelic, SNV only	17	22	6	0.602913777154336	1.25827796324616
ENSG00000159239	C2ORF81	allelic, SNV only	3	3	1	0.760704926587072	1.34368978146029
ENSG00000005448	WDR54	allelic, SNV only	10	6	4	0.137533493570473	0.373836758072561
ENSG00000114993	RTKN	allelic, SNV only	6	9	5	0.440936148228518	0.65085092115798
ENSG00000115274	INO80B	allelic, SNV only	4	4	1	0.947012750054462	1.06456504030845
ENSG00000239779	WBP1	allelic, SNV only	3	3	1	0.894740575532538	0.877575558117352
ENSG00000115275	MOGS	allelic, SNV only	2	2	1	0.826973521758539	0.795005114740949
ENSG00000135637	CCDC142	allelic, SNV only	7	4	3	0.139138679813715	0.314975340573052
ENSG00000115282	TTC31	allelic, SNV only	4	3	1	0.804854849727702	0.776338442558128
ENSG00000115289	PCGF1	allelic, SNV only	5	3	2	0.55462331294047	0.604349584793719
ENSG00000144045	DQX1	allelic, SNV only	8	9	0	0.111643378102986	5.83161640076213
ENSG00000115307	AUP1	allelic, SNV only	6	6	1	0.620651000978907	1.54469396767016
ENSG00000115318	LOXL3	allelic, SNV only	16	19	3	0.230473458463487	1.92535625919504
ENSG00000115325	DOK1	allelic, SNV only	3	3	0	0.58898412911651	2.15201928222419
ENSG00000159374	M1AP	allelic, SNV only	12	13	4	0.780166751277557	1.15160832903859
ENSG00000135622	SEMA4F	allelic, SNV only	11	10	3	0.758187668886407	1.20762932638139
ENSG00000159399	HK2	allelic, SNV only	13	21	6	0.675826689873891	1.20476905009094
ENSG00000115363	EVA1A	allelic, SNV only	4	7	2	0.753828139216981	1.25380702364476
ENSG00000115364	MRPL19	allelic, SNV only	16	19	10	0.42189685767369	0.725305656340012
ENSG00000005436	GCFC2	allelic, SNV only	18	20	11	0.325471003426231	0.684485488778186
ENSG00000176204	LRRTM4	allelic, SNV only	20	22	5	0.584035993871468	1.29269629864551
ENSG00000143954	REG3G	allelic, SNV only	4	4	2	0.449577428128215	0.534272851820225
ENSG00000172023	REG1B	allelic, SNV only	7	8	1	0.482264607694149	1.82383118439717
ENSG00000172016	REG3A	allelic, SNV only	3	2	2	0.289755569748447	0.379334136621807
ENSG00000066032	CTNNA2	allelic, SNV only	49	87	20	0.0865720302627605	1.4431580472968
ENSG00000163541	SUCLG1	allelic, SNV only	6	4	2	0.478631738737349	0.559030009873519
ENSG00000115423	DNAH6	allelic, SNV only	33	42	16	0.941771504805192	0.979176375890772
ENSG00000186854	TRABD2A	allelic, SNV only	12	9	8	0.0596400235948078	0.398721358107776
ENSG00000176407	KCMF1	allelic, SNV only	5	6	4	0.367260465283908	0.563625558804792
ENSG00000152284	TCF7L1	allelic, SNV only	6	15	1	0.131061903311629	3.07939671360695
ENSG00000042445	RETSAT	allelic, SNV only	13	34	5	0.0493877761670767	2.2905400175379
ENSG00000115459	ELMOD3	allelic, SNV only	14	24	7	0.632085683296482	1.22033096393983
ENSG00000042493	CAPG	allelic, SNV only	8	11	8	0.233640879237117	0.573956280998365
ENSG00000168906	MAT2A	allelic, SNV only	5	5	0	0.348605683606308	3.27635090805439
ENSG00000115486	GGCX	allelic, SNV only	6	3	5	0.031761917229475	0.231433335134661
ENSG00000118640	VAMP8	allelic, SNV only	3	6	4	0.185523930638957	0.421093242334561
ENSG00000168899	VAMP5	allelic, SNV only	3	3	2	0.624166007491923	0.65875112187731
ENSG00000168890	TMEM150A	allelic, SNV only	4	5	1	0.933319104367531	1.08041541036586
ENSG00000168883	USP39	allelic, SNV only	13	14	7	0.710573400992412	0.843770289176398
ENSG00000168887	C2ORF68	allelic, SNV only	2	4	2	0.739577943526013	0.765017192538868
ENSG00000168878	SFTPB	allelic, SNV only	7	6	3	0.73691980677486	0.795355069460951
ENSG00000115523	GNLY	allelic, SNV only	4	8	1	0.30052182234721	2.31387318226696
ENSG00000168874	ATOH8	allelic, SNV only	9	8	3	0.70336166726851	0.777178766764929
ENSG00000115525	ST3GAL5	allelic, SNV only	5	8	2	0.803063429377549	1.197530678721
ENSG00000068654	POLR1A	allelic, SNV only	16	18	9	0.498089937008829	0.757435452988692
ENSG00000132300	PTCD3	allelic, SNV only	9	9	3	0.95327055350723	0.963599190894429
ENSG00000132305	IMMT	allelic, SNV only	4	4	1	0.780391836881376	0.76300692867352
ENSG00000132313	MRPL35	allelic, SNV only	2	3	0	0.476358517162382	2.62991936747107
ENSG00000068615	REEP1	allelic, SNV only	11	19	1	0.0874586086506164	3.4118197744988
ENSG00000115548	KDM3A	allelic, SNV only	16	19	5	0.594271329526558	1.29257362993966
ENSG00000115561	CHMP3	allelic, SNV only	18	30	11	0.72075426100525	0.880580180750109
ENSG00000249884	RNF103-CHMP3	allelic, SNV only	18	30	11	0.72075426100525	0.880580180750109
ENSG00000153561	RMND5A	allelic, SNV only	6	9	0	0.0790965855366978	6.81632981777607
ENSG00000153563	CD8A	allelic, SNV only	9	7	4	0.396575717520035	0.587347925969286
ENSG00000172116	CD8B	allelic, SNV only	4	4	4	0.196545408638004	0.414140344925451
ENSG00000187627	RGPD1	allelic, SNV only	4	5	0	0.211616058291333	4.57864435100478
ENSG00000125551	PLGLB2	allelic, SNV only	2	2	1	0.442628608777494	0.433110068759774
ENSG00000185304	RGPD2	allelic, SNV only	4	3	2	0.242780247836978	0.360970507678223
ENSG00000172086	KRCC1	allelic, SNV only	4	4	0	0.298598705692857	3.72238228814929
ENSG00000115593	SMYD1	allelic, SNV only	6	7	0	0.172623298270067	4.88043805587724
ENSG00000163586	FABP1	allelic, SNV only	2	2	1	0.477705695220186	0.464637014233098
ENSG00000144115	THNSL2	allelic, SNV only	8	9	4	0.388075749916919	0.594480948361152
ENSG00000172073	TEX37	allelic, SNV only	6	5	1	0.709175577933512	1.40706699350734
ENSG00000172071	EIF2AK3	allelic, SNV only	4	5	1	0.476973575380009	1.86795392921007
ENSG00000163060	TEKT4	allelic, SNV only	11	19	5	0.443112243274607	1.43852823876458
ENSG00000172005	MAL	allelic, SNV only	3	3	1	0.892116260736658	0.87274011888284
ENSG00000144029	MRPS5	allelic, SNV only	13	24	9	0.675527167890362	0.847916568816502
ENSG00000144026	ZNF514	allelic, SNV only	8	13	2	0.319206997806595	1.90642982007429
ENSG00000233757	AC092835.2	allelic, SNV only	3	2	1	0.613529135434322	0.583605688193269
ENSG00000155066	PROM2	allelic, SNV only	32	53	11	0.11691604126954	1.63069603022635
ENSG00000115041	KCNIP3	allelic, SNV only	5	7	1	0.508398176327763	1.74912810861677
ENSG00000115042	FAHD2A	allelic, SNV only	2	2	1	0.869210582491693	0.841852641327251
ENSG00000144015	TRIM43	allelic, SNV only	2	5	3	0.441540837320223	0.580599523761249
ENSG00000174501	ANKRD36C	allelic, SNV only	35	48	13	0.693910675908463	1.1233861179662
ENSG00000186281	GPAT2	allelic, SNV only	10	9	2	0.788825164095746	1.20673323446261
ENSG00000084090	STARD7	allelic, SNV only	5	8	4	0.681433509138708	0.783143989785485
ENSG00000135956	TMEM127	allelic, SNV only	4	3	1	0.621372425159338	0.600923074442233
ENSG00000144021	CIAO1	allelic, SNV only	3	3	0	0.473846267617691	2.63468102644994
ENSG00000144028	SNRNP200	allelic, SNV only	8	21	6	0.794237629680077	0.887527551373878
ENSG00000121152	NCAPH	allelic, SNV only	11	9	4	0.450914676907269	0.633934220192701
ENSG00000163121	NEURL3	allelic, SNV only	3	5	2	0.606446241593182	0.66510855842923
ENSG00000196843	ARID5A	allelic, SNV only	4	3	1	0.691729051524883	0.667013305123926
ENSG00000114982	KANSL3	allelic, SNV only	6	5	1	0.911139617027965	1.1081442360468
ENSG00000249715	FER1L5	allelic, SNV only	30	28	13	0.383289831363026	0.742656354903456
ENSG00000114988	LMAN2L	allelic, SNV only	6	9	3	0.935477610431933	1.05260729750823
ENSG00000158158	CNNM4	allelic, SNV only	4	4	3	0.197575952446045	0.382645157816013
ENSG00000168763	CNNM3	allelic, SNV only	8	9	3	0.823300279924801	1.14956531162986
ENSG00000163126	ANKRD23	allelic, SNV only	15	18	6	0.901263797426057	1.05878335755868
ENSG00000213337	ANKRD39	allelic, SNV only	10	12	4	0.969104173949765	0.978515829282626
ENSG00000168758	SEMA4C	allelic, SNV only	10	14	4	0.751114799670223	1.18560729911615
ENSG00000144199	FAHD2B	allelic, SNV only	6	7	2	0.994332739220608	1.00527708087784
ENSG00000135976	ANKRD36	allelic, SNV only	63	91	26	0.35188828959911	1.22783449093122
ENSG00000196912	ANKRD36B	allelic, SNV only	8	12	8	0.137708325720468	0.501387572303911
ENSG00000115073	ACTR1B	allelic, SNV only	5	5	2	0.463692000448258	0.555825373191634
ENSG00000115085	ZAP70	allelic, SNV only	10	8	4	0.399470018941535	0.598296221459608
ENSG00000075568	TMEM131	allelic, SNV only	24	27	11	0.363318362655678	0.731344762946697
ENSG00000168658	VWA3B	allelic, SNV only	24	30	8	0.923204110858509	1.03871072772463
ENSG00000144191	CNGA3	allelic, SNV only	15	24	8	0.897130447369385	0.948478352111148
ENSG00000040933	INPP4A	allelic, SNV only	14	12	5	0.642142583540802	0.783160053340099
ENSG00000071073	MGAT4A	allelic, SNV only	8	14	3	0.822571585779722	1.14341976883392
ENSG00000196872	KIAA1211L	allelic, SNV only	6	5	5	0.076887039451161	0.331697112667106
ENSG00000135951	TSGA10	allelic, SNV only	16	22	11	0.208516124548598	0.616500365841034
ENSG00000241962	C2ORF15	allelic, SNV only	25	32	12	0.747047641824694	0.896056902564179
ENSG00000273045	C2ORF15	allelic, SNV only	3	3	1	0.862863711379052	0.839140145782617
ENSG00000144182	LIPT1	allelic, SNV only	3	9	3	0.592421118049878	0.70560236220881
ENSG00000273155	MRPL30	allelic, SNV only	5	11	3	0.918938200149569	0.938628617854596
ENSG00000144214	LYG1	allelic, SNV only	4	6	0	0.192312989871004	4.70040087816457
ENSG00000115514	TXNDC9	allelic, SNV only	7	4	3	0.171638515881678	0.35542404084046
ENSG00000158417	EIF5B	allelic, SNV only	13	14	4	0.830937616827413	1.12234665255662
ENSG00000135945	REV1	allelic, SNV only	12	17	4	0.540986617581366	1.37307897582136
ENSG00000144218	AFF3	allelic, SNV only	33	34	17	0.147103842462305	0.642362986606612
ENSG00000170500	LONRF2	allelic, SNV only	6	8	0	0.102509333012953	6.21201877188556
ENSG00000115526	CHST10	allelic, SNV only	5	3	3	0.231015555186526	0.473347793841711
ENSG00000204640	NMS	allelic, SNV only	12	11	7	0.102718914992117	0.442574566102495
ENSG00000115539	PDCL3	allelic, SNV only	5	3	2	0.53870938640859	0.591114174057399
ENSG00000170485	NPAS2	allelic, SNV only	13	15	6	0.671531813374063	0.816341755569819
ENSG00000071082	RPL31	allelic, SNV only	8	12	4	0.91190182987988	0.940277121268104
ENSG00000204634	TBC1D8	allelic, SNV only	24	40	8	0.203301439518134	1.5884919636957
ENSG00000163162	RNF149	allelic, SNV only	5	2	3	0.148479065785462	0.294633876523567
ENSG00000175874	CREG2	allelic, SNV only	8	8	2	0.773115782198518	1.22803144346904
ENSG00000196460	RFX8	allelic, SNV only	15	17	9	0.295933420435735	0.644960980784498
ENSG00000071054	MAP4K4	allelic, SNV only	12	15	6	0.857001433068127	0.917651714348677
ENSG00000115590	IL1R2	allelic, SNV only	3	3	3	0.206668679197735	0.372482736588143
ENSG00000115594	IL1R1	allelic, SNV only	10	9	10	0.00893017098021887	0.296142614053604
ENSG00000115598	IL1RL2	allelic, SNV only	9	10	3	0.674423707413141	1.29184123387523
ENSG00000115602	IL1RL1	allelic, SNV only	10	9	4	0.596250025022993	0.730927847569268
ENSG00000115604	IL18R1	allelic, SNV only	19	23	11	0.415853860735556	0.73935638804394
ENSG00000115607	IL18RAP	allelic, SNV only	7	6	1	0.545546155943288	1.69585745791656
ENSG00000180251	SLC9A4	allelic, SNV only	17	19	4	0.250028681181375	1.78050856900567
ENSG00000115616	SLC9A2	allelic, SNV only	10	22	7	0.818031675219226	1.10244105355932
ENSG00000170417	TMEM182	allelic, SNV only	5	5	2	0.865886678600098	0.87759369497161
ENSG00000135972	MRPS9	allelic, SNV only	14	26	2	0.0152395726075729	3.84618470779795
ENSG00000135966	TGFBRAP1	allelic, SNV only	6	9	2	0.566158258056536	1.43507837178802
ENSG00000135974	C2ORF49	allelic, SNV only	6	8	0	0.129892504817286	5.4877700251256
ENSG00000115641	FHL2	allelic, SNV only	7	4	3	0.240554544598364	0.419545418310651
ENSG00000071051	NCK2	allelic, SNV only	8	6	3	0.584643039541794	0.686772147058457
ENSG00000119147	C2ORF40	allelic, SNV only	6	4	2	0.689685115632512	0.717019737987837
ENSG00000115652	UXS1	allelic, SNV only	14	16	2	0.208223104293399	2.18955294752637
ENSG00000153165	RGPD3	allelic, SNV only	8	11	2	0.64850800817785	1.36440353988445
ENSG00000144057	ST6GAL2	allelic, SNV only	3	2	1	0.294647999913203	0.308732981583192
ENSG00000196862	RGPD4	allelic, SNV only	10	13	3	0.629941315762143	1.33134490420053
ENSG00000115665	SLC5A7	allelic, SNV only	5	6	1	0.524358100965951	1.76790483831426
ENSG00000196228	SULT1C3	allelic, SNV only	3	6	0	0.162316920251357	5.12453104471233
ENSG00000198203	SULT1C2	allelic, SNV only	5	4	2	0.440363836405272	0.525769901548873
ENSG00000198075	SULT1C4	allelic, SNV only	6	7	0	0.279075505258499	3.72306292138498
ENSG00000135968	GCC2	allelic, SNV only	13	15	6	0.825462659461502	0.899481232663396
ENSG00000169756	LIMS1	allelic, SNV only	13	14	3	0.590922097034092	1.36704834642131
ENSG00000153201	RANBP2	allelic, SNV only	14	14	5	0.848261430454783	0.907110240563489
ENSG00000163006	CCDC138	allelic, SNV only	16	20	4	0.251505345912639	1.77488895065257
ENSG00000135960	EDAR	allelic, SNV only	5	4	4	0.115911890961823	0.340679832592463
ENSG00000172985	SH3RF3	allelic, SNV only	19	23	8	0.909170547298275	1.04729733389298
ENSG00000186522	SEPT10	allelic, SNV only	7	7	2	0.910446153343749	1.08641513577433
ENSG00000144061	NPHP1	allelic, SNV only	15	14	3	0.739862315589414	1.19973119670815
ENSG00000175701	LINC00116	allelic, SNV only	5	13	3	0.551397353115826	1.41556538918906
ENSG00000257207	LIMS3	allelic, SNV only	2	3	2	0.397102272407579	0.481799514085005
ENSG00000169679	BUB1	allelic, SNV only	11	16	2	0.333988288104875	1.85531513064787
ENSG00000153093	ACOXL	allelic, SNV only	25	25	8	0.888389178977427	0.944600593756514
ENSG00000153094	BCL2L11	allelic, SNV only	6	5	2	0.773688091822589	0.799017674215159
ENSG00000153107	ANAPC1	allelic, SNV only	23	26	4	0.167451146242142	1.93462650284645
ENSG00000153208	MERTK	allelic, SNV only	12	12	4	0.740175076249037	0.827473386459734
ENSG00000153214	TMEM87B	allelic, SNV only	18	17	5	0.788589982315996	1.14015733969693
ENSG00000144152	FBLN7	allelic, SNV only	6	7	3	0.85444699376611	0.886026538818743
ENSG00000144161	ZC3H8	allelic, SNV only	6	6	1	0.629947871389904	1.52262585286335
ENSG00000188177	ZC3H6	allelic, SNV only	10	14	6	0.785783339995008	0.885174656865373
ENSG00000169629	RGPD8	allelic, SNV only	5	5	2	0.949811327582668	1.0491570923499
ENSG00000114999	TTL	allelic, SNV only	3	5	0	0.175863441090769	5.08536006956716
ENSG00000125630	POLR1B	allelic, SNV only	9	4	6	0.0748688446352153	0.334387034454728
ENSG00000125611	CHCHD5	allelic, SNV only	2	6	4	0.103907318837928	0.345895006747042
ENSG00000144136	SLC20A1	allelic, SNV only	7	7	3	0.646666630074116	0.736398971647569
[truncated: 12,693 more rows]
