# Supplementary material for: SpliPath enhances disease gene discovery in case-control analyses of rare splice-altering genetic variants
Source: Cell Rep Methods. 2025 Sep 17;5(10):101176. doi: 10.1016/j.crmeth.2025.101176 (PMC12570325; doi:10.1016/j.crmeth.2025.101176)
Supplement: Table S5. KIF5A exon 27-skipping crsQTLs identified by SpliPath and splice-altering variants predicted by SpliceAI precomputed scores in Project MinE WGS and WXS cohort, related to Figure 3B and Table 1 — ST5A: Each row is a crsQTL variant mapped to KIF5A exon 27 skipping, including SNVs and indel. DNA_variant_GRCh38: Genomic location and allele information of the variant in GRCh38, formatted as “chromosome:position:reference allele:alternative allele”. MinE_DNA_variant_GRCh37: Genomic location and allele information of the variant in the Project MinE WGS dataset, aligned to GRCh37. Case_carriers / Ctrl_carriers: number of carriers in case or control group. spliceaiXX: SpliceAI predictions scores for the variant (DS: delta score, DP: delta position, DG: donor gain, DL: donor loss, AG: acceptor gain, AL: acceptor loss). ST5B: Each row is a variant of SpliceAI precomputed scores ≥0.2. Column definitions are identical to those in ST6A. [file mmc6.xlsx]

## Sheet: ST5A
DNA_variant_GRCh38	Mine_DNA_variant_GRCh37	Cohort	Case_carrier	Ctrl_carrier	spliceaiDS_AG	spliceaiDS_AL	spliceaiDS_DG	spliceaiDS_DL	spliceaiDP_AG	spliceaiDP_AL	spliceaiDP_DG	spliceaiDP_DL
chr12:57582544:A:C	chr12:57976327:A:C	Project MinE WGS	1	0	0.01	0.64	0	0.58	-38	58	58	85
chr12:57582544:A:G	chr12:57976327:A:G	Project MinE WGS	1	0	0.03	0.53	0	0.61	-38	58	58	85
chr12:57582588:G:T	chr12:57976371:G:T	Project MinE WGS	1	0	0	0.22	0	0.21	274	14	14	41
chr12:57582591:G:T	chr12:57976374:G:T	Project MinE WGS	2	0	0	0.22	0	0.16	264	11	11	38
chr12:57582602:GAAA:G	chr12:57976385:GAAA:G	Project MinE WGS	0	1	0.03	0.25	0	0.22	175	0	-1	27
chr12:57582614:A:G	chr12:57976397:A:G	Project MinE WGS	1	0	0.02	0.01	0.78	0.36	163	241	-1	15
chr12:57582632:A:G	chr12:57976415:A:G	Project MinE WGS	2	0	0	0.39	0	0.61	386	-30	229	-3
chr12:57582588:G:T		Project MinE WXS	2	0	0	0.22	0	0.2	274	14	14	41
chr12:57582591:G:T		Project MinE WXS	1	0	0	0.22	0	0.16	264	11	11	38
chr12:57582596:C:T		Project MinE WXS	1	0	0	0.25	0	0.18	137	6	6	33
chr12:57582601:G:A		Project MinE WXS	1	0	0.97	0.95	0.01	0	2	1	28	-189
chr12:57582614:A:G		Project MinE WXS	1	0	0.02	0.01	0.78	0.36	163	241	-1	15
chr12:57582629:G:A		Project MinE WXS	0	1	0	0.27	0.01	0.76	233	-27	232	0
chr12:57582630:G:A		Project MinE WXS	1	0	0.04	0.56	0.01	0.83	225	-28	231	-1
chr12:57582631:T:A		Project MinE WXS	1	0	0	0.44	0.01	0.83	387	-29	230	-2
chr12:57582632:A:G		Project MinE WXS	2	1	0	0.39	0	0.61	386	-30	229	-3

## Sheet: ST5B
DNA_variant_GRCh38	Mine_DNA_variant_GRCh37	Cohort	Case_carrier	Ctrl_carrier	spliceaiDS_AG	spliceaiDS_AL	spliceaiDS_DG	spliceaiDS_DL	spliceaiDP_AG	spliceaiDP_AL	spliceaiDP_DG	spliceaiDP_DL
chr12:57559060:A:G	chr12:57952843:A:G	Project MinE WGS	1	0	1e-04	0	0.2682	0	-5	28	-5	19
chr12:57563698:G:A	chr12:57957481:G:A	Project MinE WGS	1	0	1e-04	0	0.3291	0.0204	1	-34	1	-5
chr12:57566555:C:T	chr12:57960338:C:T	Project MinE WGS	1	0	3e-04	0	0.5374	0	-25	2	-2	12
chr12:57570178:C:T	chr12:57963961:C:T	Project MinE WGS	1	1	0	0	0.7824	0	-2	20	-2	32
chr12:57575625:A:G	chr12:57969408:A:G	Project MinE WGS	0	1	0.853	0.0041	0	0	1	15	1	30
chr12:57576939:C:T	chr12:57970722:C:T	Project MinE WGS	2	2	1e-04	0	0.5191	0	-2	25	-2	25
chr12:57580391:G:A	chr12:57974174:G:A	Project MinE WGS	1	1	0.5327	0	0.0319	0	2	35	25	-37
chr12:57582588:G:T	chr12:57976371:G:T	Project MinE WGS	1	0	0	0.217	0	0	3	14	14	41
chr12:57582591:G:T	chr12:57976374:G:T	Project MinE WGS	2	0	0	0.2231	0	0	-40	11	11	38
chr12:57582614:A:G	chr12:57976397:A:G	Project MinE WGS	1	0	0	0	0.6145	0	-12	16	-1	15
chr12:57582632:A:G	chr12:57976415:A:G	Project MinE WGS	2	0	0	0	6e-04	0.6001	31	-30	31	-3
chr12:57563698:G:A		Project MinE WXS	1	3	1e-04	0	0.3291	0.0204	1	-34	1	-5
chr12:57564459:G:T		Project MinE WXS	0	1	0.0312	0.9958	1e-04	0	22	1	-43	49
chr12:57567491:C:G		Project MinE WXS	0	1	0.5352	0.3014	1e-04	0	-33	3	-33	18
chr12:57567609:G:T		Project MinE WXS	0	2	0	0	0.9673	0.0042	-2	-38	-2	9
chr12:57569687:A:G		Project MinE WXS	0	5	0	0	0.4714	0.0682	-15	-49	11	-4
chr12:57569693:G:C		Project MinE WXS	1	0	0	0	0.4195	8e-04	5	0	5	-10
chr12:57569966:C:G		Project MinE WXS	0	1	0.4663	0.0011	0	0	1	21	1	28
chr12:57570178:C:T		Project MinE WXS	2	2	0	0	0.7824	0	-2	20	-2	32
chr12:57572736:G:A		Project MinE WXS	0	1	1e-04	0	0.5869	0.0106	-3	-40	-3	-10
chr12:57575625:A:G		Project MinE WXS	0	1	0.853	0.0041	0	0	1	15	1	30
chr12:57576335:G:T		Project MinE WXS	0	2	0.0041	0	0.2617	0.001	-48	-15	-2	43
chr12:57576413:G:A		Project MinE WXS	1	3	0	0	0.2085	0	1	43	1	-29
chr12:57577770:A:G		Project MinE WXS	0	1	1e-04	0	0.3078	0.0121	0	-44	0	3
chr12:57577779:T:C		Project MinE WXS	0	1	0	0	0.0054	0.3045	-6	-41	1	-6
chr12:57581169:A:G		Project MinE WXS	1	0	0	0	0.9803	0.1284	-1	-33	-1	3
chr12:57582588:G:T		Project MinE WXS	2	0	0	0.217	0	0	3	14	14	41
chr12:57582591:G:T		Project MinE WXS	1	0	0	0.2231	0	0	-40	11	11	38
chr12:57582596:C:T		Project MinE WXS	1	0	0	0.2511	0	0	-34	6	6	33
chr12:57582601:G:A		Project MinE WXS	1	0	0.898	0.844	0.0473	2e-04	2	1	28	1
chr12:57582614:A:G		Project MinE WXS	1	0	0	0	0.6145	0	-12	16	-1	15
chr12:57582629:G:A		Project MinE WXS	0	1	0	0	0.0012	0.6636	34	-27	34	0
chr12:57582630:G:A		Project MinE WXS	1	0	0	0	0.0021	0.6923	33	-28	33	-1
chr12:57582631:T:A		Project MinE WXS	1	0	0	0	0.0056	0.6923	32	-29	32	-2
chr12:57582632:A:G		Project MinE WXS	2	1	0	0	6e-04	0.6001	31	-30	31	-3
chr12:57583100:G:C		Project MinE WXS	0	1	0.0296	0.7038	0.0036	1e-04	4	1	-18	1
chr12:57583101:G:C		Project MinE WXS	0	3	0.4416	0.2741	0	0	3	0	-19	0
