# Supplementary material for: SpliPath enhances disease gene discovery in case-control analyses of rare splice-altering genetic variants
Source: Cell Rep Methods. 2025 Sep 17;5(10):101176. doi: 10.1016/j.crmeth.2025.101176 (PMC12570325; doi:10.1016/j.crmeth.2025.101176)
Supplement: Table S6. crsQTLs identified for TDP-43-associated CEs occurring in ALS cell models, related to Figure 5 — ST6A: The crsQTL variants were identified in NYGC WGS dataset and Project MinE WGS dataset. Each row represents a variant mapped to an CE-relevant splicing junction. Coordinates_of_unannotated_junc: Genomic coordinates of the CE-relevant splice junctions, formatted as “chromosome:start site:end site:strand”. DNA_variant_GRCh38: Genomic location and allele information of the variant in GRCh38, formatted as “chromosome:position:reference allele:alternative allele”. MinE_DNA_variant_GRCh37: Genomic location and allele information of the variant in the Project MinE dataset, aligned to GRCh37. spliceaiXX: SpliceAI predictions scores for the variant (DS: delta score, DP: delta position, DG: donor gain, DL: donor loss, AG: acceptor gain, AL: acceptor loss). Mine_case_carrier / Mine_ctrl_carrier / NYGC_case_carrier / NYGC_ctrl_carrier: The number of variant carriers in case and control groups from the Project MinE and NYGC datasets, respectively. ST6B: Case-control association test of pooled TDP-43 CE crsQTL variants. Rare_variants_with_less_than_x_perct_carrier: the TDP-43 CE crsQTL variants with less than x% carrier were pooled for case and control association testing. Case / Ctrl: the total number of case or control samples in the NYGC and Project MinE WGS cohorts. Case_ carrier_frequency / Ctrl_carrier_frequency: the percentage of individuals carried any of the pooled variants in case or control groups. fisher_exact_P / fisher_exact_odds_ratio: the P value and odds ratio of fisher exact tests on minor allele frequency between two groups. [file mmc7.xlsx]

## Sheet: ST6A
Gene_id	Gene	Coordinates_of_unannotated_junc	MinE_DNA_variant_GRCh37	DNA_variant_GRCh38	spliceaiDS_AG	spliceaiDS_AL	spliceaiDS_DG	spliceaiDS_DL	spliceaiDP_AG	spliceaiDP_AL	spliceaiDP_DG	spliceaiDP_DL	Mine_case_carrier	Mine_ctrl_carrier	NYGC_case_carrier	NYGC_ctrl_carrier
ENSG00000090861	AARS	16:70272882:70276485:-	chr16:70306781:C:CTGGGT	chr16:70272878:C:CTGGGT	0.24	0	0.04	0	4	-126	-82	496	1	0	0	0
ENSG00000090861	AARS	16:70272882:70276485:-	chr16:70306788:G:A	chr16:70272885:G:A	0.2	0	0.09	0	-3	-133	-89	-190	1	0	0	0
ENSG00000090861	AARS	16:70272882:70276485:-	chr16:70306792:GACACACACACACAC:G	chr16:70272889:GACACACACACACAC:G	0.24	0	0.1	0	-7	-43	-93	485	1	2	0	0
ENSG00000072071	ADGRL1	19:14176669:14177530:-	NA	chr19:14176662:C:T	0.22	0	0.14	0	7	-481	-183	1	0	0	1	0
ENSG00000251184	AL672142.1	9:128956174:128956349:+	chr9:131715065:C:T	chr9:128952786:C:T	0	0.39	0	0.56	-2	-13	-2	60	0	1	0	0
ENSG00000251184	AL672142.1	9:128956174:128956349:+	chr9:131715089:G:A	chr9:128952810:G:A	0	0.16	0	0.34	2	-37	-37	36	1	0	0	0
ENSG00000251184	AL672142.1	9:128956174:128956349:+	chr9:131715111:C:T	chr9:128952832:C:T	0	0.16	0	0.35	15	-59	-59	14	3	1	0	0
ENSG00000251184	AL672142.1	9:128956174:128956349:+	chr9:131718459:T:TGG	chr9:128956180:T:TGG	0	0.01	0.2	0.03	382	170	-6	2	1	0	0	0
ENSG00000251184	AL672142.1	9:128956174:128956349:+	NA	chr9:128956183:GT:G	0	0.22	0.38	0.05	142	-42	-9	-1	0	0	0	1
ENSG00000251184	AL672142.1	9:128956174:128956349:+	NA	chr9:128956185:GT:G	0	0.3	0.31	0.04	140	-44	-11	-3	0	0	0	1
ENSG00000168397	ATG4B	2:241668985:241670725:+	chr2:242608105:G:A	chr2:241668690:G:A	0.01	0.37	0.08	0.53	-246	92	29	-5	1	0	0	0
ENSG00000168397	ATG4B	2:241668685:241668874:+	chr2:242608276:C:T	chr2:241668861:C:T	0.27	0.11	0.07	0	14	-79	124	-179	1	0	0	0
ENSG00000168397	ATG4B	2:241668685:241668874:+	chr2:242608374:AGT:A	chr2:241668959:AGT:A	0.27	0.01	0.16	0	-84	-381	26	-25	1	0	0	0
ENSG00000198707	CEP290	12:88086498:88086641:-	chr12:88480415:A:T	chr12:88086638:A:T	0.16	0	0.47	0	104	-150	4	-48	21	8	1	0
ENSG00000144191	CNGA3	2:98370076:98375921:+	chr2:98992414:T:G	chr2:98375951:T:G	0.28	0	0.11	0.02	-29	-164	85	-2	1	0	0	0
ENSG00000144191	CNGA3	2:98370076:98375921:+	chr2:98992468:T:C	chr2:98376005:T:C	0.22	0	0.27	0	-83	-218	31	-13	3	0	0	0
ENSG00000170579	DLGAP1	18:4147667:4151179:-	chr18:4005121:T:C	chr18:4005121:T:C	0	0.25	0	0.23	-5	80	-86	-5	2	2	0	0
ENSG00000170579	DLGAP1	18:4147667:4151179:-	chr18:4005125:C:G	chr18:4005125:C:G	0	0.2	0	0.14	-9	76	76	-9	1	0	0	0
ENSG00000167674	HDGFL2	19:4491835:4492014:+	chr19:4493698:A:G	chr19:4493701:A:G	0.1	0.99	0	0.12	5	2	490	-157	4	0	0	0
ENSG00000117154	IGSF21	1:18228010:18281080:+	chr1:18607617:A:ATGAATGAATGAATGAATGAACAGGTGAG	chr1:18281123:A:ATGAATGAATGAATGAATGAACAGGTGAG	0.22	0	0.44	0.27	-42	-29	0	47	1	0	0	0
ENSG00000117154	IGSF21	1:18228010:18281080:+	chr1:18607625:A:ATGAATGAATGAATGAACAGGTAAGTGAATGAATGAATGAACAGGTGAG	chr1:18281131:A:ATGAATGAATGAATGAACAGGTAAGTGAATGAATGAATGAACAGGTGAG	0.4	0	0.69	0.27	-50	39	0	39	1	0	0	0
ENSG00000117154	IGSF21	1:18228010:18281080:+	chr1:18607642:C:T	chr1:18281148:C:T	0.3	0	0.62	0.27	-67	22	-2	22	749	348	2	0
ENSG00000117154	IGSF21	1:18228010:18281080:+	NA	chr1:18281065:A:AACT	0.35	0	0.23	0	16	-445	105	-21	0	0	1	1
ENSG00000117154	IGSF21	1:18281170:18291865:+	NA	chr1:18281065:A:AACT	0.35	0	0.23	0	16	-445	105	-21	0	0	1	1
ENSG00000117154	IGSF21	1:18228010:18281080:+	NA	chr1:18281067:C:CTGTGAACT	0.41	0	0.31	0	14	-158	103	-23	0	0	1	1
ENSG00000117154	IGSF21	1:18281170:18291865:+	NA	chr1:18281067:C:CTGTGAACT	0.41	0	0.31	0	14	-158	103	-23	0	0	1	1
ENSG00000117154	IGSF21	1:18228010:18281080:+	NA	chr1:18281123:A:ATGAATGAATGAATGAATGAATGAACAGGTAAGTGAATGAATGAATGAACAGGTGAG	0.42	0	0.72	0.27	-42	47	0	47	0	0	115	24
ENSG00000160145	KALRN	3:124700033:124700976:+	chr3:124419898:G:A	chr3:124701051:G:A	0.21	0.08	0.06	0.01	-74	42	204	-1	1	0	0	0
ENSG00000160145	KALRN	3:124700033:124701092:+	chr3:124420046:CGTGT:C	chr3:124701199:CGTGT:C	0.28	0	0.34	0	-106	4	56	399	0	1	0	0
ENSG00000160145	KALRN	3:124701255:124702037:+	chr3:124420046:CGTGT:C	chr3:124701199:CGTGT:C	0.28	0	0.34	0	-106	4	56	399	0	1	0	0
ENSG00000198920	KIAA0753	17:6580975:6589778:-	chr17:6483177:C:T	chr17:6579857:C:T	0.01	0.24	0	0	-183	7	-255	-52	1	0	0	0
ENSG00000198920	KIAA0753	17:6580975:6589778:-	chr17:6483185:C:G	chr17:6579865:C:G	0.48	0.72	0.01	0.01	-9	-1	-228	-60	1	0	0	0
ENSG00000198920	KIAA0753	17:6580975:6589778:-	chr17:6483185:C:G	chr17:6579865:C:G	0.8	0.97	0	0	-9	-1	-228	100	1	0	0	0
ENSG00000198920	KIAA0753	17:6580975:6589778:-	chr17:6484219:T:TACACACACAC	chr17:6580899:T:TACACACACAC	0.21	0	0.11	0	76	-4	33	23	152	45	17	3
ENSG00000198920	KIAA0753	17:6580975:6589778:-	chr17:6484219:T:TACACACACACAC	chr17:6580899:T:TACACACACACAC	0.21	0	0.11	0	76	-4	33	-382	21	7	3	0
ENSG00000105613	MAST1	19:12841066:12842138:+	chr19:12954421:G:A	chr19:12843607:G:A	0	0.24	0	0.52	13	-78	13	0	1	0	0	0
ENSG00000131446	MGAT1	5:180809076:180809794:-	chr5:180236791:A:G	chr5:180809791:A:G	0	0	0.36	0.09	-350	4	4	2	1	0	0	0
ENSG00000215440	NPEPL1	20:58694592:58694811:+	chr20:57269945:C:T	chr20:58694889:C:T	0.29	0	0.14	0	-77	-388	-6	20	3	0	0	0
ENSG00000215440	NPEPL1	20:58694592:58694811:+	chr20:57269945:C:T	chr20:58694889:C:T	0.28	0	0.14	0	-77	-388	-6	20	3	0	0	0
ENSG00000141391	PRELID3A	18:12429436:12430177:+	chr18:12430183:G:A	chr18:12430184:G:A	0.2	0	0.02	0	-6	203	108	-458	2	0	0	0
ENSG00000141391	PRELID3A	18:12429436:12430177:+	chr18:12430183:G:A	chr18:12430184:G:A	0.21	0	0.02	0	-6	203	108	-458	2	0	0	0
ENSG00000141391	PRELID3A	18:12429436:12430177:+	chr18:12431179:T:G	chr18:12431180:T:G	0.05	0.21	0.01	0.07	277	-30	100	-2	1	0	0	0
ENSG00000141391	PRELID3A	18:12429436:12430177:+	NA	chr18:12431139:T:G	0.08	0.47	0.01	0.05	318	11	141	39	0	0	0	1
ENSG00000141391	PRELID3A	18:12429436:12430177:+	NA	chr18:12431139:T:G	0.09	0.47	0.01	0.05	318	11	141	39	0	0	0	1
ENSG00000141391	PRELID3A	18:12429436:12430177:+	NA	chr18:12431139:T:G	0.02	0.4	0	0.01	318	11	317	39	0	0	0	1
ENSG00000141391	PRELID3A	18:12429436:12430177:+	NA	chr18:12431142:C:G	0.05	0.28	0.01	0.04	315	8	138	36	0	0	0	1
ENSG00000188559	RALGAPA2	20:20491001:20495116:-	chr20:20471659:G:A	chr20:20491015:G:A	0.25	0	0.1	0	-14	-54	-101	124	1	0	0	0
ENSG00000188559	RALGAPA2	20:20491001:20495116:-	chr20:20471662:C:A	chr20:20491018:C:A	0.34	0	0.19	0	-17	35	-104	0	1	0	0	0
ENSG00000184672	RALYL	8:84184491:84529298:+	chr8:85258341:T:A	chr8:84346106:T:A	0	0.24	0	0.29	44	13	13	44	1	0	0	0
ENSG00000137872	SEMA6D	15:47412472:47469225:+	chr15:47761449:C:G	chr15:47469252:C:G	0.22	0	0.24	0	-26	3	47	-90	1	0	0	0
ENSG00000137872	SEMA6D	15:47469299:47470473:+	chr15:47761449:C:G	chr15:47469252:C:G	0.22	0	0.24	0	-26	3	47	-90	1	0	0	0
ENSG00000168137	SETD5	3:9468615:9470458:+	chr3:9510256:C:G	chr3:9468572:C:G	0.38	0	0.26	0.02	-53	43	43	3	1	0	0	0
ENSG00000198089	SFI1	22:31606394:31607936:+	chr22:32002416:G:A	chr22:31606430:G:A	0	0.19	0.2	0.9	53	-102	-36	0	1	0	0	0
ENSG00000115665	SLC5A7	2:108007400:108008464:+	chr2:108623834:T:C	chr2:108007378:T:C	0.18	0	0.2	0	-31	74	22	-2	1	0	0	0
ENSG00000131018	SYNE1	6:152247944:152249160:-	chr6:152565708:G:A	chr6:152244573:G:A	0	0.23	0	0.28	-36	83	1	-36	1	0	0	0
ENSG00000131018	SYNE1	6:152247944:152249160:-	chr6:152568989:TAACACACACACACACA:T	chr6:152247854:TAACACACACACACACA:T	0.3	0	0.45	0	90	-4	-31	128	0	1	0	0
ENSG00000127419	TMEM175	4:932540:951206:+	chr4:939915:G:A	chr4:946127:G:A	0	0.38	0	0.5	188	-128	188	-1	1	0	0	0
ENSG00000127419	TMEM175	4:932540:951206:+	chr4:941496:G:T	chr4:947708:G:T	0.65	0.95	0	0.18	18	1	6	184	0	1	0	0
ENSG00000127419	TMEM175	4:932540:951206:+	chr4:944210:A:C	chr4:950422:A:C	0.03	0.95	0	0	10	2	139	-289	1195	512	53	13
ENSG00000196367	TRRAP	7:98881250:98881694:+	chr7:98479344:C:A	chr7:98881721:C:A	0.2	0	0.06	0	-26	247	15	338	0	1	0	0
ENSG00000055483	USP36	17:78836372:78836896:-	chr17:76833041:A:G	chr17:78836959:A:G	0.21	0	0.27	0.01	17	-25	-62	63	1	0	0	0
ENSG00000106299	WASL	7:123684580:123692346:-	chr7:123329092:CTA:C	chr7:123689038:CTA:C	0	0.38	0.28	0.85	-41	112	-41	4	1	1	0	0

## Sheet: ST6B
Rare_variants_with_less_than_x_perct_carrier	Case	Ctrl	Case_carries	Ctrl_carriers	Case_carrier_frequency	Ctrl_carrier_frequency	fisher_exact_P	fisher_exact_odds_ratio
0.1%	6919	2548	48	14	0.006937	0.005495	0.565358	1.264401
1%	6919	2548	94	29	0.013586	0.011381	0.473729	1.196313
