# Supplementary material for: SpliPath enhances disease gene discovery in case-control analyses of rare splice-altering genetic variants
Source: Cell Rep Methods. 2025 Sep 17;5(10):101176. doi: 10.1016/j.crmeth.2025.101176 (PMC12570325; doi:10.1016/j.crmeth.2025.101176)
Supplement: Table S7. Splice-altering predictions for two UNC13A CE modifier variants [file mmc8.xlsx]

## Sheet: Table S7
UNC13A CE modifier variant	Prediction tool	Type	Score	Position
rs12973192	SpliceAI (D=4999)	Acceptor Loss	0.00	161 bp
		Donor Loss	0.00	127 bp
		Acceptor Gain	0.00	180 bp
		Donor Gain	0.02	-16 bp
	Pangolin (D=5000)	Splice Loss	0.00	127 bp
		Splice Gain	0.03	-16 bp
rs12608932	SpliceAI (D=4999)	Acceptor Loss	0.01	44 bp
		Donor Loss	0.01	-55 bp
		Acceptor Gain	0.01	-229 bp
		Donor Gain	0.00	534 bp
	Pangolin (D=5000)	Splice Loss	0.01	-55 bp
		Splice Gain	0.00	534 bp
